# Supplementary material for: Cellular alterations identified in pluripotent stem cell-derived midbrain spheroids generated from a female patient with progressive external ophthalmoplegia and parkinsonism who carries a novel variation (p.Q811R) in the POLG1 gene
Source: Acta Neuropathol Commun. 2019 Dec 16;7:208. doi: 10.1186/s40478-019-0863-7 (PMC6916051; doi:10.1186/s40478-019-0863-7)
Supplement: Supplementary file 1 — Additional file 1: Table S1. TMT-LC-MS raw data. [file 40478_2019_863_MOESM1_ESM.xlsx]

## Sheet: Sheet1
Protein FDR Confidence: Combined	Accession	Description	Coverage [%]	# Peptides	# Unique Peptides	# Protein Groups	MW [kDa]	Abundance Ratio: (127N) / (126)	Abundance Ratio: (127C) / (126)	Abundance Ratio: (128N) / (126)	Abundance Ratio: (128C) / (126)	Abundance Ratio: (129N) / (126)	Abundance Ratio: (129C) / (126)	Abundance Ratio: (130N) / (126)	Abundance Ratio: (130C) / (126)	Mean_Control	Mean_Diseased	foldchange	pvalue	fdr	log2FoldChange
High	Q15149	Plectin OS=Homo sapiens GN=PLEC PE=1 SV=3	41	178	171	1	531.5	0.908	1.016	1.152	1.044	0.923	1.185	0.937	0.787	1.03	0.958	-1.07516	0.451983	0.736108	-0.104547
High	Q14204	Cytoplasmic dynein 1 heavy chain 1 OS=Homo sapiens GN=DYNC1H1 PE=1 SV=5	34	137	137	1	532.1	0.903	0.973	0.958	1.008	1.05	0.961	1.02	1.093	0.9605	1.031	1.0734	0.0953513	0.405672	0.102187
High	Q9UPN3	Microtubule-actin cross-linking factor 1, isoforms 1/2/3/5 OS=Homo sapiens GN=MACF1 PE=1 SV=4	22	140	137	1	837.8	0.887	1.015	1.07	1.011	1	0.82	0.985	1.124	0.99575	0.98225	-1.01374	0.82737	0.935864	-0.0196933
High	Q03001	Dystonin OS=Homo sapiens GN=DST PE=1 SV=4	14	94	91	1	860.1	0.857	1.009	1.037	1.09	1.014	1.02	0.939	1.036	0.99825	1.00225	1.00401	0.90409	0.964938	0.00576935
High	Q13813	Spectrin alpha chain, non-erythrocytic 1 OS=Homo sapiens GN=SPTAN1 PE=1 SV=3	43	87	87	1	284.4	0.907	0.967	0.858	0.917	1.052	0.991	1.03	1.137	0.91225	1.0525	1.15374	0.00986262	0.207471	0.206319
High	Q01484	Ankyrin-2 OS=Homo sapiens GN=ANK2 PE=1 SV=4	30	91	86	1	433.4	0.893	0.928	0.795	0.906	1.117	1.153	1.032	1.262	0.8805	1.141	1.29585	0.00334676	0.171943	0.373904
High	Q01082	Spectrin beta chain, non-erythrocytic 1 OS=Homo sapiens GN=SPTBN1 PE=1 SV=2	45	89	80	1	274.4	0.899	0.964	0.893	0.95	1.056	1.001	1.019	1.129	0.9265	1.05125	1.13465	0.0103014	0.20878	0.182243
High	P46821	Microtubule-associated protein 1B OS=Homo sapiens GN=MAP1B PE=1 SV=2	45	79	78	1	270.5	0.949	1.094	0.867	0.979	1.048	0.839	0.973	1.226	0.97225	1.0215	1.05066	0.65733	0.859585	0.07129
High	P12111	Collagen alpha-3(VI) chain OS=Homo sapiens GN=COL6A3 PE=1 SV=5	28	77	77	1	343.5	2.161	0.436	1.083	1.439	0.774	1.318	0.7	0.276	1.27975	0.767	-1.66851	0.326662	0.644071	-0.738564
High	P78527	DNA-dependent protein kinase catalytic subunit OS=Homo sapiens GN=PRKDC PE=1 SV=3	19	74	74	1	468.8	0.909	0.905	1.101	1.111	0.991	0.955	1.017	0.944	1.0065	0.97675	-1.03046	0.694178	0.879142	-0.0432859
High	Q09666	Neuroblast differentiation-associated protein AHNAK OS=Homo sapiens GN=AHNAK PE=1 SV=2	29	73	73	1	628.7	1.019	0.798	1.183	0.928	0.914	1.541	0.903	0.742	0.982	1.025	1.04379	0.940749	0.981009	0.061829
High	P21333	Filamin-A OS=Homo sapiens GN=FLNA PE=1 SV=4	40	78	70	1	280.6	0.854	1.121	1.154	1.175	0.857	0.923	0.992	0.859	1.076	0.90775	-1.18535	0.114574	0.432229	-0.245311
High	P35579	Myosin-9 OS=Homo sapiens GN=MYH9 PE=1 SV=4	42	72	59	1	226.4	0.953	1.097	1.077	1.07	0.864	0.855	1.112	0.89	1.04925	0.93025	-1.12792	0.140425	0.466725	-0.173668
High	Q7Z6Z7	E3 ubiquitin-protein ligase HUWE1 OS=Homo sapiens GN=HUWE1 PE=1 SV=3	18	57	57	1	481.6	1.003	1.188	0.889	0.902	0.939	1.066	0.88	1.142	0.9955	1.00675	1.0113	0.890228	0.961265	0.0162123
High	P48681	Nestin OS=Homo sapiens GN=NES PE=1 SV=2	42	56	56	1	177.3	0.769	0.96	0.862	0.777	1.099	1.265	1.12	0.975	0.842	1.11475	1.32393	0.00931298	0.20306	0.404828
High	P49327	Fatty acid synthase OS=Homo sapiens GN=FASN PE=1 SV=3	28	55	55	1	273.3	0.981	0.972	0.924	1.005	1.098	0.867	0.944	1.083	0.9705	0.998	1.02834	0.713391	0.887263	0.0403116
High	P11137	Microtubule-associated protein 2 OS=Homo sapiens GN=MAP2 PE=1 SV=4	41	55	55	1	199.4	0.997	0.989	0.978	0.928	1.046	0.954	1.012	1.075	0.973	1.02175	1.0501	0.171901	0.503416	0.0705305
High	O75369	Filamin-B OS=Homo sapiens GN=FLNB PE=1 SV=2	32	62	55	1	278	1.396	0.937	1.237	1.053	0.909	0.883	0.905	0.788	1.15575	0.87125	-1.32654	0.0459892	0.315428	-0.407671
High	P24821	Tenascin OS=Homo sapiens GN=TNC PE=1 SV=3	35	54	54	1	240.7	1.074	1.025	0.846	1.133	0.897	0.967	0.96	0.82	1.0195	0.911	-1.1191	0.203546	0.532248	-0.162339
High	Q07954	Prolow-density lipoprotein receptor-related protein 1 OS=Homo sapiens GN=LRP1 PE=1 SV=2	15	54	54	1	504.3	1.011	1.062	1.029	1.012	0.938	0.9	0.98	0.995	1.0285	0.95325	-1.07894	0.0344607	0.286423	-0.109615
High	P35580	Myosin-10 OS=Homo sapiens GN=MYH10 PE=1 SV=3	39	67	54	1	228.9	1.001	1.049	0.994	1.016	0.957	0.941	0.97	1.073	1.015	0.98525	-1.0302	0.388237	0.695275	-0.042918
High	Q14980	Nuclear mitotic apparatus protein 1 OS=Homo sapiens GN=NUMA1 PE=1 SV=2	29	54	53	1	238.1	0.973	0.87	1.203	0.924	1.089	1.058	1.116	0.996	0.9925	1.06475	1.0728	0.364269	0.677818	0.101376
High	Q9P2E9	Ribosome-binding protein 1 OS=Homo sapiens GN=RRBP1 PE=1 SV=4	53	53	52	1	152.4	1.222	0.955	1.153	1.013	1.02	1.005	1.037	0.711	1.08575	0.94325	-1.15107	0.226047	0.556989	-0.20298
High	Q14315	Filamin-C OS=Homo sapiens GN=FLNC PE=1 SV=3	27	57	49	1	290.8	0.766	0.931	1.249	1.173	0.963	1.005	1.05	0.793	1.02975	0.95275	-1.08082	0.634968	0.850647	-0.112125
High	Q14008	Cytoskeleton-associated protein 5 OS=Homo sapiens GN=CKAP5 PE=1 SV=3	28	49	49	1	225.4	0.948	1.019	0.958	0.988	1.058	0.955	1.024	1.137	0.97825	1.0435	1.0667	0.1851	0.51661	0.0931555
High	Q5T4S7	E3 ubiquitin-protein ligase UBR4 OS=Homo sapiens GN=UBR4 PE=1 SV=1	12	48	48	1	573.5	0.967	0.96	0.968	0.996	1.035	0.974	1.003	1.059	0.97275	1.01775	1.04626	0.0861094	0.39264	0.0652422
High	Q14789	Golgin subfamily B member 1 OS=Homo sapiens GN=GOLGB1 PE=1 SV=2	18	48	47	1	375.8	1.017	0.972	1.113	1.006	0.987	0.996	1.037	0.934	1.027	0.9885	-1.03895	0.339631	0.652854	-0.0551233
High	P18206	Vinculin OS=Homo sapiens GN=VCL PE=1 SV=4	47	46	46	1	123.7	0.945	1.031	1.009	1.006	0.895	0.942	1.054	0.883	0.99775	0.9435	-1.0575	0.258606	0.585681	-0.0806559
High	P78559	Microtubule-associated protein 1A OS=Homo sapiens GN=MAP1A PE=1 SV=6	22	47	46	1	305.3	0.954	1.004	0.9	0.965	1.027	0.999	0.947	1.091	0.95575	1.016	1.06304	0.157132	0.488703	0.0881952
High	Q15075	Early endosome antigen 1 OS=Homo sapiens GN=EEA1 PE=1 SV=2	36	46	46	1	162.4	1.039	0.965	1.019	1.001	0.98	1.015	0.999	1.019	1.006	1.00325	-1.00274	0.896079	0.963561	-0.00394915
High	Q99996	A-kinase anchor protein 9 OS=Homo sapiens GN=AKAP9 PE=1 SV=3	14	46	46	1	453.4	0.913	0.98	1.057	1.004	1.065	0.926	1.081	1.129	0.9885	1.05025	1.06247	0.307191	0.628252	0.0874199
High	P12270	Nucleoprotein TPR OS=Homo sapiens GN=TPR PE=1 SV=3	21	44	43	1	267.1	1.004	0.905	1.054	0.932	1.059	1.038	1.072	0.96	0.97375	1.03225	1.06008	0.219315	0.551056	0.0841691
High	Q9Y4G6	Talin-2 OS=Homo sapiens GN=TLN2 PE=1 SV=4	25	52	43	1	271.4	0.951	0.911	0.821	0.94	1.032	1.409	0.989	0.957	0.90575	1.09675	1.21087	0.133736	0.457857	0.27605
High	Q86UP2	Kinectin OS=Homo sapiens GN=KTN1 PE=1 SV=1	33	42	42	1	156.2	0.951	1.034	1.042	1.02	0.922	1.02	1.006	0.98	1.01175	0.982	-1.0303	0.365884	0.678016	-0.0430579
High	O15020	Spectrin beta chain, non-erythrocytic 2 OS=Homo sapiens GN=SPTBN2 PE=1 SV=3	24	49	42	1	271.2	0.891	0.961	0.912	0.924	1.118	1.126	1.013	1.142	0.922	1.09975	1.19279	0.00295391	0.17146	0.254337
High	Q00610	Clathrin heavy chain 1 OS=Homo sapiens GN=CLTC PE=1 SV=5	38	51	41	1	191.5	0.986	0.997	0.951	1.002	0.961	0.937	0.964	1.025	0.984	0.97175	-1.01261	0.590663	0.826707	-0.0180731
High	Q709C8	Vacuolar protein sorting-associated protein 13C OS=Homo sapiens GN=VPS13C PE=1 SV=1	13	41	41	1	422.1	1.02	1.117	1.052	1.066	0.911	0.92	0.957	1.001	1.06375	0.94725	-1.12299	0.00684475	0.19306	-0.167342
High	Q9Y490	Talin-1 OS=Homo sapiens GN=TLN1 PE=1 SV=3	23	47	39	1	269.6	0.96	0.994	1.214	1.108	0.898	0.99	0.994	0.771	1.069	0.91325	-1.17054	0.0956516	0.405753	-0.22718
High	Q6P2Q9	Pre-mRNA-processing-splicing factor 8 OS=Homo sapiens GN=PRPF8 PE=1 SV=2	19	39	39	1	273.4	0.947	0.919	1.056	1.045	0.969	0.931	1.005	0.959	0.99175	0.966	-1.02666	0.550071	0.803873	-0.0379533
High	Q92616	eIF-2-alpha kinase activator GCN1 OS=Homo sapiens GN=GCN1 PE=1 SV=6	15	38	38	1	292.6	0.935	0.915	1.059	1.105	0.992	0.983	1.027	0.895	1.0035	0.97425	-1.03002	0.634992	0.850647	-0.0426767
High	Q99715	Collagen alpha-1(XII) chain OS=Homo sapiens GN=COL12A1 PE=1 SV=2	15	38	38	1	332.9	1.911	0.771	1.192	0.881	0.855	1.398	0.595	0.549	1.18875	0.84925	-1.39976	0.284893	0.611172	-0.485184
High	Q12888	TP53-binding protein 1 OS=Homo sapiens GN=TP53BP1 PE=1 SV=2	28	38	38	1	213.4	0.908	0.969	0.994	0.963	1.08	1.033	1.095	0.995	0.9585	1.05075	1.09624	0.0200091	0.24289	0.132569
High	Q14203	Dynactin subunit 1 OS=Homo sapiens GN=DCTN1 PE=1 SV=3	37	37	37	1	141.6	0.987	1.011	0.929	0.94	0.995	0.934	1.021	1.114	0.96675	1.016	1.05094	0.30234	0.626198	0.0716856
High	Q12955	Ankyrin-3 OS=Homo sapiens GN=ANK3 PE=1 SV=3	13	43	37	1	480.1	0.896	0.942	1.009	1.03	1.115	1.001	0.963	1.058	0.96925	1.03425	1.06706	0.201843	0.530674	0.0936442
High	P27816	Microtubule-associated protein 4 OS=Homo sapiens GN=MAP4 PE=1 SV=3	37	37	37	1	120.9	1.058	0.964	1.283	1.057	1.054	1.142	1.099	0.823	1.0905	1.0295	-1.05925	0.553836	0.806459	-0.0830459
High	P02452	Collagen alpha-1(I) chain OS=Homo sapiens GN=COL1A1 PE=1 SV=5	37	38	36	1	138.9	0.982	0.769	1.261	1.196	0.956	1.032	0.984	0.627	1.052	0.89975	-1.16921	0.367833	0.679579	-0.225539
High	Q9Y4I1	Unconventional myosin-Va OS=Homo sapiens GN=MYO5A PE=1 SV=2	26	41	36	1	215.3	0.916	1.004	0.923	1.009	1.054	0.951	0.996	1.127	0.963	1.032	1.07165	0.18582	0.516766	0.0998353
High	Q92614	Unconventional myosin-XVIIIa OS=Homo sapiens GN=MYO18A PE=1 SV=3	22	36	36	1	233	1.002	0.978	0.886	0.903	1.054	0.957	1.027	1.157	0.94225	1.04875	1.11303	0.0783008	0.380739	0.154489
High	P11717	Cation-independent mannose-6-phosphate receptor OS=Homo sapiens GN=IGF2R PE=1 SV=3	16	36	36	1	274.2	1.081	1.03	1.023	1.075	0.984	1.102	1.038	0.874	1.05225	0.9995	-1.05278	0.354199	0.668481	-0.074199
High	Q08378	Golgin subfamily A member 3 OS=Homo sapiens GN=GOLGA3 PE=1 SV=2	30	36	36	1	167.3	1.083	1.005	1.104	1.055	1.007	0.937	0.989	0.939	1.06175	0.968	-1.09685	0.0152031	0.230041	-0.133365
High	Q7Z460	CLIP-associating protein 1 OS=Homo sapiens GN=CLASP1 PE=1 SV=1	29	39	35	1	169.3	0.935	0.947	0.864	0.953	1.006	1.043	1.01	1.033	0.92475	1.023	1.10624	0.0150524	0.230041	0.145671
High	P02751	Fibronectin OS=Homo sapiens GN=FN1 PE=1 SV=4	21	35	35	1	262.5	1.227	0.931	1.066	1.066	0.809	1.258	1.105	0.44	1.0725	0.903	-1.18771	0.383512	0.69262	-0.24818
High	Q8IVF2	Protein AHNAK2 OS=Homo sapiens GN=AHNAK2 PE=1 SV=2	18	35	35	1	616.2	0.975	0.891	0.928	0.94	1.189	1.153	1.096	0.927	0.9335	1.09125	1.16899	0.0655187	0.354884	0.22526
High	Q02952	A-kinase anchor protein 12 OS=Homo sapiens GN=AKAP12 PE=1 SV=4	31	35	35	1	191.4	0.676	0.69	0.552	0.606	1.348	1.693	1.325	1.185	0.631	1.38775	2.19929	0.000250162	0.0703476	1.13704
High	O15061	Synemin OS=Homo sapiens GN=SYNM PE=1 SV=2	28	34	34	1	172.7	0.783	1.17	0.934	1.096	0.999	1.227	0.949	0.854	0.99575	1.00725	1.01155	0.906609	0.96567	0.0165663
High	P58107	Epiplakin OS=Homo sapiens GN=EPPK1 PE=1 SV=2	28	40	34	1	555.3	0.857	0.981	1.242	1.226	0.959	1.104	1.022	0.783	1.0765	0.967	-1.11324	0.410509	0.709148	-0.154761
High	Q7Z406	Myosin-14 OS=Homo sapiens GN=MYH14 PE=1 SV=2	23	41	34	1	227.7	1.1	1.116	1.366	1.231	0.799	0.966	0.929	0.648	1.20325	0.8355	-1.44016	0.0173422	0.237163	-0.526225
High	P49792	E3 SUMO-protein ligase RanBP2 OS=Homo sapiens GN=RANBP2 PE=1 SV=2	13	35	34	1	358	0.955	0.913	1.1	1.043	0.998	1.056	1.064	0.9	1.00275	1.0045	1.00175	0.970495	0.991961	0.0025156
High	Q93008	Probable ubiquitin carboxyl-terminal hydrolase FAF-X OS=Homo sapiens GN=USP9X PE=1 SV=3	16	34	34	1	292.1	1.103	1.196	0.869	0.86	0.915	0.956	0.97	1.18	1.007	1.00525	-1.00174	0.970898	0.991961	-0.00250935
High	P35555	Fibrillin-1 OS=Homo sapiens GN=FBN1 PE=1 SV=3	15	35	33	1	312	1.007	1.029	1.082	1.137	0.911	0.816	1.076	0.504	1.06375	0.82675	-1.28666	0.174943	0.505432	-0.363636
High	P19367	Hexokinase-1 OS=Homo sapiens GN=HK1 PE=1 SV=3	40	35	33	1	102.4	0.942	0.981	0.843	0.938	1.082	1.026	1.026	1.099	0.926	1.05825	1.14282	0.0168383	0.235016	0.192596
High	Q7Z2K8	G protein-regulated inducer of neurite outgrowth 1 OS=Homo sapiens GN=GPRIN1 PE=1 SV=2	34	33	33	1	102.3	0.988	0.963	0.823	0.853	1.192	1.033	1.06	1.078	0.90675	1.09075	1.20292	0.0170844	0.235793	0.266544
High	O75643	U5 small nuclear ribonucleoprotein 200 kDa helicase OS=Homo sapiens GN=SNRNP200 PE=1 SV=2	18	34	33	1	244.4	0.973	0.91	1.1	1.048	1.002	0.982	1.04	0.944	1.00775	0.992	-1.01588	0.779802	0.914993	-0.0227258
High	P02545	Prelamin-A/C OS=Homo sapiens GN=LMNA PE=1 SV=1	56	34	33	1	74.1	1.023	0.859	1.175	0.978	0.915	1.23	1.116	0.684	1.00875	0.98625	-1.02281	0.79271	0.921226	-0.0325434
High	Q9Y6V0	Protein piccolo OS=Homo sapiens GN=PCLO PE=1 SV=4	8	33	32	1	552.9	0.991	0.931	0.982	0.904	1.095	1.086	0.962	1.074	0.952	1.05425	1.10741	0.0386046	0.298012	0.147184
High	Q86VP6	Cullin-associated NEDD8-dissociated protein 1 OS=Homo sapiens GN=CAND1 PE=1 SV=2	28	33	32	1	136.3	0.963	0.983	0.939	1.02	1.036	0.9	1.01	1.046	0.97625	0.998	1.02228	0.619031	0.841967	0.0317892
High	P08133	Annexin A6 OS=Homo sapiens GN=ANXA6 PE=1 SV=3	48	30	30	1	75.8	0.695	0.789	0.638	0.749	1.145	1.411	1.305	1.107	0.71775	1.242	1.73041	0.00035464	0.0772087	0.791112
High	P34932	Heat shock 70 kDa protein 4 OS=Homo sapiens GN=HSPA4 PE=1 SV=4	41	32	30	1	94.3	1.006	0.979	0.906	0.915	1.018	1.01	1.044	1.039	0.9515	1.02775	1.08014	0.0499451	0.323038	0.111214
High	Q00341	Vigilin OS=Homo sapiens GN=HDLBP PE=1 SV=2	28	30	30	1	141.4	1.031	1.024	1.125	1.107	0.947	0.987	1.012	0.827	1.07175	0.94325	-1.13623	0.0559286	0.338956	-0.184256
High	O95757	Heat shock 70 kDa protein 4L OS=Homo sapiens GN=HSPA4L PE=1 SV=3	46	33	30	1	94.5	0.951	0.873	0.993	0.987	1.095	1.145	0.955	1.089	0.951	1.071	1.12618	0.056193	0.339523	0.171441
High	Q5TF21	Protein SOGA3 OS=Homo sapiens GN=SOGA3 PE=3 SV=1	40	33	30	1	103.1	1.018	1.05	0.908	0.954	1.064	0.911	1.018	1.204	0.9825	1.04925	1.06794	0.3922	0.698824	0.0948292
High	Q9UDT6	CAP-Gly domain-containing linker protein 2 OS=Homo sapiens GN=CLIP2 PE=1 SV=1	34	33	29	1	115.8	0.94	0.952	0.901	0.891	1.044	0.878	1.003	1.114	0.921	1.00975	1.09636	0.175888	0.506284	0.132725
High	Q12860	Contactin-1 OS=Homo sapiens GN=CNTN1 PE=1 SV=1	37	29	29	1	113.2	0.992	1.078	0.788	0.9	1.019	1.008	0.906	1.092	0.9395	1.00625	1.07105	0.39113	0.697974	0.0990237
High	Q07065	Cytoskeleton-associated protein 4 OS=Homo sapiens GN=CKAP4 PE=1 SV=2	57	31	29	1	66	1.042	1.039	0.925	0.993	0.942	0.91	1.007	0.956	0.99975	0.95375	-1.04823	0.233032	0.562486	-0.0679562
High	P55196	Afadin OS=Homo sapiens GN=AFDN PE=1 SV=3	19	29	29	1	206.7	0.967	0.99	0.92	0.898	1.03	0.912	1.016	1.072	0.94375	1.0075	1.06755	0.176978	0.506761	0.0943032
High	P14625	Endoplasmin OS=Homo sapiens GN=HSP90B1 PE=1 SV=1	42	30	29	1	92.4	1.034	1.074	0.908	0.965	0.958	0.943	1.005	1.008	0.99525	0.9785	-1.01712	0.725664	0.891246	-0.0244871
High	Q13423	NAD(P) transhydrogenase, mitochondrial OS=Homo sapiens GN=NNT PE=1 SV=3	31	29	29	1	113.8	0.887	0.936	0.828	0.925	0.971	1.156	1.049	1.031	0.894	1.05175	1.17645	0.0135033	0.223534	0.234445
High	Q5SW79	Centrosomal protein of 170 kDa OS=Homo sapiens GN=CEP170 PE=1 SV=1	25	32	29	1	175.2	0.946	0.888	0.894	0.821	1.131	0.999	1.056	1.043	0.88725	1.05725	1.1916	0.00418329	0.172437	0.252904
High	Q9C0C2	182 kDa tankyrase-1-binding protein OS=Homo sapiens GN=TNKS1BP1 PE=1 SV=4	23	29	29	1	181.7	1.053	0.965	1.048	0.956	1.062	1.104	1.06	0.887	1.0055	1.02825	1.02263	0.735816	0.895155	0.032278
High	Q9Y4L1	Hypoxia up-regulated protein 1 OS=Homo sapiens GN=HYOU1 PE=1 SV=1	35	28	28	1	111.3	0.986	1.078	0.857	0.955	0.905	0.979	0.979	0.971	0.969	0.9585	-1.01095	0.881933	0.958172	-0.0157182
High	P50990	T-complex protein 1 subunit theta OS=Homo sapiens GN=CCT8 PE=1 SV=4	58	28	28	1	59.6	0.954	1.007	0.877	0.933	1	0.963	0.986	1.091	0.94275	1.01	1.07133	0.131266	0.456586	0.0994081
High	P49588	Alanine--tRNA ligase, cytoplasmic OS=Homo sapiens GN=AARS PE=1 SV=2	36	28	28	1	106.7	0.9	0.932	1.011	1.052	1.022	0.911	0.954	1.025	0.97375	0.978	1.00436	0.91574	0.96992	0.00628304
High	P42704	Leucine-rich PPR motif-containing protein, mitochondrial OS=Homo sapiens GN=LRPPRC PE=1 SV=3	23	28	28	1	157.8	0.897	0.977	0.871	0.932	0.983	1.22	1.021	0.955	0.91925	1.04475	1.13652	0.105587	0.419923	0.184629
High	P22314	Ubiquitin-like modifier-activating enzyme 1 OS=Homo sapiens GN=UBA1 PE=1 SV=3	33	28	28	1	117.8	1.046	1.027	0.985	1.005	0.957	0.842	0.929	1.058	1.01575	0.9465	-1.07316	0.216268	0.548336	-0.101871
High	P55072	Transitional endoplasmic reticulum ATPase OS=Homo sapiens GN=VCP PE=1 SV=4	45	28	28	1	89.3	1.05	1.074	0.948	0.937	1.005	0.929	0.973	1.074	1.00225	0.99525	-1.00703	0.891567	0.96215	-0.0101115
High	Q14683	Structural maintenance of chromosomes protein 1A OS=Homo sapiens GN=SMC1A PE=1 SV=2	24	28	28	1	143.1	0.974	0.962	1.092	1.014	1.001	0.969	1.057	0.961	1.0105	0.997	-1.01354	0.731574	0.894444	-0.0194039
High	P30622	CAP-Gly domain-containing linker protein 1 OS=Homo sapiens GN=CLIP1 PE=1 SV=2	24	32	28	1	162.1	0.99	1.013	0.979	0.971	1.032	1.014	1.023	1.11	0.98825	1.04475	1.05717	0.0699615	0.364641	0.0802098
High	Q5JRA6	Transport and Golgi organization protein 1 homolog OS=Homo sapiens GN=MIA3 PE=1 SV=1	19	28	28	1	213.6	1.05	1.049	1.016	1.014	0.993	0.935	1.009	0.97	1.03225	0.97675	-1.05682	0.0352072	0.287522	-0.0797312
High	Q9Y5S2	Serine/threonine-protein kinase MRCK beta OS=Homo sapiens GN=CDC42BPB PE=1 SV=2	23	33	28	1	194.2	0.98	0.992	0.998	0.992	1.016	0.927	0.964	1.105	0.9905	1.003	1.01262	0.802975	0.924485	0.0180927
High	Q7KZF4	Staphylococcal nuclease domain-containing protein 1 OS=Homo sapiens GN=SND1 PE=1 SV=1	33	27	27	1	101.9	0.989	1.013	0.978	1.003	0.922	0.979	0.946	0.928	0.99575	0.94375	-1.0551	0.0192658	0.241682	-0.0773788
High	P46940	Ras GTPase-activating-like protein IQGAP1 OS=Homo sapiens GN=IQGAP1 PE=1 SV=1	22	29	27	1	189.1	0.997	0.98	1.282	1.122	0.883	0.903	0.97	0.731	1.09525	0.87175	-1.25638	0.0392632	0.299588	-0.329274
High	P53621	Coatomer subunit alpha OS=Homo sapiens GN=COPA PE=1 SV=2	25	27	27	1	138.3	0.961	1	1.061	1.087	0.923	0.939	0.914	0.882	1.02725	0.9145	-1.12329	0.0180871	0.238163	-0.167732
High	O75122	CLIP-associating protein 2 OS=Homo sapiens GN=CLASP2 PE=1 SV=2	29	31	27	1	141	0.93	0.992	0.91	0.965	1.087	0.997	0.982	1.102	0.94925	1.042	1.09771	0.044907	0.313178	0.134495
High	Q03252	Lamin-B2 OS=Homo sapiens GN=LMNB2 PE=1 SV=4	49	29	27	1	69.9	0.986	0.934	0.955	0.918	0.997	0.997	1.054	1.043	0.94825	1.02275	1.07857	0.0120853	0.216925	0.109114
High	P13639	Elongation factor 2 OS=Homo sapiens GN=EEF2 PE=1 SV=4	36	28	27	1	95.3	1.015	0.978	1.054	1.088	0.99	0.933	0.934	0.978	1.03375	0.95875	-1.07823	0.0409936	0.304038	-0.108661
High	Q04637	Eukaryotic translation initiation factor 4 gamma 1 OS=Homo sapiens GN=EIF4G1 PE=1 SV=4	22	32	27	1	175.4	0.998	0.993	1.006	1.006	0.943	1.029	0.969	1.005	1.00075	0.9865	-1.01445	0.499732	0.770389	-0.0206907
High	Q08211	ATP-dependent RNA helicase A OS=Homo sapiens GN=DHX9 PE=1 SV=4	28	27	27	1	140.9	0.91	0.925	1.138	1.007	0.98	0.991	1.024	0.953	0.995	0.987	-1.00811	0.938527	0.980817	-0.0116464
High	Q15276	Rab GTPase-binding effector protein 1 OS=Homo sapiens GN=RABEP1 PE=1 SV=2	36	27	27	1	99.2	1.008	1.052	0.808	0.883	0.983	0.906	0.993	1.143	0.93775	1.00625	1.07305	0.387673	0.695275	0.101714
High	Q16891	MICOS complex subunit MIC60 OS=Homo sapiens GN=IMMT PE=1 SV=1	41	27	27	1	83.6	0.975	1.018	0.876	0.923	0.994	1.119	1.051	1.018	0.948	1.0455	1.10285	0.0577891	0.341822	0.141234
High	P07197	Neurofilament medium polypeptide OS=Homo sapiens GN=NEFM PE=1 SV=3	35	30	27	1	102.4	0.865	0.735	0.515	0.716	0.865	2.697	0.803	0.792	0.70775	1.28925	1.82162	0.224028	0.554647	0.86522
High	Q9UQ35	Serine/arginine repetitive matrix protein 2 OS=Homo sapiens GN=SRRM2 PE=1 SV=2	12	27	27	1	299.4	1.043	0.973	1.07	0.982	1.112	1.069	1.07	1.079	1.017	1.0825	1.06441	0.0651935	0.354884	0.0900473
High	Q16531	DNA damage-binding protein 1 OS=Homo sapiens GN=DDB1 PE=1 SV=1	27	26	26	1	126.9	0.898	0.945	0.997	0.977	0.974	0.971	0.989	0.96	0.95425	0.9735	1.02017	0.438516	0.72922	0.0288137
High	Q9ULU8	Calcium-dependent secretion activator 1 OS=Homo sapiens GN=CADPS PE=1 SV=3	31	30	26	1	152.7	0.897	0.924	0.867	1.035	1.062	0.97	0.964	1.131	0.93075	1.03175	1.10851	0.106476	0.420483	0.148628
High	P55786	Puromycin-sensitive aminopeptidase OS=Homo sapiens GN=NPEPPS PE=1 SV=2	30	26	26	1	103.2	0.958	1.085	0.865	0.936	0.967	0.898	0.946	1.121	0.961	0.983	1.02289	0.747667	0.900473	0.032655
High	P13591	Neural cell adhesion molecule 1 OS=Homo sapiens GN=NCAM1 PE=1 SV=3	40	26	26	1	94.5	1.076	1.113	0.836	0.953	0.986	0.875	0.968	1.137	0.9945	0.9915	-1.00303	0.989132	0.997062	-0.0043586
High	P07814	Bifunctional glutamate/proline--tRNA ligase OS=Homo sapiens GN=EPRS PE=1 SV=5	23	26	26	1	170.5	0.979	0.957	1.045	1.018	1.023	1.087	0.99	1.035	0.99975	1.03375	1.03401	0.270911	0.597696	0.048248
High	O75976	Carboxypeptidase D OS=Homo sapiens GN=CPD PE=1 SV=2	24	26	26	1	152.8	0.977	1.139	1.007	1.11	0.857	0.991	0.916	0.916	1.05825	0.92	-1.15027	0.0277578	0.265427	-0.201975
High	O94813	Slit homolog 2 protein OS=Homo sapiens GN=SLIT2 PE=1 SV=1	20	28	26	1	169.8	1.134	1.231	1.149	1.127	0.959	0.574	0.85	1.037	1.16025	0.855	-1.35702	0.0858232	0.392471	-0.440439
High	P20700	Lamin-B1 OS=Homo sapiens GN=LMNB1 PE=1 SV=2	53	28	26	1	66.4	0.952	0.92	1.055	0.913	1.055	0.936	1.129	1.051	0.96	1.04275	1.0862	0.160958	0.491077	0.119287
High	P20930	Filaggrin OS=Homo sapiens GN=FLG PE=1 SV=3	13	26	26	1	434.9	0.8	1.066	57.306	1.044	0.927	1.469	1.111	0.653	15.054	1.04	-14.475	0.408817	0.70819	-3.85549
High	P16615	Sarcoplasmic/endoplasmic reticulum calcium ATPase 2 OS=Homo sapiens GN=ATP2A2 PE=1 SV=1	28	25	25	1	114.7	0.918	1.064	1.055	1.058	0.962	0.825	0.88	0.953	1.02375	0.905	-1.13122	0.0515881	0.327419	-0.177874
High	Q02880	DNA topoisomerase 2-beta OS=Homo sapiens GN=TOP2B PE=1 SV=3	23	31	25	1	183.2	0.9	0.968	1.045	0.93	0.968	0.827	1.009	1.044	0.96075	0.962	1.0013	0.98744	0.996446	0.00187582
High	P46459	Vesicle-fusing ATPase OS=Homo sapiens GN=NSF PE=1 SV=3	37	25	25	1	82.5	0.958	0.894	0.967	1.022	1.028	1.05	0.953	0.95	0.96025	0.99525	1.03645	0.376812	0.686768	0.0516489
High	Q9NQC3	Reticulon-4 OS=Homo sapiens GN=RTN4 PE=1 SV=2	32	25	25	1	129.9	1.002	1.064	0.804	0.891	0.997	0.923	1.021	1.147	0.94025	1.022	1.08694	0.309512	0.630638	0.120279
High	Q96JE9	Microtubule-associated protein 6 OS=Homo sapiens GN=MAP6 PE=1 SV=2	39	25	25	1	86.5	1.011	0.944	0.94	0.894	1.085	1.124	0.952	1.087	0.94725	1.062	1.12114	0.0487965	0.321627	0.164967
High	Q8WUM4	Programmed cell death 6-interacting protein OS=Homo sapiens GN=PDCD6IP PE=1 SV=1	30	25	25	1	96	1.021	0.998	1.019	1.048	0.914	0.978	0.99	0.946	1.0215	0.957	-1.0674	0.0264682	0.25963	-0.0940984
High	P53396	ATP-citrate synthase OS=Homo sapiens GN=ACLY PE=1 SV=3	27	25	25	1	120.8	0.93	0.943	0.914	1.017	1.067	1.128	0.972	1.029	0.951	1.049	1.10305	0.0501988	0.32313	0.141497
High	P04843	Dolichyl-diphosphooligosaccharide--protein glycosyltransferase subunit 1 OS=Homo sapiens GN=RPN1 PE=1 SV=1	46	25	25	1	68.5	1.09	1.129	1.03	1.114	0.873	0.972	0.946	0.924	1.09075	0.92875	-1.17443	0.00196464	0.154178	-0.231958
High	Q92896	Golgi apparatus protein 1 OS=Homo sapiens GN=GLG1 PE=1 SV=2	21	24	24	1	134.5	1.017	0.984	1.093	1.017	0.931	0.814	0.896	0.914	1.02775	0.88875	-1.1564	0.00915302	0.20306	-0.20964
High	O60282	Kinesin heavy chain isoform 5C OS=Homo sapiens GN=KIF5C PE=1 SV=1	43	37	24	1	109.4	0.923	0.98	0.931	1.022	1.006	0.931	0.962	1.111	0.964	1.0025	1.03994	0.441427	0.731262	0.0564972
High	P14618	Pyruvate kinase PKM OS=Homo sapiens GN=PKM PE=1 SV=4	59	24	24	1	57.9	0.997	1.016	1.032	0.986	0.965	0.892	0.982	1.007	1.00775	0.9615	-1.0481	0.165652	0.496839	-0.067779
High	P52789	Hexokinase-2 OS=Homo sapiens GN=HK2 PE=1 SV=2	35	26	24	1	102.3	0.976	0.918	0.956	0.966	1.015	1.104	1.047	0.961	0.954	1.03175	1.0815	0.0693766	0.363245	0.113032
High	Q9NZM1	Myoferlin OS=Homo sapiens GN=MYOF PE=1 SV=1	13	24	24	1	234.6	0.773	0.884	0.917	0.888	1.009	1.173	1.185	0.94	0.8655	1.07675	1.24408	0.0240119	0.255609	0.315078
High	Q96K76	Ubiquitin carboxyl-terminal hydrolase 47 OS=Homo sapiens GN=USP47 PE=1 SV=3	22	25	24	1	157.2	0.921	0.941	1.016	0.999	0.952	0.916	0.958	1.065	0.96925	0.97275	1.00361	0.945749	0.983726	0.00520025
High	O43707	Alpha-actinin-4 OS=Homo sapiens GN=ACTN4 PE=1 SV=2	46	36	24	1	104.8	1.032	1.02	1.019	0.956	0.914	1.033	0.965	0.959	1.00675	0.96775	-1.0403	0.244199	0.575052	-0.0569992
High	P38646	Stress-70 protein, mitochondrial OS=Homo sapiens GN=HSPA9 PE=1 SV=2	46	25	24	1	73.6	0.968	0.886	0.915	0.962	1.044	1.233	1.054	0.883	0.93275	1.0535	1.12946	0.189629	0.519995	0.175628
High	Q13576	Ras GTPase-activating-like protein IQGAP2 OS=Homo sapiens GN=IQGAP2 PE=1 SV=4	21	26	24	1	180.5	0.793	1.002	1.117	1.133	0.927	0.84	0.998	0.954	1.01125	0.92975	-1.08766	0.444274	0.732228	-0.121225
High	Q15393	Splicing factor 3B subunit 3 OS=Homo sapiens GN=SF3B3 PE=1 SV=4	23	24	24	1	135.5	0.986	0.992	1.091	1.001	0.995	0.963	1.056	0.941	1.0175	0.98875	-1.02908	0.436515	0.727957	-0.0413511
High	Q9NYU2	UDP-glucose:glycoprotein glucosyltransferase 1 OS=Homo sapiens GN=UGGT1 PE=1 SV=3	21	25	24	1	177.1	1.031	1.119	0.894	0.971	0.943	0.998	0.911	1.064	1.00375	0.979	-1.02528	0.704447	0.883342	-0.0360192
High	P10809	60 kDa heat shock protein, mitochondrial OS=Homo sapiens GN=HSPD1 PE=1 SV=2	58	24	24	1	61	1.037	1.07	0.89	0.971	0.983	1.125	1.007	1.024	0.992	1.03475	1.04309	0.425243	0.71983	0.0608702
High	P98160	Basement membrane-specific heparan sulfate proteoglycan core protein OS=Homo sapiens GN=HSPG2 PE=1 SV=4	6	24	24	1	468.5	1.72	0.792	1.069	0.916	0.906	1.084	0.756	0.674	1.12425	0.855	-1.31491	0.270546	0.59729	-0.394967
High	P13611	Versican core protein OS=Homo sapiens GN=VCAN PE=1 SV=3	8	24	24	1	372.6	1.184	1.108	0.998	1	0.952	0.985	1.015	0.779	1.0725	0.93275	-1.14983	0.104758	0.418349	-0.201415
High	P41219	Peripherin OS=Homo sapiens GN=PRPH PE=1 SV=2	67	28	24	1	53.6	0.477	0.335	0.378	0.524	1.618	2.602	1.532	0.563	0.4285	1.57875	3.68436	0.0291825	0.268587	1.88142
High	Q05707	Collagen alpha-1(XIV) chain OS=Homo sapiens GN=COL14A1 PE=1 SV=3	16	24	24	1	193.4	4.083	0.415	0.568	0.455	0.901	1.353	0.363	0.341	1.38025	0.7395	-1.86646	0.694359	0.879142	-0.900308
High	P54289	Voltage-dependent calcium channel subunit alpha-2/delta-1 OS=Homo sapiens GN=CACNA2D1 PE=1 SV=3	27	23	23	1	124.5	1.062	1.032	1.117	0.963	0.807	0.663	0.959	0.907	1.0435	0.834	-1.2512	0.0585943	0.344063	-0.323311
High	P07237	Protein disulfide-isomerase OS=Homo sapiens GN=P4HB PE=1 SV=3	55	23	23	1	57.1	1.152	1.049	1.047	1.022	0.899	0.848	0.942	0.832	1.0675	0.88025	-1.21272	0.00252082	0.159679	-0.278251
High	P33176	Kinesin-1 heavy chain OS=Homo sapiens GN=KIF5B PE=1 SV=1	40	33	23	1	109.6	0.938	0.967	1.02	1.037	0.99	0.951	0.979	0.983	0.9905	0.97575	-1.01512	0.597516	0.830189	-0.0216454
High	Q9UM54	Unconventional myosin-VI OS=Homo sapiens GN=MYO6 PE=1 SV=4	18	23	23	1	149.6	0.956	0.99	1.101	1.014	1.01	0.87	0.911	1.021	1.01525	0.953	-1.06532	0.244289	0.575063	-0.0912869
High	Q5JSH3	WD repeat-containing protein 44 OS=Homo sapiens GN=WDR44 PE=1 SV=1	31	23	23	1	101.3	1.041	1.06	0.974	1.074	1.008	0.795	0.937	0.986	1.03725	0.9315	-1.11353	0.128263	0.453455	-0.155136
High	Q9Y2J2	Band 4.1-like protein 3 OS=Homo sapiens GN=EPB41L3 PE=1 SV=2	34	26	23	1	120.6	0.925	0.952	0.811	0.934	1.115	1.199	0.983	0.971	0.9055	1.067	1.17835	0.0452147	0.313178	0.236774
High	Q13085	Acetyl-CoA carboxylase 1 OS=Homo sapiens GN=ACACA PE=1 SV=2	11	23	23	1	265.4	0.92	1.006	0.864	0.999	1.019	0.964	0.966	1.103	0.94725	1.013	1.06941	0.210497	0.54161	0.096817
High	P13667	Protein disulfide-isomerase A4 OS=Homo sapiens GN=PDIA4 PE=1 SV=2	44	23	23	1	72.9	1.102	1.11	0.912	0.938	1.018	0.914	1.014	0.976	1.0155	0.9805	-1.0357	0.606782	0.834932	-0.0506007
High	Q8IUD2	ELKS/Rab6-interacting/CAST family member 1 OS=Homo sapiens GN=ERC1 PE=1 SV=1	30	31	23	1	128	1.038	1.112	0.879	0.946	1.076	0.874	0.983	1.135	0.99375	1.017	1.0234	0.782316	0.91627	0.0333648
High	P25705	ATP synthase subunit alpha, mitochondrial OS=Homo sapiens GN=ATP5A1 PE=1 SV=1	46	23	23	1	59.7	1	1.009	0.926	0.982	0.946	1.115	0.989	0.999	0.97925	1.01225	1.0337	0.463347	0.744201	0.0478165
High	P11021	78 kDa glucose-regulated protein OS=Homo sapiens GN=HSPA5 PE=1 SV=2	50	27	23	1	72.3	1.085	1.104	0.963	0.997	0.892	0.955	1.022	0.906	1.03725	0.94375	-1.09907	0.0813107	0.385369	-0.136287
High	Q9Y4D8	Probable E3 ubiquitin-protein ligase HECTD4 OS=Homo sapiens GN=HECTD4 PE=1 SV=5	8	23	23	1	439.1	0.9	0.98	1.029	1.021	1.078	0.941	0.981	1.149	0.9825	1.03725	1.05573	0.378046	0.688183	0.0782343
High	O60716	Catenin delta-1 OS=Homo sapiens GN=CTNND1 PE=1 SV=1	34	23	23	1	108.1	1.001	1.006	0.93	1	1.1	0.927	1.043	0.998	0.98425	1.017	1.03327	0.480935	0.758891	0.047223
High	P08670	Vimentin OS=Homo sapiens GN=VIM PE=1 SV=4	73	30	23	1	53.6	0.787	1.127	1.243	1.189	0.87	1.003	0.944	0.84	1.0865	0.91425	-1.18841	0.228507	0.558564	-0.249028
High	Q8NFP9	Neurobeachin OS=Homo sapiens GN=NBEA PE=1 SV=3	12	27	23	1	327.6	0.887	1.021	0.901	0.949	1.101	0.91	1.1	1.153	0.9395	1.066	1.13465	0.100564	0.413381	0.182242
High	Q9UQE7	Structural maintenance of chromosomes protein 3 OS=Homo sapiens GN=SMC3 PE=1 SV=2	22	23	23	1	141.5	1	0.958	1.109	1.032	1.011	0.957	1.144	1.027	1.02475	1.03475	1.00976	0.858547	0.949891	0.0140103
High	Q8N163	Cell cycle and apoptosis regulator protein 2 OS=Homo sapiens GN=CCAR2 PE=1 SV=2	27	23	23	1	102.8	0.978	0.969	1.089	1.018	1.029	0.982	1.033	1.03	1.0135	1.0185	1.00493	0.852492	0.946859	0.00709989
High	Q4V328	GRIP1-associated protein 1 OS=Homo sapiens GN=GRIPAP1 PE=1 SV=1	37	23	23	1	95.9	1.176	1.126	0.888	0.93	0.937	1.057	0.924	1.242	1.03	1.04	1.00971	0.924401	0.973306	0.0139392
High	P55265	Double-stranded RNA-specific adenosine deaminase OS=Homo sapiens GN=ADAR PE=1 SV=4	22	23	23	1	136	0.983	0.946	1.027	1.023	1.07	1.065	1.092	0.987	0.99475	1.0535	1.05906	0.100436	0.413381	0.0827844
High	Q9Y520	Protein PRRC2C OS=Homo sapiens GN=PRRC2C PE=1 SV=4	9	23	23	1	316.7	1.045	1.016	1.165	0.953	1.037	1.052	1.059	1.01	1.04475	1.0395	-1.00505	0.956377	0.988465	-0.007268
High	Q9ULH0	Kinase D-interacting substrate of 220 kDa OS=Homo sapiens GN=KIDINS220 PE=1 SV=3	15	23	23	1	196.4	1.031	1.086	0.939	1.086	1.051	0.982	0.994	1.091	1.0355	1.0295	-1.00583	0.910207	0.967704	-0.00838372
High	Q9H4G0	Band 4.1-like protein 1 OS=Homo sapiens GN=EPB41L1 PE=1 SV=2	35	24	22	1	98.4	0.953	0.905	0.855	0.98	1.044	0.987	0.951	1.11	0.92325	1.023	1.10804	0.0650179	0.354884	0.148013
High	P54577	Tyrosine--tRNA ligase, cytoplasmic OS=Homo sapiens GN=YARS PE=1 SV=4	44	22	22	1	59.1	0.923	0.879	0.927	1.006	1.065	1.068	1.027	1.008	0.93375	1.042	1.11593	0.0204348	0.245399	0.158247
High	Q8NF91	Nesprin-1 OS=Homo sapiens GN=SYNE1 PE=1 SV=4	3	23	22	1	1010.5	0.874	0.966	1.03	1.096	0.934	0.942	0.957	1.024	0.9915	0.96425	-1.02826	0.658502	0.860451	-0.0402055
High	P26640	Valine--tRNA ligase OS=Homo sapiens GN=VARS PE=1 SV=4	23	22	22	1	140.4	0.958	0.902	0.91	0.939	1.036	1.028	0.998	1.068	0.92725	1.0325	1.11351	0.00158319	0.146124	0.155112
High	P41252	Isoleucine--tRNA ligase, cytoplasmic OS=Homo sapiens GN=IARS PE=1 SV=2	21	22	22	1	144.4	0.918	0.905	0.992	0.993	1.003	1.105	0.965	0.92	0.952	0.99825	1.04858	0.362654	0.67668	0.0684396
High	Q9H3S7	Tyrosine-protein phosphatase non-receptor type 23 OS=Homo sapiens GN=PTPN23 PE=1 SV=1	15	22	22	1	178.9	1.005	0.963	0.947	0.947	0.996	0.92	1.001	1.047	0.9655	0.991	1.02641	0.446023	0.733056	0.0376088
High	P31948	Stress-induced-phosphoprotein 1 OS=Homo sapiens GN=STIP1 PE=1 SV=1	40	22	22	1	62.6	0.998	0.995	0.891	0.951	1.061	1.016	0.992	1.104	0.95875	1.04325	1.08814	0.0550381	0.336156	0.121858
High	P05165	Propionyl-CoA carboxylase alpha chain, mitochondrial OS=Homo sapiens GN=PCCA PE=1 SV=4	34	22	22	1	80	0.997	1.018	0.898	0.952	1.02	1.076	1.017	1.026	0.96625	1.03475	1.07089	0.0828746	0.38761	0.0988138
High	O00410	Importin-5 OS=Homo sapiens GN=IPO5 PE=1 SV=4	29	24	22	1	123.6	0.931	1.014	0.973	1.046	0.99	0.942	0.956	1.003	0.991	0.97275	-1.01876	0.567034	0.814512	-0.026816
High	Q7Z4S6	Kinesin-like protein KIF21A OS=Homo sapiens GN=KIF21A PE=1 SV=2	20	25	22	1	187.1	0.912	0.929	0.951	0.983	1.09	1.14	0.987	1.025	0.94375	1.0605	1.12371	0.0277802	0.265427	0.168268
High	Q8N1F7	Nuclear pore complex protein Nup93 OS=Homo sapiens GN=NUP93 PE=1 SV=2	28	22	22	1	93.4	1.006	0.929	0.98	1.067	1.028	0.973	1.066	0.975	0.9955	1.0105	1.01507	0.685822	0.874104	0.0215761
High	Q9Y2A7	Nck-associated protein 1 OS=Homo sapiens GN=NCKAP1 PE=1 SV=1	23	22	22	1	128.7	0.94	1.012	0.955	0.996	1.022	0.936	0.988	1.09	0.97575	1.009	1.03408	0.415556	0.712729	0.0483427
High	P29120	Neuroendocrine convertase 1 OS=Homo sapiens GN=PCSK1 PE=1 SV=2	32	22	22	1	84.1	1.103	1.188	1.192	1.364	0.801	0.508	1.006	0.903	1.21175	0.8045	-1.50622	0.0567375	0.340046	-0.590928
High	P11498	Pyruvate carboxylase, mitochondrial OS=Homo sapiens GN=PC PE=1 SV=2	24	22	22	1	129.6	1.003	1.049	0.972	1.057	1.02	1.161	0.968	0.917	1.02025	1.0165	-1.00369	0.903829	0.964938	-0.0053125
High	P19338	Nucleolin OS=Homo sapiens GN=NCL PE=1 SV=3	35	22	22	1	76.6	1.005	0.96	1.212	0.982	0.995	1.034	1.039	0.913	1.03975	0.99525	-1.04471	0.537648	0.796333	-0.0631058
High	A5YKK6	CCR4-NOT transcription complex subunit 1 OS=Homo sapiens GN=CNOT1 PE=1 SV=2	11	22	22	1	266.8	0.991	0.972	1.107	1.076	1.049	1	1.056	1.006	1.0365	1.02775	-1.00851	0.842325	0.942137	-0.0122307
High	P35221	Catenin alpha-1 OS=Homo sapiens GN=CTNNA1 PE=1 SV=1	39	27	22	1	100	0.898	1.094	1.094	1.089	0.973	0.988	1.065	0.928	1.04375	0.9885	-1.05589	0.401464	0.703759	-0.0784633
High	P02787	Serotransferrin OS=Homo sapiens GN=TF PE=1 SV=3	35	21	21	1	77	1.172	1.123	0.993	0.944	0.838	0.851	0.938	0.989	1.058	0.904	-1.17035	0.0544147	0.334467	-0.226945
High	Q93009	Ubiquitin carboxyl-terminal hydrolase 7 OS=Homo sapiens GN=USP7 PE=1 SV=2	22	21	21	1	128.2	0.989	0.968	0.962	0.972	0.958	0.947	0.996	1.011	0.97275	0.978	1.0054	0.776123	0.913668	0.00776539
High	P14136	Glial fibrillary acidic protein OS=Homo sapiens GN=GFAP PE=1 SV=1	59	24	21	1	49.9	0.669	1.188	1.466	1.22	0.684	1.144	0.751	0.732	1.13575	0.82775	-1.37209	0.203472	0.532248	-0.456378
High	O95248	Myotubularin-related protein 5 OS=Homo sapiens GN=SBF1 PE=1 SV=3	16	23	21	1	208.2	0.994	1.027	0.959	1.007	0.928	0.848	0.913	1.072	0.99675	0.94025	-1.06009	0.302166	0.626198	-0.0841873
High	P14868	Aspartate--tRNA ligase, cytoplasmic OS=Homo sapiens GN=DARS PE=1 SV=2	49	21	21	1	57.1	0.887	0.94	0.983	1.006	0.985	0.991	0.981	0.995	0.954	0.988	1.03564	0.283863	0.610906	0.0505218
High	P30101	Protein disulfide-isomerase A3 OS=Homo sapiens GN=PDIA3 PE=1 SV=4	48	21	21	1	56.7	0.978	1.046	0.911	0.966	0.965	0.945	1.015	0.975	0.97525	0.975	-1.00026	0.985573	0.995754	-0.000369874
High	Q14697	Neutral alpha-glucosidase AB OS=Homo sapiens GN=GANAB PE=1 SV=3	26	21	21	1	106.8	1.061	1.116	1.015	1.019	0.911	0.89	0.989	0.935	1.05275	0.93125	-1.13047	0.00823135	0.196998	-0.176922
High	Q9BPU6	Dihydropyrimidinase-related protein 5 OS=Homo sapiens GN=DPYSL5 PE=1 SV=1	49	21	21	1	61.4	1.027	1.078	0.9	0.93	1.025	0.844	0.925	1.162	0.98375	0.989	1.00534	0.991871	0.997423	0.00767879
High	Q9P2J5	Leucine--tRNA ligase, cytoplasmic OS=Homo sapiens GN=LARS PE=1 SV=2	20	21	21	1	134.4	0.932	0.909	1.107	1.03	0.996	1.053	0.94	0.933	0.9945	0.9805	-1.01428	0.828536	0.935864	-0.0204537
High	Q8WX93	Palladin OS=Homo sapiens GN=PALLD PE=1 SV=3	20	21	21	1	150.5	0.932	1.167	1.067	1.054	0.937	0.725	1.013	1.005	1.055	0.92	-1.14674	0.17989	0.510201	-0.197537
High	P26232	Catenin alpha-2 OS=Homo sapiens GN=CTNNA2 PE=1 SV=5	34	26	21	1	105.2	0.957	0.986	0.797	0.937	1.035	0.869	0.997	1.204	0.91925	1.02625	1.1164	0.247065	0.577325	0.158853
High	P54136	Arginine--tRNA ligase, cytoplasmic OS=Homo sapiens GN=RARS PE=1 SV=2	37	21	21	1	75.3	0.978	0.967	0.97	1.026	0.989	0.949	0.979	0.96	0.98525	0.96925	-1.01651	0.37322	0.683893	-0.023621
High	Q01433	AMP deaminase 2 OS=Homo sapiens GN=AMPD2 PE=1 SV=2	30	22	21	1	100.6	1.054	1.018	0.953	0.915	1.067	0.978	1.044	1.006	0.985	1.02375	1.03934	0.33779	0.651728	0.0556678
High	O75145	Liprin-alpha-3 OS=Homo sapiens GN=PPFIA3 PE=1 SV=3	24	25	21	1	133.4	0.992	0.928	0.798	0.943	1.109	0.979	1.02	1.143	0.91525	1.06275	1.16116	0.0459307	0.315347	0.215564
High	Q58EX2	Protein sidekick-2 OS=Homo sapiens GN=SDK2 PE=1 SV=3	13	21	21	1	239.2	1.184	1.154	1.013	1.076	0.882	0.854	0.93	0.965	1.10675	0.90775	-1.21922	0.00511179	0.17991	-0.285962
High	P35222	Catenin beta-1 OS=Homo sapiens GN=CTNNB1 PE=1 SV=1	36	22	21	1	85.4	0.999	1.037	0.921	1.043	1.05	0.9	1.015	1.064	1	1.00725	1.00725	0.899509	0.964	0.0104218
High	P49368	T-complex protein 1 subunit gamma OS=Homo sapiens GN=CCT3 PE=1 SV=4	46	21	21	1	60.5	0.987	0.97	0.897	1.007	1.066	1.009	1.015	1.104	0.96525	1.0485	1.08625	0.0472029	0.318891	0.119352
High	O75116	Rho-associated protein kinase 2 OS=Homo sapiens GN=ROCK2 PE=1 SV=4	16	21	21	1	160.8	0.974	0.895	0.98	1.054	1.087	1.011	1	1.06	0.97575	1.0395	1.06533	0.159774	0.490516	0.0913063
High	Q16352	Alpha-internexin OS=Homo sapiens GN=INA PE=1 SV=2	54	25	21	1	55.4	0.995	0.988	0.747	0.931	1.094	1.415	1.005	0.996	0.91525	1.1275	1.2319	0.10378	0.417514	0.30089
High	P13521	Secretogranin-2 OS=Homo sapiens GN=SCG2 PE=1 SV=2	39	21	21	1	70.9	1.003	1.124	0.904	1.313	1.022	0.805	1.057	0.874	1.086	0.9395	-1.15593	0.220026	0.551213	-0.209059
High	Q3V6T2	Girdin OS=Homo sapiens GN=CCDC88A PE=1 SV=2	12	21	21	1	215.9	0.961	1.057	0.945	0.93	1.136	1.058	1.027	1.218	0.97325	1.10975	1.14025	0.0369508	0.292358	0.189352
High	P04264	Keratin, type II cytoskeletal 1 OS=Homo sapiens GN=KRT1 PE=1 SV=6	47	25	20	1	66	0.603	0.824	1.825	0.581	0.566	0.833	1.071	0.645	0.95825	0.77875	-1.2305	0.707519	0.884267	-0.299242
High	A0AVT1	Ubiquitin-like modifier-activating enzyme 6 OS=Homo sapiens GN=UBA6 PE=1 SV=1	22	20	20	1	117.9	0.932	0.94	0.974	1.047	0.91	0.923	0.941	0.923	0.97325	0.92425	-1.05302	0.150144	0.480883	-0.0745273
High	Q13200	26S proteasome non-ATPase regulatory subunit 2 OS=Homo sapiens GN=PSMD2 PE=1 SV=3	27	20	20	1	100.1	0.994	1.022	0.886	0.958	0.903	0.925	0.957	1.009	0.965	0.9485	-1.0174	0.686031	0.874104	-0.0248812
High	Q15029	116 kDa U5 small nuclear ribonucleoprotein component OS=Homo sapiens GN=EFTUD2 PE=1 SV=1	24	21	20	1	109.4	0.921	0.959	0.993	0.983	0.946	0.943	0.99	0.961	0.964	0.96	-1.00417	0.85258	0.946859	-0.00599874
High	Q5TH69	Brefeldin A-inhibited guanine nucleotide-exchange protein 3 OS=Homo sapiens GN=ARFGEF3 PE=1 SV=3	11	20	20	1	240.5	0.956	0.924	0.935	0.998	1.001	1.026	0.972	0.972	0.95325	0.99275	1.04144	0.108731	0.42494	0.0585758
High	Q16555	Dihydropyrimidinase-related protein 2 OS=Homo sapiens GN=DPYSL2 PE=1 SV=1	62	25	20	1	62.3	0.959	1.02	0.805	0.964	1.046	0.88	0.957	1.193	0.937	1.019	1.08751	0.366183	0.678016	0.121033
High	Q99798	Aconitate hydratase, mitochondrial OS=Homo sapiens GN=ACO2 PE=1 SV=2	34	20	20	1	85.4	0.965	0.907	0.933	0.935	1.008	1.219	1.022	0.919	0.935	1.042	1.11444	0.177712	0.507439	0.156317
High	P11047	Laminin subunit gamma-1 OS=Homo sapiens GN=LAMC1 PE=1 SV=3	14	20	20	1	177.5	1.394	0.897	0.974	0.984	0.933	1.04	0.913	0.803	1.06225	0.92225	-1.1518	0.298273	0.623146	-0.203894
High	Q14764	Major vault protein OS=Homo sapiens GN=MVP PE=1 SV=4	27	20	20	1	99.3	0.949	1.048	1.016	1.098	0.955	0.85	1.004	0.842	1.02775	0.91275	-1.12599	0.0695936	0.363535	-0.171198
High	Q92499	ATP-dependent RNA helicase DDX1 OS=Homo sapiens GN=DDX1 PE=1 SV=2	32	20	20	1	82.4	0.967	0.904	1.066	1.019	1.009	1.042	1.097	0.98	0.989	1.032	1.04348	0.3541	0.668481	0.0614005
High	O00429	Dynamin-1-like protein OS=Homo sapiens GN=DNM1L PE=1 SV=2	31	20	20	1	81.8	0.974	1.016	0.833	0.987	1.001	1.038	1.003	1.041	0.9525	1.02075	1.07165	0.20544	0.534714	0.0998386
High	P11216	Glycogen phosphorylase, brain form OS=Homo sapiens GN=PYGB PE=1 SV=5	35	27	20	1	96.6	0.946	0.942	0.925	0.989	0.996	0.921	0.993	1.016	0.9505	0.9815	1.03261	0.272467	0.598544	0.0463016
High	Q9NQW7	Xaa-Pro aminopeptidase 1 OS=Homo sapiens GN=XPNPEP1 PE=1 SV=3	41	20	20	1	69.9	1.03	0.947	0.92	0.953	1.029	0.997	1.017	1.007	0.9625	1.0125	1.05195	0.120032	0.441953	0.0730635
High	P78344	Eukaryotic translation initiation factor 4 gamma 2 OS=Homo sapiens GN=EIF4G2 PE=1 SV=1	25	20	20	1	102.3	0.935	0.989	0.941	1.041	1.021	0.951	1.042	1.037	0.9765	1.01275	1.03712	0.306527	0.627703	0.0525861
High	O94979	Protein transport protein Sec31A OS=Homo sapiens GN=SEC31A PE=1 SV=3	20	20	20	1	132.9	1.041	0.957	1.052	1.037	0.967	0.957	1.024	0.878	1.02175	0.9565	-1.06822	0.139916	0.466504	-0.0952054
High	O00139	Kinesin-like protein KIF2A OS=Homo sapiens GN=KIF2A PE=1 SV=3	31	20	20	1	79.9	1.011	0.856	0.907	1.018	1.117	0.969	0.973	1.064	0.948	1.03075	1.08729	0.176288	0.506284	0.120735
High	Q13308	Inactive tyrosine-protein kinase 7 OS=Homo sapiens GN=PTK7 PE=1 SV=2	26	20	20	1	118.3	1.033	1.007	1.143	1.006	0.977	0.961	1.014	0.829	1.04725	0.94525	-1.10791	0.106858	0.421746	-0.147838
High	Q99832	T-complex protein 1 subunit eta OS=Homo sapiens GN=CCT7 PE=1 SV=2	44	20	20	1	59.3	0.955	0.99	0.915	0.996	1.02	0.963	1.012	1.088	0.964	1.02075	1.05887	0.126862	0.450627	0.0825245
High	Q6ZU35	Uncharacterized protein KIAA1211 OS=Homo sapiens GN=KIAA1211 PE=1 SV=3	20	20	20	1	136.7	0.961	1.029	0.908	0.944	1.081	0.989	1.014	1.14	0.9605	1.056	1.09943	0.0646902	0.354884	0.136752
High	P13637	Sodium/potassium-transporting ATPase subunit alpha-3 OS=Homo sapiens GN=ATP1A3 PE=1 SV=3	46	36	20	1	111.7	1.007	1.056	0.842	0.981	1.024	0.947	0.924	1.159	0.9715	1.0135	1.04323	0.57528	0.819516	0.0610602
High	Q13263	Transcription intermediary factor 1-beta OS=Homo sapiens GN=TRIM28 PE=1 SV=5	32	20	20	1	88.5	0.964	0.95	1.004	1.04	1.014	0.982	1.037	1.024	0.9895	1.01425	1.02501	0.337049	0.651603	0.0356417
High	P17987	T-complex protein 1 subunit alpha OS=Homo sapiens GN=TCP1 PE=1 SV=1	47	20	20	1	60.3	0.977	0.981	0.933	0.995	1.018	1.006	1.01	1.094	0.9715	1.032	1.06227	0.052203	0.328963	0.0871571
High	Q5TZA2	Rootletin OS=Homo sapiens GN=CROCC PE=1 SV=1	11	21	20	1	228.4	0.997	0.999	1.08	0.994	1.043	0.943	1.043	0.905	1.0175	0.9835	-1.03457	0.433454	0.726587	-0.0490318
High	O60763	General vesicular transport factor p115 OS=Homo sapiens GN=USO1 PE=1 SV=2	27	20	20	1	107.8	1.084	0.978	1.151	1.021	0.956	0.984	0.992	0.949	1.0585	0.97025	-1.09096	0.0913885	0.401656	-0.125593
High	O15031	Plexin-B2 OS=Homo sapiens GN=PLXNB2 PE=1 SV=3	15	20	20	1	205	0.947	1.043	1.063	1.026	1.011	0.85	1.021	1.041	1.01975	0.98075	-1.03977	0.477772	0.755325	-0.0562582
High	Q5JRX3	Presequence protease, mitochondrial OS=Homo sapiens GN=PITRM1 PE=1 SV=3	20	20	20	1	117.3	1.138	1.104	1.126	1.084	0.885	0.908	0.881	0.911	1.113	0.89625	-1.24184	6.33683e-06	0.0106918	-0.31248
High	Q15811	Intersectin-1 OS=Homo sapiens GN=ITSN1 PE=1 SV=3	14	22	20	1	195.3	0.946	1.04	0.98	1.048	1	0.935	0.973	1.116	1.0035	1.006	1.00249	0.979871	0.994087	0.00358969
High	Q8TDJ6	DmX-like protein 2 OS=Homo sapiens GN=DMXL2 PE=1 SV=2	8	20	20	1	339.4	0.96	0.986	0.986	1.013	1.042	0.996	1.003	1.107	0.98625	1.037	1.05146	0.132921	0.456765	0.0723906
High	Q13367	AP-3 complex subunit beta-2 OS=Homo sapiens GN=AP3B2 PE=1 SV=2	25	25	20	1	119	0.901	0.915	0.79	0.944	1.166	0.98	1.096	1.249	0.8875	1.12275	1.26507	0.0126724	0.221106	0.339218
High	P50991	T-complex protein 1 subunit delta OS=Homo sapiens GN=CCT4 PE=1 SV=4	47	21	20	1	57.9	0.977	1.005	0.92	0.957	1.04	1.006	1.064	1.104	0.96475	1.0535	1.09199	0.0173105	0.237163	0.126963
High	Q9Y4W6	AFG3-like protein 2 OS=Homo sapiens GN=AFG3L2 PE=1 SV=2	25	20	20	1	88.5	1.007	0.974	0.936	0.999	1.042	1.188	1.084	0.956	0.979	1.0675	1.0904	0.159414	0.490516	0.124855
High	Q9NSD9	Phenylalanine--tRNA ligase beta subunit OS=Homo sapiens GN=FARSB PE=1 SV=3	36	20	20	1	66.1	1.04	0.942	0.895	0.895	1.09	1.209	0.991	1.033	0.943	1.08075	1.14608	0.0524858	0.329513	0.196703
High	Q6P2E9	Enhancer of mRNA-decapping protein 4 OS=Homo sapiens GN=EDC4 PE=1 SV=1	19	20	20	1	151.6	0.981	0.987	1.004	0.995	1.103	1.083	1.087	1.107	0.99175	1.095	1.10411	1.0825e-05	0.0146115	0.142882
High	Q14152	Eukaryotic translation initiation factor 3 subunit A OS=Homo sapiens GN=EIF3A PE=1 SV=1	14	20	20	1	166.5	1.018	1.058	1.076	1.048	0.98	1.084	1.035	1.034	1.05	1.03325	-1.01621	0.517978	0.784523	-0.0232
High	P07196	Neurofilament light polypeptide OS=Homo sapiens GN=NEFL PE=1 SV=3	41	22	20	1	61.5	0.91	0.821	0.59	0.802	0.894	2.843	0.804	0.779	0.78075	1.33	1.70349	0.318781	0.637409	0.768494
High	O43426	Synaptojanin-1 OS=Homo sapiens GN=SYNJ1 PE=1 SV=2	14	20	20	1	173	1.033	1.018	0.975	1.015	1.075	0.947	0.963	1.108	1.01025	1.02325	1.01287	0.808612	0.925557	0.0184463
High	Q9HCM2	Plexin-A4 OS=Homo sapiens GN=PLXNA4 PE=1 SV=4	17	27	20	1	212.3	0.937	0.93	0.948	1.011	1.036	1.128	1.09	1.075	0.9565	1.08225	1.13147	0.00316907	0.171872	0.178197
High	O15240	Neurosecretory protein VGF OS=Homo sapiens GN=VGF PE=1 SV=2	40	20	20	1	67.2	0.955	1.064	1.056	1.226	1.044	0.935	1.052	0.921	1.07525	0.988	-1.08831	0.239583	0.569048	-0.122089
High	O94906	Pre-mRNA-processing factor 6 OS=Homo sapiens GN=PRPF6 PE=1 SV=1	20	19	19	1	106.9	0.945	0.903	1.13	1.024	1.018	1.02	1.096	0.931	1.0005	1.01625	1.01574	0.778357	0.914423	0.0225342
High	P35606	Coatomer subunit beta' OS=Homo sapiens GN=COPB2 PE=1 SV=2	24	19	19	1	102.4	0.962	0.983	1.1	1.056	0.876	0.94	0.93	0.93	1.02525	0.919	-1.11561	0.0313044	0.277991	-0.157839
High	P51659	Peroxisomal multifunctional enzyme type 2 OS=Homo sapiens GN=HSD17B4 PE=1 SV=3	36	19	19	1	79.6	0.992	1.078	1.001	1.048	0.87	0.863	0.899	0.968	1.02975	0.9	-1.14417	0.0072056	0.19348	-0.194297
High	Q15751	Probable E3 ubiquitin-protein ligase HERC1 OS=Homo sapiens GN=HERC1 PE=1 SV=2	4	19	19	1	531.9	0.927	0.97	0.919	0.986	1.081	0.941	0.967	1.056	0.9505	1.01125	1.06391	0.174796	0.505225	0.0893812
High	P07942	Laminin subunit beta-1 OS=Homo sapiens GN=LAMB1 PE=1 SV=2	12	19	19	1	197.9	1.237	0.91	0.936	0.994	0.981	0.794	0.96	0.939	1.01925	0.9185	-1.10969	0.287428	0.611848	-0.150156
High	Q8WXH0	Nesprin-2 OS=Homo sapiens GN=SYNE2 PE=1 SV=3	4	20	19	1	795.9	0.877	0.939	1.19	0.868	1.012	0.894	1.001	1.011	0.9685	0.9795	1.01136	0.82832	0.935864	0.0162934
High	Q01813	ATP-dependent 6-phosphofructokinase, platelet type OS=Homo sapiens GN=PFKP PE=1 SV=2	39	24	19	1	85.5	0.955	1.055	1.079	1.04	1.009	0.875	0.951	0.94	1.03225	0.94375	-1.09377	0.0639949	0.354599	-0.129316
High	Q7L2E3	Putative ATP-dependent RNA helicase DHX30 OS=Homo sapiens GN=DHX30 PE=1 SV=1	18	19	19	1	133.9	0.945	0.9	0.917	0.957	1.074	1.179	0.967	0.991	0.92975	1.05275	1.13229	0.0678095	0.359279	0.179248
High	P35998	26S proteasome regulatory subunit 7 OS=Homo sapiens GN=PSMC2 PE=1 SV=3	52	19	19	1	48.6	1.001	0.963	0.954	1.022	1.013	0.986	0.964	0.985	0.985	0.987	1.00203	0.910176	0.967704	0.00292636
High	P32004	Neural cell adhesion molecule L1 OS=Homo sapiens GN=L1CAM PE=1 SV=2	19	19	19	1	139.9	0.885	0.895	0.699	0.867	1.029	1.326	0.962	1.273	0.8365	1.1475	1.37179	0.0212992	0.246874	0.456057
High	Q9HD20	Manganese-transporting ATPase 13A1 OS=Homo sapiens GN=ATP13A1 PE=1 SV=2	19	19	19	1	132.9	0.913	1.004	1.087	1.09	0.972	1.004	0.945	0.945	1.0235	0.9665	-1.05898	0.286368	0.611848	-0.0826695
High	P49411	Elongation factor Tu, mitochondrial OS=Homo sapiens GN=TUFM PE=1 SV=2	49	19	19	1	49.5	0.939	0.879	0.924	0.939	1.087	1.238	1.047	0.94	0.92025	1.078	1.17142	0.0691098	0.362468	0.228259
High	P40939	Trifunctional enzyme subunit alpha, mitochondrial OS=Homo sapiens GN=HADHA PE=1 SV=2	30	19	19	1	82.9	0.89	0.99	1.013	1.134	0.906	1.146	0.959	0.822	1.00675	0.95825	-1.05061	0.560535	0.810596	-0.0712315
High	P07996	Thrombospondin-1 OS=Homo sapiens GN=THBS1 PE=1 SV=2	19	19	19	1	129.3	3.66	0.47	0.643	0.501	1.642	0.528	0.367	0.342	1.3185	0.71975	-1.83189	0.529375	0.790073	-0.87333
High	A0MZ66	Shootin-1 OS=Homo sapiens GN=SHTN1 PE=1 SV=4	34	19	19	1	71.6	1.02	1.137	0.883	0.982	1.044	0.953	0.987	1.155	1.0055	1.03475	1.02909	0.66977	0.866485	0.0413692
High	O14936	Peripheral plasma membrane protein CASK OS=Homo sapiens GN=CASK PE=1 SV=3	23	19	19	1	105.1	1.1	0.997	0.985	1.036	0.968	0.88	0.906	1.128	1.0295	0.9705	-1.06079	0.357432	0.671204	-0.0851437
High	Q9C0C9	(E3-independent) E2 ubiquitin-conjugating enzyme OS=Homo sapiens GN=UBE2O PE=1 SV=3	22	19	19	1	141.2	1.029	1.022	0.883	0.913	1.106	0.905	1.005	1.108	0.96175	1.031	1.072	0.313141	0.632563	0.100311
High	O43242	26S proteasome non-ATPase regulatory subunit 3 OS=Homo sapiens GN=PSMD3 PE=1 SV=2	39	19	19	1	60.9	1.041	1.025	1.026	1.025	0.918	0.958	0.971	1.029	1.02925	0.969	-1.06218	0.0790371	0.38293	-0.0870249
High	Q12931	Heat shock protein 75 kDa, mitochondrial OS=Homo sapiens GN=TRAP1 PE=1 SV=3	35	20	19	1	80.1	0.975	0.918	0.872	0.863	1.034	1.213	1.045	1.057	0.907	1.08725	1.19873	0.00976074	0.207471	0.261509
High	O60313	Dynamin-like 120 kDa protein, mitochondrial OS=Homo sapiens GN=OPA1 PE=1 SV=3	23	19	19	1	111.6	0.93	0.944	0.869	0.936	1.076	1.194	1.055	1.002	0.91975	1.08175	1.17613	0.0142959	0.225428	0.234053
High	A6NKG5	Retrotransposon-like protein 1 OS=Homo sapiens GN=RTL1 PE=3 SV=3	19	19	19	1	155	0.899	0.916	1.061	1.086	1.005	0.814	1.162	1.116	0.9905	1.02425	1.03407	0.777322	0.914089	0.048339
High	Q9BUQ8	Probable ATP-dependent RNA helicase DDX23 OS=Homo sapiens GN=DDX23 PE=1 SV=3	26	19	19	1	95.5	0.931	0.953	1.096	0.996	0.992	0.949	1.064	0.951	0.994	0.989	-1.00506	0.929563	0.975797	-0.00727533
High	O43295	SLIT-ROBO Rho GTPase-activating protein 3 OS=Homo sapiens GN=SRGAP3 PE=1 SV=3	23	20	19	1	124.4	1.003	1.038	0.949	1.01	1.079	0.896	0.924	1.155	1	1.0135	1.0135	0.902973	0.96472	0.0193461
High	O15027	Protein transport protein Sec16A OS=Homo sapiens GN=SEC16A PE=1 SV=3	12	19	19	1	233.4	1.082	1.01	1.272	0.993	1.012	0.889	0.992	0.921	1.08925	0.9535	-1.14237	0.10428	0.418158	-0.19203
High	Q9C0H9	SRC kinase signaling inhibitor 1 OS=Homo sapiens GN=SRCIN1 PE=1 SV=3	23	19	19	1	112.4	0.983	0.954	0.972	0.918	1.198	1.01	1.034	1.129	0.95675	1.09275	1.14215	0.0383418	0.297436	0.191749
High	Q9UIW2	Plexin-A1 OS=Homo sapiens GN=PLXNA1 PE=1 SV=3	17	28	19	1	210.9	0.99	1.045	0.862	0.897	1.006	0.927	0.938	1.156	0.9485	1.00675	1.06141	0.417855	0.714131	0.0859858
High	Q96N67	Dedicator of cytokinesis protein 7 OS=Homo sapiens GN=DOCK7 PE=1 SV=4	10	19	18	1	242.4	0.886	0.952	1.012	1.029	0.98	0.962	0.977	0.958	0.96975	0.96925	-1.00052	0.975368	0.993175	-0.000744041
High	P55060	Exportin-2 OS=Homo sapiens GN=CSE1L PE=1 SV=3	19	18	18	1	110.3	0.985	0.953	0.934	1.023	0.95	0.937	0.98	0.97	0.97375	0.95925	-1.01512	0.546882	0.801689	-0.0216446
High	Q92945	Far upstream element-binding protein 2 OS=Homo sapiens GN=KHSRP PE=1 SV=4	39	21	18	1	73.1	0.981	0.914	1.012	0.896	1.01	1.003	1.042	0.998	0.95075	1.01325	1.06574	0.106098	0.420234	0.0918522
High	P08237	ATP-dependent 6-phosphofructokinase, muscle type OS=Homo sapiens GN=PFKM PE=1 SV=2	32	20	18	1	85.1	0.691	0.749	0.774	0.789	1.155	1.192	1.156	1.221	0.75075	1.181	1.57309	0.000106714	0.0600177	0.653604
High	P53618	Coatomer subunit beta OS=Homo sapiens GN=COPB1 PE=1 SV=3	26	18	18	1	107.1	1.013	0.983	1.105	1.082	0.905	0.917	0.937	0.92	1.04575	0.91975	-1.13699	0.0156466	0.230675	-0.185224
High	Q12756	Kinesin-like protein KIF1A OS=Homo sapiens GN=KIF1A PE=1 SV=2	23	28	18	1	190.9	0.955	0.956	0.976	0.975	1.03	0.967	0.976	1.093	0.9655	1.0165	1.05282	0.172202	0.503416	0.0742621
High	P78347	General transcription factor II-I OS=Homo sapiens GN=GTF2I PE=1 SV=2	24	18	18	1	112.3	0.87	0.911	1.003	1.006	0.995	0.985	1.034	0.959	0.9475	0.99325	1.04828	0.281735	0.608548	0.0680309
High	O75083	WD repeat-containing protein 1 OS=Homo sapiens GN=WDR1 PE=1 SV=4	40	18	18	1	66.2	0.966	1.072	1.008	1.073	0.849	0.833	0.984	1.075	1.02975	0.93525	-1.10104	0.201308	0.530508	-0.13887
High	P49748	Very long-chain specific acyl-CoA dehydrogenase, mitochondrial OS=Homo sapiens GN=ACADVL PE=1 SV=1	31	18	18	1	70.3	0.898	0.944	0.935	1.072	0.967	1.062	1.007	0.796	0.96225	0.958	-1.00444	0.918502	0.971017	-0.00638611
High	Q99460	26S proteasome non-ATPase regulatory subunit 1 OS=Homo sapiens GN=PSMD1 PE=1 SV=2	25	18	18	1	105.8	1.029	1.061	0.986	0.933	0.919	0.905	0.988	1.049	1.00225	0.96525	-1.03833	0.420798	0.716965	-0.0542679
High	Q9H4A3	Serine/threonine-protein kinase WNK1 OS=Homo sapiens GN=WNK1 PE=1 SV=2	11	24	18	1	250.6	1.011	1.032	1.106	1.027	0.996	0.927	0.954	0.867	1.044	0.936	-1.11538	0.0244245	0.256129	-0.157541
High	Q02790	Peptidyl-prolyl cis-trans isomerase FKBP4 OS=Homo sapiens GN=FKBP4 PE=1 SV=3	46	18	18	1	51.8	0.946	0.893	0.922	0.952	1.041	1.032	1.004	1.035	0.92825	1.028	1.10746	0.00208686	0.156491	0.147255
High	Q9H2G2	STE20-like serine/threonine-protein kinase OS=Homo sapiens GN=SLK PE=1 SV=1	16	20	18	1	142.6	0.982	0.954	1.03	0.965	1.006	0.86	1.062	0.991	0.98275	0.97975	-1.00306	0.913063	0.968628	-0.00441079
High	Q9BXJ9	N-alpha-acetyltransferase 15, NatA auxiliary subunit OS=Homo sapiens GN=NAA15 PE=1 SV=1	20	18	18	1	101.2	0.954	0.896	0.958	1.015	1.029	1.022	0.983	0.99	0.95575	1.006	1.05258	0.13313	0.457249	0.0739251
High	Q92598	Heat shock protein 105 kDa OS=Homo sapiens GN=HSPH1 PE=1 SV=1	29	21	18	1	96.8	1.04	0.985	0.965	0.977	0.917	0.892	0.921	1.031	0.99175	0.94025	-1.05477	0.19747	0.527185	-0.0769321
High	P05023	Sodium/potassium-transporting ATPase subunit alpha-1 OS=Homo sapiens GN=ATP1A1 PE=1 SV=1	41	34	18	1	112.8	1.061	1.126	0.918	1.033	0.981	0.758	0.945	1.047	1.0345	0.93275	-1.10909	0.246262	0.577325	-0.149371
High	Q15155	Nodal modulator 1 OS=Homo sapiens GN=NOMO1 PE=1 SV=5	19	18	18	1	134.2	1.016	1.032	0.976	1.022	0.924	1	0.99	0.925	1.0115	0.95975	-1.05392	0.0861713	0.39264	-0.0757658
High	Q14195	Dihydropyrimidinase-related protein 3 OS=Homo sapiens GN=DPYSL3 PE=1 SV=1	58	23	18	1	61.9	0.963	0.995	0.846	0.91	1.045	0.901	1.049	1.147	0.9285	1.0355	1.11524	0.136381	0.461835	0.157354
High	Q9UHB9	Signal recognition particle subunit SRP68 OS=Homo sapiens GN=SRP68 PE=1 SV=2	32	18	18	1	70.7	0.954	0.977	0.98	1.009	0.985	1.034	0.992	1.014	0.98	1.00625	1.02679	0.147743	0.477662	0.0381351
High	O75165	DnaJ homolog subfamily C member 13 OS=Homo sapiens GN=DNAJC13 PE=1 SV=5	10	18	18	1	254.3	1.027	1.082	0.983	1.104	0.911	0.94	0.898	0.986	1.049	0.93375	-1.12343	0.0143975	0.226501	-0.167906
High	O75037	Kinesin-like protein KIF21B OS=Homo sapiens GN=KIF21B PE=1 SV=2	16	21	18	1	182.5	0.916	0.999	0.942	0.963	1.111	0.776	1.033	1.162	0.955	1.0205	1.06859	0.590395	0.826707	0.0957035
High	O75592	E3 ubiquitin-protein ligase MYCBP2 OS=Homo sapiens GN=MYCBP2 PE=1 SV=3	4	18	18	1	509.8	0.954	0.966	0.998	0.993	1.026	1.002	1.009	1.004	0.97775	1.01025	1.03324	0.0482938	0.321627	0.0471748
High	Q6ZMI0	Protein phosphatase 1 regulatory subunit 21 OS=Homo sapiens GN=PPP1R21 PE=1 SV=1	29	18	18	1	88.3	1.015	1.021	0.949	1.008	1.045	0.919	0.977	1.099	0.99825	1.01	1.01177	0.828121	0.935864	0.0168822
High	P28331	NADH-ubiquinone oxidoreductase 75 kDa subunit, mitochondrial OS=Homo sapiens GN=NDUFS1 PE=1 SV=3	31	18	18	1	79.4	0.926	1.008	0.89	1.02	0.918	1.149	1.016	1.066	0.961	1.03725	1.07934	0.246459	0.577325	0.110155
High	B5ME19	Eukaryotic translation initiation factor 3 subunit C-like protein OS=Homo sapiens GN=EIF3CL PE=3 SV=1	23	18	18	1	105.4	0.945	0.999	1.02	0.974	0.959	1.025	0.976	0.967	0.9845	0.98175	-1.0028	0.906413	0.96567	-0.00403551
High	Q9NRY4	Rho GTPase-activating protein 35 OS=Homo sapiens GN=ARHGAP35 PE=1 SV=3	14	18	18	1	170.4	0.918	0.983	0.98	0.992	1.092	0.97	0.936	1.158	0.96825	1.039	1.07307	0.276752	0.603203	0.101744
High	Q1KMD3	Heterogeneous nuclear ribonucleoprotein U-like protein 2 OS=Homo sapiens GN=HNRNPUL2 PE=1 SV=1	30	18	18	1	85.1	1.008	0.879	1.298	0.999	1.043	1.002	1.009	0.908	1.046	0.9905	-1.05603	0.629166	0.847045	-0.078654
High	Q9P265	Disco-interacting protein 2 homolog B OS=Homo sapiens GN=DIP2B PE=1 SV=3	14	18	18	1	171.4	1.021	1.076	0.938	0.978	0.981	1.055	0.956	0.999	1.00325	0.99775	-1.00551	0.897744	0.963561	-0.00793088
High	P36776	Lon protease homolog, mitochondrial OS=Homo sapiens GN=LONP1 PE=1 SV=2	24	18	18	1	106.4	1.018	0.892	0.918	0.955	1.089	1.244	1.102	0.93	0.94575	1.09125	1.15385	0.0984891	0.410057	0.206451
High	O75962	Triple functional domain protein OS=Homo sapiens GN=TRIO PE=1 SV=2	9	22	18	1	346.7	0.931	0.973	0.865	0.966	1.1	0.932	1.068	1.106	0.93375	1.0515	1.1261	0.0571236	0.340046	0.171341
High	P17600	Synapsin-1 OS=Homo sapiens GN=SYN1 PE=1 SV=3	44	19	18	1	74.1	1.14	1.295	0.843	0.86	0.938	0.98	0.773	1.186	1.0345	0.96925	-1.06732	0.679863	0.870969	-0.0939929
High	P0DMV8	Heat shock 70 kDa protein 1A OS=Homo sapiens GN=HSPA1A PE=1 SV=1	41	23	18	1	70	1.119	1.037	1.059	1.044	0.997	0.892	0.945	0.956	1.06475	0.9475	-1.12375	0.00765479	0.194393	-0.168317
High	O75146	Huntingtin-interacting protein 1-related protein OS=Homo sapiens GN=HIP1R PE=1 SV=2	18	19	18	1	119.3	1.006	1.056	0.883	0.937	1.07	0.905	0.968	1.189	0.9705	1.033	1.0644	0.442289	0.731262	0.0900401
High	P35573	Glycogen debranching enzyme OS=Homo sapiens GN=AGL PE=1 SV=3	13	18	18	1	174.7	0.938	0.985	1.053	1.027	1.04	1.007	0.959	1.077	1.00075	1.02075	1.01999	0.595124	0.82934	0.028548
High	O94874	E3 UFM1-protein ligase 1 OS=Homo sapiens GN=UFL1 PE=1 SV=2	24	19	18	1	89.5	0.973	0.951	1.105	1.074	0.932	0.969	1.05	0.872	1.02575	0.95575	-1.07324	0.23245	0.562227	-0.101974
High	P49321	Nuclear autoantigenic sperm protein OS=Homo sapiens GN=NASP PE=1 SV=2	28	18	18	1	85.2	0.976	0.95	1.01	0.872	1.052	1.274	1.112	0.965	0.952	1.10075	1.15625	0.0902472	0.399658	0.209453
High	Q9H2M9	Rab3 GTPase-activating protein non-catalytic subunit OS=Homo sapiens GN=RAB3GAP2 PE=1 SV=1	15	19	18	1	155.9	0.958	1.031	0.95	1.162	1.057	0.985	1.044	1.04	1.02525	1.0315	1.0061	0.863956	0.951352	0.00876808
High	P10586	Receptor-type tyrosine-protein phosphatase F OS=Homo sapiens GN=PTPRF PE=1 SV=2	17	23	18	1	212.7	1.029	1.004	1.067	0.974	1.089	0.971	0.971	1.034	1.0185	1.01625	-1.00221	0.936674	0.979791	-0.00319063
High	Q5T5Y3	Calmodulin-regulated spectrin-associated protein 1 OS=Homo sapiens GN=CAMSAP1 PE=1 SV=2	13	18	18	1	177.9	0.992	0.978	1.01	0.93	1.034	1.014	1.045	1.062	0.9775	1.03875	1.06266	0.0320991	0.280497	0.0876799
High	Q6GYQ0	Ral GTPase-activating protein subunit alpha-1 OS=Homo sapiens GN=RALGAPA1 PE=1 SV=1	11	18	18	1	229.7	0.918	0.995	0.911	0.976	1.059	1.05	1.06	1.121	0.95	1.0725	1.12895	0.00520093	0.17991	0.174978
High	P06396	Gelsolin OS=Homo sapiens GN=GSN PE=1 SV=1	30	18	18	1	85.6	1.025	1.072	1.004	0.936	0.998	1.045	1.062	1.081	1.00925	1.0465	1.03691	0.314235	0.633586	0.0522887
High	P35908	Keratin, type II cytoskeletal 2 epidermal OS=Homo sapiens GN=KRT2 PE=1 SV=2	43	23	17	1	65.4	0.344	0.561	1.56	0.367	0.312	0.36	0.481	0.366	0.708	0.37975	-1.86438	0.309454	0.630638	-0.898699
High	Q9H9A6	Leucine-rich repeat-containing protein 40 OS=Homo sapiens GN=LRRC40 PE=1 SV=1	32	17	17	1	68.2	0.935	0.973	0.807	0.946	0.992	0.985	0.894	1.042	0.91525	0.97825	1.06883	0.25059	0.58058	0.0960373
High	P09874	Poly [ADP-ribose] polymerase 1 OS=Homo sapiens GN=PARP1 PE=1 SV=4	19	17	17	1	113	0.954	0.985	1.146	1.02	0.896	0.953	1.008	0.853	1.02625	0.9275	-1.10647	0.112159	0.428875	-0.145963
High	O94826	Mitochondrial import receptor subunit TOM70 OS=Homo sapiens GN=TOMM70 PE=1 SV=1	33	17	17	1	67.4	0.982	0.988	0.905	0.91	1.003	1.02	0.957	1.017	0.94625	0.99925	1.05601	0.105726	0.420225	0.0786243
High	Q13561	Dynactin subunit 2 OS=Homo sapiens GN=DCTN2 PE=1 SV=4	53	17	17	1	44.2	1.037	1.085	0.778	0.9	1.027	0.929	0.998	1.134	0.95	1.022	1.07579	0.403443	0.704752	0.105396
High	O75874	Isocitrate dehydrogenase [NADP] cytoplasmic OS=Homo sapiens GN=IDH1 PE=1 SV=2	51	17	17	1	46.6	0.987	0.96	0.829	0.927	0.962	1.023	0.993	1.085	0.92575	1.01575	1.09722	0.0943551	0.404078	0.133851
High	P40227	T-complex protein 1 subunit zeta OS=Homo sapiens GN=CCT6A PE=1 SV=3	33	17	17	1	58	0.938	0.973	0.895	0.965	0.981	0.993	0.984	1.057	0.94275	1.00375	1.0647	0.0510584	0.32601	0.0904528
High	Q5VYK3	Proteasome-associated protein ECM29 homolog OS=Homo sapiens GN=ECM29 PE=1 SV=2	11	17	17	1	204.2	0.877	0.957	1.016	1.035	0.981	0.961	0.959	0.972	0.97125	0.96825	-1.0031	0.978951	0.993823	-0.0044631
High	P12109	Collagen alpha-1(VI) chain OS=Homo sapiens GN=COL6A1 PE=1 SV=3	19	17	17	1	108.5	1.643	0.597	0.969	1.259	0.786	1.155	0.858	0.42	1.117	0.80475	-1.38801	0.325671	0.643429	-0.473017
High	Q16851	UTP--glucose-1-phosphate uridylyltransferase OS=Homo sapiens GN=UGP2 PE=1 SV=5	36	17	17	1	56.9	1.018	1.075	0.989	1.064	0.903	0.911	0.994	0.925	1.0365	0.93325	-1.11063	0.0117129	0.215998	-0.151385
High	P13497	Bone morphogenetic protein 1 OS=Homo sapiens GN=BMP1 PE=1 SV=2	21	17	17	1	111.2	0.778	1.099	1.216	1.376	0.861	0.727	1.027	0.729	1.11725	0.836	-1.33642	0.114372	0.431952	-0.418377
High	Q8N1G4	Leucine-rich repeat-containing protein 47 OS=Homo sapiens GN=LRRC47 PE=1 SV=1	33	17	17	1	63.4	0.981	0.975	1.009	0.965	1.001	0.958	0.987	1	0.9825	0.9865	1.00407	0.782362	0.91627	0.00586164
High	P52701	DNA mismatch repair protein Msh6 OS=Homo sapiens GN=MSH6 PE=1 SV=2	15	17	17	1	152.7	0.856	0.819	0.981	0.959	1.038	1.049	1.091	1.027	0.90375	1.05125	1.16321	0.0336872	0.285263	0.21811
High	Q96QK1	Vacuolar protein sorting-associated protein 35 OS=Homo sapiens GN=VPS35 PE=1 SV=2	22	17	17	1	91.6	0.944	0.991	0.933	1	1.012	0.996	0.957	1.036	0.967	1.00025	1.03438	0.208737	0.539192	0.0487728
High	Q99623	Prohibitin-2 OS=Homo sapiens GN=PHB2 PE=1 SV=2	56	17	17	1	33.3	1.088	1.074	0.833	0.953	0.929	1.164	0.981	0.959	0.987	1.00825	1.02153	0.783444	0.916449	0.0307314
High	Q13618	Cullin-3 OS=Homo sapiens GN=CUL3 PE=1 SV=2	24	18	17	1	88.9	1.009	0.942	0.878	0.995	0.991	0.932	1.007	1.042	0.956	0.993	1.0387	0.366157	0.678016	0.0547831
High	Q7L099	Protein RUFY3 OS=Homo sapiens GN=RUFY3 PE=1 SV=1	41	18	17	1	52.9	0.941	0.959	0.827	0.951	1.069	0.992	1.006	1.178	0.9195	1.06125	1.15416	0.0349024	0.286847	0.206843
High	P12956	X-ray repair cross-complementing protein 6 OS=Homo sapiens GN=XRCC6 PE=1 SV=2	32	17	17	1	69.8	0.988	0.917	1.035	0.983	1.018	1.012	1.065	0.955	0.98075	1.0125	1.03237	0.376299	0.686204	0.0459646
High	P05556	Integrin beta-1 OS=Homo sapiens GN=ITGB1 PE=1 SV=2	24	17	17	1	88.4	1.008	1.161	0.938	1.065	0.86	1.02	1.026	0.927	1.043	0.95825	-1.08844	0.220682	0.551898	-0.122265
High	P38606	V-type proton ATPase catalytic subunit A OS=Homo sapiens GN=ATP6V1A PE=1 SV=2	36	17	17	1	68.3	0.973	1.036	0.891	0.974	0.942	1.034	0.953	1.055	0.9685	0.996	1.02839	0.528221	0.790073	0.0403937
High	Q96AQ6	Pre-B-cell leukemia transcription factor-interacting protein 1 OS=Homo sapiens GN=PBXIP1 PE=1 SV=1	29	17	17	1	80.6	0.864	1.174	1.138	1.103	0.959	0.696	0.856	1.051	1.06975	0.8905	-1.20129	0.150481	0.481324	-0.264586
High	O00468	Agrin OS=Homo sapiens GN=AGRN PE=1 SV=5	11	17	17	1	217.1	0.989	0.976	1.165	0.994	0.938	0.784	0.908	1.025	1.031	0.91375	-1.12832	0.132797	0.456711	-0.174173
High	Q9NY33	Dipeptidyl peptidase 3 OS=Homo sapiens GN=DPP3 PE=1 SV=2	29	17	17	1	82.5	1.029	1.055	0.88	0.96	0.977	0.98	1.01	1.068	0.981	1.00875	1.02829	0.546843	0.801689	0.0402436
High	Q9UNF1	Melanoma-associated antigen D2 OS=Homo sapiens GN=MAGED2 PE=1 SV=2	37	19	17	1	64.9	0.971	1.159	1.137	0.962	0.923	0.923	0.857	1.114	1.05725	0.95425	-1.10794	0.216956	0.548336	-0.147877
High	P48643	T-complex protein 1 subunit epsilon OS=Homo sapiens GN=CCT5 PE=1 SV=1	35	18	17	1	59.6	0.956	1.002	0.956	0.978	1.001	0.984	0.997	1.067	0.973	1.01225	1.04034	0.124577	0.447693	0.0570539
High	Q9P1Y5	Calmodulin-regulated spectrin-associated protein 3 OS=Homo sapiens GN=CAMSAP3 PE=1 SV=2	19	17	17	1	134.7	0.991	0.987	0.856	0.908	1.078	0.981	0.922	1.183	0.9355	1.041	1.11277	0.168225	0.500816	0.154161
High	Q9NQ66	1-phosphatidylinositol 4,5-bisphosphate phosphodiesterase beta-1 OS=Homo sapiens GN=PLCB1 PE=1 SV=1	15	17	17	1	138.5	0.976	0.975	0.868	1.011	0.998	1.216	0.956	1.014	0.9575	1.046	1.09243	0.229474	0.558903	0.127538
High	Q16799	Reticulon-1 OS=Homo sapiens GN=RTN1 PE=1 SV=1	32	18	17	1	83.6	0.96	1.173	0.808	0.95	0.983	0.817	0.88	1.224	0.97275	0.976	1.00334	0.998733	0.999205	0.00481207
High	P29144	Tripeptidyl-peptidase 2 OS=Homo sapiens GN=TPP2 PE=1 SV=4	18	17	17	1	138.3	0.913	1.025	0.818	0.959	1.013	1.123	0.956	1.045	0.92875	1.03425	1.11359	0.114946	0.432908	0.155223
High	Q6UVK1	Chondroitin sulfate proteoglycan 4 OS=Homo sapiens GN=CSPG4 PE=1 SV=2	12	17	17	1	250.4	1.999	0.617	0.924	0.704	1.013	1.333	0.827	0.754	1.061	0.98175	-1.08072	0.968837	0.99156	-0.111997
High	P56192	Methionine--tRNA ligase, cytoplasmic OS=Homo sapiens GN=MARS PE=1 SV=2	27	17	17	1	101.1	0.938	0.959	0.887	1.014	1.058	1.067	0.974	1.052	0.9495	1.03775	1.09294	0.0451999	0.313178	0.128219
High	P13010	X-ray repair cross-complementing protein 5 OS=Homo sapiens GN=XRCC5 PE=1 SV=3	26	17	17	1	82.7	0.958	0.871	1.047	0.999	1.04	1.024	1.06	1.01	0.96875	1.0335	1.06684	0.186363	0.516766	0.0933421
High	O75955	Flotillin-1 OS=Homo sapiens GN=FLOT1 PE=1 SV=3	46	17	17	1	47.3	0.91	1.16	0.95	1.05	0.964	1.09	1.023	0.982	1.0175	1.01475	-1.00271	0.99228	0.997423	-0.00390445
High	Q02818	Nucleobindin-1 OS=Homo sapiens GN=NUCB1 PE=1 SV=4	41	17	17	1	53.8	1.025	0.989	0.996	1.042	0.987	0.998	1.014	0.902	1.013	0.97525	-1.03871	0.248222	0.578071	-0.0547902
High	Q14247	Src substrate cortactin OS=Homo sapiens GN=CTTN PE=1 SV=2	38	17	17	1	61.5	0.975	1.072	0.969	1.011	1.042	1.139	1.032	0.979	1.00675	1.048	1.04097	0.354039	0.668481	0.0579332
High	Q9Y678	Coatomer subunit gamma-1 OS=Homo sapiens GN=COPG1 PE=1 SV=1	26	19	17	1	97.7	1.049	0.998	1.3	1.219	0.833	0.886	0.869	0.834	1.1415	0.8555	-1.33431	0.0168016	0.235016	-0.416091
High	P55268	Laminin subunit beta-2 OS=Homo sapiens GN=LAMB2 PE=1 SV=2	11	17	17	1	195.9	1.196	1.047	1.101	1.035	0.87	1.099	0.92	0.731	1.09475	0.905	-1.20967	0.0935053	0.404027	-0.274612
High	Q9NSE4	Isoleucine--tRNA ligase, mitochondrial OS=Homo sapiens GN=IARS2 PE=1 SV=2	23	17	17	1	113.7	0.957	0.977	0.853	0.976	1.065	1.239	1.022	0.996	0.94075	1.0805	1.14855	0.065416	0.354884	0.199816
High	Q9HBR0	Putative sodium-coupled neutral amino acid transporter 10 OS=Homo sapiens GN=SLC38A10 PE=1 SV=2	20	17	17	1	119.7	1.099	1.028	1.232	1.02	0.937	0.862	1.041	0.9	1.09475	0.935	-1.17086	0.0385461	0.298012	-0.227563
High	Q9UIA9	Exportin-7 OS=Homo sapiens GN=XPO7 PE=1 SV=3	19	17	17	1	123.8	1.028	0.914	1.028	1.014	1.008	0.925	0.985	1.05	0.996	0.992	-1.00403	0.923701	0.973006	-0.00580562
High	P53992	Protein transport protein Sec24C OS=Homo sapiens GN=SEC24C PE=1 SV=3	18	18	17	1	118.2	1.014	0.995	1.18	1.065	0.934	1.029	1.024	0.972	1.0635	0.98975	-1.07451	0.175802	0.506284	-0.103684
High	P05787	Keratin, type II cytoskeletal 8 OS=Homo sapiens GN=KRT8 PE=1 SV=7	47	22	17	1	53.7	0.968	0.91	1.068	1.38	0.831	0.937	1.342	0.791	1.0815	0.97525	-1.10895	0.483476	0.760319	-0.14919
High	Q13439	Golgin subfamily A member 4 OS=Homo sapiens GN=GOLGA4 PE=1 SV=1	9	18	17	1	261	1.163	1.043	1.213	0.993	1.004	0.979	0.983	0.976	1.103	0.9855	-1.11923	0.0988514	0.410926	-0.162505
High	P16435	NADPH--cytochrome P450 reductase OS=Homo sapiens GN=POR PE=1 SV=2	30	17	17	1	76.6	0.948	1.013	0.913	1.025	0.953	0.947	0.959	1.119	0.97475	0.9945	1.02026	0.716069	0.888503	0.0289391
High	O15075	Serine/threonine-protein kinase DCLK1 OS=Homo sapiens GN=DCLK1 PE=1 SV=2	35	18	16	1	82.2	0.922	0.977	0.787	0.948	1.076	0.885	0.941	1.145	0.9085	1.01175	1.11365	0.217447	0.548821	0.155294
High	P05067	Amyloid-beta A4 protein OS=Homo sapiens GN=APP PE=1 SV=3	23	16	16	1	86.9	0.896	1.019	0.866	0.987	1.071	0.955	0.889	0.935	0.942	0.9625	1.02176	0.711345	0.886382	0.0310595
High	Q16658	Fascin OS=Homo sapiens GN=FSCN1 PE=1 SV=3	44	16	16	1	54.5	0.892	0.918	0.93	0.909	1.074	0.803	0.956	1.093	0.91225	0.9815	1.07591	0.422729	0.717074	0.105559
High	Q9NQX3	Gephyrin OS=Homo sapiens GN=GPHN PE=1 SV=1	26	16	16	1	79.7	1.006	1.006	0.777	0.91	0.883	0.915	0.874	1.092	0.92475	0.941	1.01757	0.82351	0.933781	0.0251313
High	P36871	Phosphoglucomutase-1 OS=Homo sapiens GN=PGM1 PE=1 SV=3	32	16	16	1	61.4	1.003	0.888	1.012	0.973	0.958	0.951	0.892	0.859	0.969	0.915	-1.05902	0.201796	0.530674	-0.0827249
High	Q9BTW9	Tubulin-specific chaperone D OS=Homo sapiens GN=TBCD PE=1 SV=2	17	16	16	1	132.5	0.864	0.967	0.879	1.006	0.994	0.951	0.904	1.022	0.929	0.96775	1.04171	0.396987	0.701378	0.0589558
High	O00231	26S proteasome non-ATPase regulatory subunit 11 OS=Homo sapiens GN=PSMD11 PE=1 SV=3	44	16	16	1	47.4	0.968	1.004	0.953	1.019	0.942	1.004	0.922	0.989	0.986	0.96425	-1.02256	0.410709	0.709148	-0.0321804
High	P02786	Transferrin receptor protein 1 OS=Homo sapiens GN=TFRC PE=1 SV=2	24	16	16	1	84.8	1.018	1.066	0.969	1.105	0.816	0.943	0.873	0.876	1.0395	0.877	-1.18529	0.00606454	0.183416	-0.245241
High	P43034	Platelet-activating factor acetylhydrolase IB subunit alpha OS=Homo sapiens GN=PAFAH1B1 PE=1 SV=2	53	17	16	1	46.6	0.923	0.997	0.873	0.958	0.993	0.89	0.994	1.083	0.93775	0.99	1.05572	0.326712	0.644071	0.0782252
High	Q07866	Kinesin light chain 1 OS=Homo sapiens GN=KLC1 PE=1 SV=2	39	22	16	1	65.3	0.917	0.968	0.864	0.967	1.008	0.894	0.995	1.056	0.929	0.98825	1.06378	0.22071	0.551898	0.0891975
High	P07355	Annexin A2 OS=Homo sapiens GN=ANXA2 PE=1 SV=2	50	16	16	1	38.6	0.893	1.022	0.984	1.163	0.827	1.107	1.033	0.721	1.0155	0.922	-1.10141	0.39231	0.698824	-0.139352
High	P34897	Serine hydroxymethyltransferase, mitochondrial OS=Homo sapiens GN=SHMT2 PE=1 SV=3	35	16	16	1	56	0.877	0.748	0.867	0.973	1.044	1.18	1.127	0.868	0.86625	1.05475	1.2176	0.067874	0.359279	0.284046
High	O60502	Protein O-GlcNAcase OS=Homo sapiens GN=MGEA5 PE=1 SV=2	26	16	16	1	102.8	0.877	0.911	0.863	0.924	1.022	0.961	1.008	1.135	0.89375	1.0315	1.15413	0.0195005	0.242074	0.206801
High	Q8WWM7	Ataxin-2-like protein OS=Homo sapiens GN=ATXN2L PE=1 SV=2	17	17	16	1	113.3	1.019	0.918	1.031	0.902	1.037	0.981	1.018	0.928	0.9675	0.991	1.02429	0.580781	0.822083	0.0346234
High	Q9Y230	RuvB-like 2 OS=Homo sapiens GN=RUVBL2 PE=1 SV=3	42	16	16	1	51.1	0.976	1.061	0.943	1.011	0.901	0.965	0.921	0.992	0.99775	0.94475	-1.0561	0.155302	0.487022	-0.0787458
High	P78371	T-complex protein 1 subunit beta OS=Homo sapiens GN=CCT2 PE=1 SV=4	39	16	16	1	57.5	0.98	1.032	0.873	0.953	0.96	0.941	0.972	1.104	0.9595	0.99425	1.03622	0.508526	0.776151	0.0513259
High	P06576	ATP synthase subunit beta, mitochondrial OS=Homo sapiens GN=ATP5B PE=1 SV=3	47	16	16	1	56.5	1.015	1.046	0.851	0.954	0.919	1.096	0.961	0.968	0.9665	0.986	1.02018	0.73705	0.895753	0.0288179
High	P31040	Succinate dehydrogenase [ubiquinone] flavoprotein subunit, mitochondrial OS=Homo sapiens GN=SDHA PE=1 SV=2	35	16	16	1	72.6	0.95	0.917	0.906	0.959	1.038	1.136	1.098	0.973	0.933	1.06125	1.13746	0.0258207	0.2565	0.185816
High	P45974	Ubiquitin carboxyl-terminal hydrolase 5 OS=Homo sapiens GN=USP5 PE=1 SV=2	25	16	16	1	95.7	0.902	0.987	0.997	1.014	1.007	1.023	0.956	1.015	0.975	1.00025	1.0259	0.428119	0.721872	0.0368865
High	Q8NFW8	N-acylneuraminate cytidylyltransferase OS=Homo sapiens GN=CMAS PE=1 SV=2	45	16	16	1	48.3	0.939	0.927	0.933	0.983	1.009	0.995	1.041	1.019	0.9455	1.016	1.07456	0.0057727	0.182911	0.103751
High	P29323	Ephrin type-B receptor 2 OS=Homo sapiens GN=EPHB2 PE=1 SV=5	24	18	16	1	117.4	1.112	1.086	0.821	0.951	1.045	0.842	0.99	1.213	0.9925	1.0225	1.03023	0.791102	0.920543	0.0429618
High	O15294	UDP-N-acetylglucosamine--peptide N-acetylglucosaminyltransferase 110 kDa subunit OS=Homo sapiens GN=OGT PE=1 SV=3	19	16	16	1	116.9	0.862	0.969	0.868	1.016	1.059	1.005	1.022	1.085	0.92875	1.04275	1.12275	0.0558098	0.338956	0.167031
High	P26038	Moesin OS=Homo sapiens GN=MSN PE=1 SV=3	40	22	16	1	67.8	1.01	1.18	0.978	0.901	0.852	1.086	0.966	0.98	1.01725	0.971	-1.04763	0.569034	0.815374	-0.0671311
High	O75093	Slit homolog 1 protein OS=Homo sapiens GN=SLIT1 PE=2 SV=4	14	18	16	1	167.8	1.07	0.948	0.996	0.918	1.011	0.895	1.004	1.058	0.983	0.992	1.00916	0.860972	0.950663	0.0131487
High	P29401	Transketolase OS=Homo sapiens GN=TKT PE=1 SV=3	37	16	16	1	67.8	0.993	1.042	0.939	1.022	1	0.973	1.003	1.04	0.999	1.004	1.00501	0.844352	0.943621	0.00720269
High	Q9Y2E4	Disco-interacting protein 2 homolog C OS=Homo sapiens GN=DIP2C PE=1 SV=2	11	16	16	1	170.7	0.992	1.028	0.947	1.077	0.998	0.994	0.977	1.082	1.011	1.01275	1.00173	0.955816	0.988465	0.00249509
High	O14964	Hepatocyte growth factor-regulated tyrosine kinase substrate OS=Homo sapiens GN=HGS PE=1 SV=1	22	16	16	1	86.1	0.967	0.961	0.885	1.005	0.958	0.955	1.021	1.025	0.9545	0.98975	1.03693	0.312561	0.632314	0.052319
High	Q9Y4F1	FERM, ARHGEF and pleckstrin domain-containing protein 1 OS=Homo sapiens GN=FARP1 PE=1 SV=1	18	16	16	1	118.6	0.859	0.923	0.968	0.992	1.081	0.962	1.047	1.01	0.9355	1.025	1.09567	0.0654822	0.354884	0.131814
High	P50454	Serpin H1 OS=Homo sapiens GN=SERPINH1 PE=1 SV=2	51	16	16	1	46.4	1.222	0.993	0.96	1.032	1.021	0.975	1.084	0.815	1.05175	0.97375	-1.0801	0.375379	0.685267	-0.111168
High	Q9P0K7	Ankycorbin OS=Homo sapiens GN=RAI14 PE=1 SV=2	18	17	16	1	110	1.033	0.996	1.054	1.047	0.985	0.927	0.962	0.956	1.0325	0.9575	-1.07833	0.00541735	0.180107	-0.108797
High	O95782	AP-2 complex subunit alpha-1 OS=Homo sapiens GN=AP2A1 PE=1 SV=3	31	27	16	1	107.5	1.015	1.056	0.945	1.054	0.991	0.856	0.88	1.081	1.0175	0.952	-1.0688	0.30426	0.62739	-0.0959953
High	Q14194	Dihydropyrimidinase-related protein 1 OS=Homo sapiens GN=CRMP1 PE=1 SV=1	48	20	16	1	62.1	0.95	1	0.875	0.934	1.04	0.938	0.993	1.179	0.93975	1.0375	1.10402	0.148038	0.477662	0.142762
High	Q9P2B2	Prostaglandin F2 receptor negative regulator OS=Homo sapiens GN=PTGFRN PE=1 SV=2	18	16	16	1	98.5	0.998	1.129	0.992	1.098	0.869	0.916	0.987	0.96	1.05425	0.933	-1.12996	0.031384	0.278332	-0.176268
High	Q9Y6M1	Insulin-like growth factor 2 mRNA-binding protein 2 OS=Homo sapiens GN=IGF2BP2 PE=1 SV=2	34	17	16	1	66.1	0.909	0.866	1.053	1.078	1.036	1.163	1.043	0.91	0.9765	1.038	1.06298	0.434865	0.727182	0.0881145
High	P27708	CAD protein OS=Homo sapiens GN=CAD PE=1 SV=3	11	20	16	1	242.8	0.926	0.874	1.128	1.026	1.069	1.075	1.005	0.931	0.9885	1.02	1.03187	0.622002	0.843286	0.0452563
High	Q8IX12	Cell division cycle and apoptosis regulator protein 1 OS=Homo sapiens GN=CCAR1 PE=1 SV=2	16	16	16	1	132.7	0.988	0.906	1.122	0.918	0.994	0.983	1.022	1.003	0.9835	1.0005	1.01729	0.703492	0.883305	0.0247242
High	P0C0L4	Complement C4-A OS=Homo sapiens GN=C4A PE=1 SV=2	11	16	16	1	192.7	1.034	1.27	1.411	1.239	0.738	0.495	0.851	0.74	1.2385	0.706	-1.75425	0.00888026	0.20306	-0.810854
High	P23786	Carnitine O-palmitoyltransferase 2, mitochondrial OS=Homo sapiens GN=CPT2 PE=1 SV=2	29	16	16	1	73.7	0.869	0.992	0.899	1.037	1.107	1.179	1.101	0.985	0.94925	1.093	1.15144	0.044483	0.313178	0.203433
High	O14980	Exportin-1 OS=Homo sapiens GN=XPO1 PE=1 SV=1	17	16	16	1	123.3	0.982	0.924	0.979	1.018	1.051	0.943	0.996	0.989	0.97575	0.99475	1.01947	0.545929	0.800973	0.0278224
High	A6NHR9	Structural maintenance of chromosomes flexible hinge domain-containing protein 1 OS=Homo sapiens GN=SMCHD1 PE=1 SV=2	11	16	16	1	226.2	0.937	0.924	1.108	1.112	0.935	0.967	1.029	0.993	1.02025	0.981	-1.04001	0.548944	0.803743	-0.0565977
High	Q92626	Peroxidasin homolog OS=Homo sapiens GN=PXDN PE=1 SV=2	12	16	16	1	165.2	1.102	0.922	1.055	1.187	0.968	0.951	1.08	0.654	1.0665	0.91325	-1.16781	0.23422	0.563748	-0.223802
High	Q12906	Interleukin enhancer-binding factor 3 OS=Homo sapiens GN=ILF3 PE=1 SV=3	28	18	16	1	95.3	0.94	0.93	1.016	0.895	1.028	0.992	1.059	1.025	0.94525	1.026	1.08543	0.0444377	0.313178	0.118263
High	O14531	Dihydropyrimidinase-related protein 4 OS=Homo sapiens GN=DPYSL4 PE=1 SV=2	42	16	16	1	61.8	0.966	0.974	0.847	0.924	1.049	1.001	0.996	1.158	0.92775	1.051	1.13285	0.0396217	0.299588	0.179955
High	P23246	Splicing factor, proline- and glutamine-rich OS=Homo sapiens GN=SFPQ PE=1 SV=2	31	17	16	1	76.1	0.944	0.904	1.299	0.988	0.981	1.026	1.108	0.969	1.03375	1.021	-1.01249	0.971216	0.991961	-0.0179045
High	Q9NP58	ATP-binding cassette sub-family B member 6, mitochondrial OS=Homo sapiens GN=ABCB6 PE=1 SV=1	27	16	16	1	93.8	0.942	0.951	1.106	1.167	0.981	1.039	1.025	0.875	1.0415	0.98	-1.06276	0.414286	0.712594	-0.0878092
High	Q16643	Drebrin OS=Homo sapiens GN=DBN1 PE=1 SV=4	42	16	16	1	71.4	0.901	1.051	0.808	0.857	1.065	0.995	1.123	1.244	0.90425	1.10675	1.22394	0.0333984	0.284963	0.291536
High	O00571	ATP-dependent RNA helicase DDX3X OS=Homo sapiens GN=DDX3X PE=1 SV=3	28	17	16	1	73.2	1.019	1.05	0.983	0.983	0.907	1.055	1.006	0.917	1.00875	0.97125	-1.03861	0.376694	0.686738	-0.0546541
High	P35527	Keratin, type I cytoskeletal 9 OS=Homo sapiens GN=KRT9 PE=1 SV=3	41	17	16	1	62	0.726	0.823	1.561	0.776	0.617	1.175	1.279	0.841	0.9715	0.978	1.00669	0.941454	0.98129	0.00962047
High	O15067	Phosphoribosylformylglycinamidine synthase OS=Homo sapiens GN=PFAS PE=1 SV=4	12	16	16	1	144.6	1.022	1.013	0.947	1.031	1.007	1.037	1.01	0.98	1.00325	1.0085	1.00523	0.814875	0.928093	0.00752993
High	Q06124	Tyrosine-protein phosphatase non-receptor type 11 OS=Homo sapiens GN=PTPN11 PE=1 SV=2	30	16	16	1	68.4	0.944	1.003	1.02	1.014	1.104	0.982	0.989	1.02	0.99525	1.02375	1.02864	0.428704	0.722248	0.0407326
High	O75475	PC4 and SFRS1-interacting protein OS=Homo sapiens GN=PSIP1 PE=1 SV=1	34	16	16	1	60.1	0.926	0.909	1.153	0.861	1.038	0.985	1.084	1.006	0.96225	1.02825	1.06859	0.351955	0.665922	0.0957074
High	Q86YR5	G-protein-signaling modulator 1 OS=Homo sapiens GN=GPSM1 PE=1 SV=2	30	16	16	1	74.5	0.977	0.925	0.897	0.96	1.153	0.994	1.006	1.2	0.93975	1.08825	1.15802	0.04951	0.322409	0.211661
High	Q9Y4F5	Centrosomal protein of 170 kDa protein B OS=Homo sapiens GN=CEP170B PE=1 SV=4	13	16	16	1	171.6	1.006	1.016	0.935	0.965	1.078	1.039	1.004	1.068	0.9805	1.04725	1.06808	0.0396777	0.299588	0.0950163
High	P11586	C-1-tetrahydrofolate synthase, cytoplasmic OS=Homo sapiens GN=MTHFD1 PE=1 SV=3	20	17	16	1	101.5	0.893	1.021	0.98	1.05	1.016	1.149	0.951	1.029	0.986	1.03625	1.05096	0.387576	0.695275	0.0717126
High	Q99459	Cell division cycle 5-like protein OS=Homo sapiens GN=CDC5L PE=1 SV=2	27	16	16	1	92.2	0.987	0.959	1.055	0.911	1.038	1.025	1.076	0.956	0.978	1.02375	1.04678	0.286722	0.611848	0.0659571
High	Q00839	Heterogeneous nuclear ribonucleoprotein U OS=Homo sapiens GN=HNRNPU PE=1 SV=6	22	16	16	1	90.5	0.934	0.929	1.558	1.048	1.037	0.989	1.058	0.951	1.11725	1.00875	-1.10756	0.566175	0.813806	-0.147383
High	Q05086	Ubiquitin-protein ligase E3A OS=Homo sapiens GN=UBE3A PE=1 SV=4	22	16	16	1	100.6	1.007	0.91	1.035	1.015	1.049	0.949	1.102	1.01	0.99175	1.0275	1.03605	0.442459	0.731364	0.05109
High	P05060	Secretogranin-1 OS=Homo sapiens GN=CHGB PE=1 SV=2	33	16	16	1	78.2	1.153	1.419	0.751	1.115	1.014	0.691	0.89	1.084	1.1095	0.91975	-1.20631	0.331204	0.647683	-0.270596
High	Q7RTP6	[F-actin]-monooxygenase MICAL3 OS=Homo sapiens GN=MICAL3 PE=1 SV=2	9	16	16	1	224.2	1.094	1.046	1.039	0.994	1.064	1	1.075	1.125	1.04325	1.066	1.02181	0.521783	0.786034	0.0311225
High	Q9UPT6	C-Jun-amino-terminal kinase-interacting protein 3 OS=Homo sapiens GN=MAPK8IP3 PE=1 SV=3	17	18	16	1	147.4	1.054	1.094	1.023	1.045	1.097	0.953	1.019	1.131	1.054	1.05	-1.00381	0.896123	0.963561	-0.00548554
High	O76094	Signal recognition particle subunit SRP72 OS=Homo sapiens GN=SRP72 PE=1 SV=3	31	16	16	1	74.6	0.992	1.032	1.064	1.053	1.036	0.966	0.985	0.982	1.03525	0.99225	-1.04334	0.0975498	0.408161	-0.0612036
High	Q12802	A-kinase anchor protein 13 OS=Homo sapiens GN=AKAP13 PE=1 SV=2	9	16	16	1	307.4	0.98	1.075	1.06	1.099	1.11	0.955	1.032	1.066	1.0535	1.04075	-1.01225	0.76365	0.908812	-0.0175668
High	O14617	AP-3 complex subunit delta-1 OS=Homo sapiens GN=AP3D1 PE=1 SV=1	16	16	16	1	130.1	0.938	0.949	1.103	1.07	1.224	0.985	1.075	1.18	1.015	1.116	1.09951	0.193539	0.524042	0.136857
High	P10636	Microtubule-associated protein tau OS=Homo sapiens GN=MAPT PE=1 SV=5	25	16	16	1	78.9	1.113	1.06	0.971	0.925	1.087	0.964	1.016	1.257	1.01725	1.081	1.06267	0.445835	0.733056	0.0876922
High	P13645	Keratin, type I cytoskeletal 10 OS=Homo sapiens GN=KRT10 PE=1 SV=6	39	19	15	1	58.8	0.3	0.642	1.681	0.352	0.296	0.37	0.625	0.324	0.74375	0.40375	-1.84211	0.388785	0.695434	-0.881356
High	O15068	Guanine nucleotide exchange factor DBS OS=Homo sapiens GN=MCF2L PE=1 SV=2	17	15	15	1	128	0.926	0.989	0.859	1.031	1.026	0.893	0.877	1.01	0.95125	0.9515	1.00026	0.997985	0.999091	0.000379108
High	P55011	Solute carrier family 12 member 2 OS=Homo sapiens GN=SLC12A2 PE=1 SV=1	15	15	15	1	131.4	0.961	1.04	0.986	1.284	0.85	0.881	0.823	0.853	1.06775	0.85175	-1.2536	0.04153	0.304283	-0.326072
High	O43143	Pre-mRNA-splicing factor ATP-dependent RNA helicase DHX15 OS=Homo sapiens GN=DHX15 PE=1 SV=2	22	15	15	1	90.9	0.916	0.88	1.035	1.048	0.994	0.925	1.009	0.943	0.96975	0.96775	-1.00207	0.997749	0.999091	-0.00297847
High	Q8IWU6	Extracellular sulfatase Sulf-1 OS=Homo sapiens GN=SULF1 PE=1 SV=1	16	15	15	1	101	0.848	1.086	1.067	1.565	0.846	0.763	0.835	0.827	1.1415	0.81775	-1.3959	0.0900682	0.399208	-0.481199
High	P52306	Rap1 GTPase-GDP dissociation stimulator 1 OS=Homo sapiens GN=RAP1GDS1 PE=1 SV=3	30	15	15	1	66.3	0.938	0.965	0.77	0.984	1.034	0.924	0.933	1.028	0.91425	0.97975	1.07164	0.314399	0.633586	0.0998249
High	P46379	Large proline-rich protein BAG6 OS=Homo sapiens GN=BAG6 PE=1 SV=2	17	15	15	1	119.3	1.028	1.055	0.902	0.994	0.954	0.948	0.934	1.037	0.99475	0.96825	-1.02737	0.556282	0.807603	-0.0389544
High	Q15582	Transforming growth factor-beta-induced protein ig-h3 OS=Homo sapiens GN=TGFBI PE=1 SV=1	26	15	15	1	74.6	0.961	1.07	0.988	1.393	0.867	0.798	1.201	0.477	1.103	0.83575	-1.31977	0.200502	0.52951	-0.400289
High	O43747	AP-1 complex subunit gamma-1 OS=Homo sapiens GN=AP1G1 PE=1 SV=5	20	15	15	1	91.3	0.98	0.996	0.965	0.99	0.993	0.864	0.943	0.977	0.98275	0.94425	-1.04077	0.277521	0.60396	-0.0576556
High	P23396	40S ribosomal protein S3 OS=Homo sapiens GN=RPS3 PE=1 SV=2	67	15	15	1	26.7	0.958	1.014	0.923	1.049	0.923	0.924	0.982	0.963	0.986	0.948	-1.04008	0.294105	0.618932	-0.0567006
High	Q05682	Caldesmon OS=Homo sapiens GN=CALD1 PE=1 SV=3	26	15	15	1	93.2	1.045	1.143	1.045	1.04	0.834	0.965	0.966	0.703	1.06825	0.867	-1.23212	0.0591422	0.344988	-0.301145
High	P13861	cAMP-dependent protein kinase type II-alpha regulatory subunit OS=Homo sapiens GN=PRKAR2A PE=1 SV=2	54	17	15	1	45.5	0.947	0.902	0.943	0.938	1.049	1.034	1.031	1.032	0.9325	1.0365	1.11153	0.00115018	0.12129	0.152544
High	P55084	Trifunctional enzyme subunit beta, mitochondrial OS=Homo sapiens GN=HADHB PE=1 SV=3	35	15	15	1	51.3	0.89	1.03	1.052	1.132	0.891	1.119	0.953	0.785	1.026	0.937	-1.09498	0.332829	0.648982	-0.13091
High	Q14978	Nucleolar and coiled-body phosphoprotein 1 OS=Homo sapiens GN=NOLC1 PE=1 SV=2	21	15	15	1	73.6	1.058	0.925	0.985	0.878	1.051	0.966	1.033	0.949	0.9615	0.99975	1.03978	0.431298	0.72494	0.0562805
High	P10155	60 kDa SS-A/Ro ribonucleoprotein OS=Homo sapiens GN=TROVE2 PE=1 SV=2	33	15	15	1	60.6	0.9	0.99	0.992	0.993	0.979	1.049	1.07	1.001	0.96875	1.02475	1.05781	0.12733	0.451787	0.0810757
High	P50895	Basal cell adhesion molecule OS=Homo sapiens GN=BCAM PE=1 SV=2	34	15	15	1	67.4	1.055	0.886	0.973	0.889	1.29	0.677	1.05	0.962	0.95075	0.99475	1.04628	0.885363	0.960053	0.065268
High	O75110	Probable phospholipid-transporting ATPase IIA OS=Homo sapiens GN=ATP9A PE=1 SV=3	17	17	15	1	118.5	0.919	0.995	0.933	0.999	1.074	0.892	1.005	1.156	0.9615	1.03175	1.07306	0.323538	0.641469	0.101735
High	Q8WXG6	MAP kinase-activating death domain protein OS=Homo sapiens GN=MADD PE=1 SV=2	12	15	15	1	183.2	1.003	0.983	0.903	0.956	1.063	0.918	0.955	1.059	0.96125	0.99875	1.03901	0.433433	0.726587	0.0552119
High	Q9HCU4	Cadherin EGF LAG seven-pass G-type receptor 2 OS=Homo sapiens GN=CELSR2 PE=1 SV=1	7	15	15	1	317.3	1.006	1.015	1.005	1.069	0.968	0.992	0.864	0.958	1.02375	0.9455	-1.08276	0.0711163	0.366664	-0.114714
High	P07101	Tyrosine 3-monooxygenase OS=Homo sapiens GN=TH PE=1 SV=5	30	15	15	1	58.6	0.797	0.921	0.702	0.907	1.34	1.005	0.95	1.297	0.83175	1.148	1.38022	0.029256	0.268587	0.464901
High	P35612	Beta-adducin OS=Homo sapiens GN=ADD2 PE=1 SV=3	24	15	15	1	80.8	1.018	1.072	0.791	0.925	0.971	0.889	0.998	1.19	0.9515	1.012	1.06358	0.516106	0.783093	0.0889337
High	P13674	Prolyl 4-hydroxylase subunit alpha-1 OS=Homo sapiens GN=P4HA1 PE=1 SV=2	34	15	15	1	61	1.037	1.002	1.077	1.024	0.924	0.87	1.034	0.861	1.035	0.92225	-1.12226	0.0615474	0.350087	-0.166401
High	O00291	Huntingtin-interacting protein 1 OS=Homo sapiens GN=HIP1 PE=1 SV=5	16	16	15	1	116.1	0.926	0.933	0.903	0.914	1.022	1.055	0.941	1.084	0.919	1.0255	1.11589	0.0350808	0.287522	0.158191
High	Q02809	Procollagen-lysine,2-oxoglutarate 5-dioxygenase 1 OS=Homo sapiens GN=PLOD1 PE=1 SV=2	28	16	15	1	83.5	1.019	0.94	1.054	1.026	0.992	0.915	1.075	0.784	1.00975	0.9415	-1.07249	0.353489	0.667888	-0.100965
High	P42858	Huntingtin OS=Homo sapiens GN=HTT PE=1 SV=2	6	15	15	1	347.4	0.946	1.047	1.052	1.038	0.951	0.959	0.935	1.016	1.02075	0.96525	-1.0575	0.128725	0.453663	-0.080655
High	Q92538	Golgi-specific brefeldin A-resistance guanine nucleotide exchange factor 1 OS=Homo sapiens GN=GBF1 PE=1 SV=2	10	15	15	1	206.3	1.041	0.972	1.145	1.055	0.933	0.874	0.931	0.923	1.05325	0.91525	-1.15078	0.0179846	0.238163	-0.20261
High	Q9Y3P9	Rab GTPase-activating protein 1 OS=Homo sapiens GN=RABGAP1 PE=1 SV=3	20	17	15	1	121.7	0.941	0.993	1.01	1.043	0.949	0.94	0.92	1.08	0.99675	0.97225	-1.0252	0.562278	0.811205	-0.0359044
High	Q96AE4	Far upstream element-binding protein 1 OS=Homo sapiens GN=FUBP1 PE=1 SV=3	35	20	15	1	67.5	0.878	0.929	0.999	0.882	1.003	1.082	1.079	1.005	0.922	1.04225	1.13042	0.0180856	0.238163	0.176863
High	O95197	Reticulon-3 OS=Homo sapiens GN=RTN3 PE=1 SV=2	19	16	15	1	112.5	1.016	1.07	0.9	0.973	1.054	0.844	1.059	1.145	0.98975	1.0255	1.03612	0.696059	0.87961	0.0511914
High	P11142	Heat shock cognate 71 kDa protein OS=Homo sapiens GN=HSPA8 PE=1 SV=1	50	25	15	1	70.9	0.986	1.015	0.904	0.98	1.007	0.997	1.029	1.095	0.97125	1.032	1.06255	0.111672	0.427737	0.0875284
High	P52272	Heterogeneous nuclear ribonucleoprotein M OS=Homo sapiens GN=HNRNPM PE=1 SV=3	25	15	15	1	77.5	0.965	0.948	1.149	1.04	0.967	1.019	1.02	0.978	1.0255	0.996	-1.02962	0.59691	0.830189	-0.0421098
High	P54886	Delta-1-pyrroline-5-carboxylate synthase OS=Homo sapiens GN=ALDH18A1 PE=1 SV=2	24	15	15	1	87.2	1.007	0.925	1.008	0.986	1.005	1.127	1.04	0.878	0.9815	1.0125	1.03158	0.646619	0.856364	0.0448617
High	Q6VY07	Phosphofurin acidic cluster sorting protein 1 OS=Homo sapiens GN=PACS1 PE=1 SV=2	27	15	15	1	104.8	0.972	0.959	0.922	0.991	1.014	0.927	0.978	1.049	0.961	0.992	1.03226	0.35767	0.671415	0.0458037
High	Q13616	Cullin-1 OS=Homo sapiens GN=CUL1 PE=1 SV=2	19	15	15	1	89.6	0.961	1.023	0.963	0.992	1.01	0.983	1.02	1.032	0.98475	1.01125	1.02691	0.193836	0.524539	0.0383103
High	P05166	Propionyl-CoA carboxylase beta chain, mitochondrial OS=Homo sapiens GN=PCCB PE=1 SV=3	34	15	15	1	58.2	0.955	1.008	0.852	1.006	0.967	1.071	1.025	1.046	0.95525	1.02725	1.07537	0.16421	0.495939	0.104837
High	A1X283	SH3 and PX domain-containing protein 2B OS=Homo sapiens GN=SH3PXD2B PE=1 SV=3	22	15	15	1	101.5	0.902	0.976	1.087	0.917	0.982	1.035	1.028	1.008	0.9705	1.01325	1.04405	0.365452	0.678016	0.0621901
High	Q9UHD8	Septin-9 OS=Homo sapiens GN=SEPT9 PE=1 SV=2	30	15	15	1	65.4	0.985	0.871	0.986	0.899	1.108	1.225	1.089	0.929	0.93525	1.08775	1.16306	0.0770481	0.37818	0.217923
High	P13798	Acylamino-acid-releasing enzyme OS=Homo sapiens GN=APEH PE=1 SV=4	28	15	15	1	81.2	0.992	1.024	1.047	0.987	0.957	0.964	1.002	1.04	1.0125	0.99075	-1.02195	0.393087	0.698824	-0.0313289
High	Q15233	Non-POU domain-containing octamer-binding protein OS=Homo sapiens GN=NONO PE=1 SV=4	44	17	15	1	54.2	0.995	0.997	1.059	1	0.97	1.005	1.035	1.049	1.01275	1.01475	1.00197	0.937989	0.980597	0.00284626
High	P43243	Matrin-3 OS=Homo sapiens GN=MATR3 PE=1 SV=2	19	15	15	1	94.6	0.956	0.967	1.037	0.983	1.004	1.013	1.075	0.997	0.98575	1.02225	1.03703	0.194385	0.525182	0.0524544
High	Q9NTI5	Sister chromatid cohesion protein PDS5 homolog B OS=Homo sapiens GN=PDS5B PE=1 SV=1	12	17	15	1	164.6	0.984	0.868	1.157	1.061	1.147	1.051	1.108	0.943	1.0175	1.06225	1.04398	0.562911	0.811945	0.0620945
High	P23634	Plasma membrane calcium-transporting ATPase 4 OS=Homo sapiens GN=ATP2B4 PE=1 SV=2	25	26	15	1	137.8	0.978	0.961	0.888	0.978	1.076	1.1	1.111	1.037	0.95125	1.081	1.1364	0.00507839	0.17991	0.18447
High	Q01518	Adenylyl cyclase-associated protein 1 OS=Homo sapiens GN=CAP1 PE=1 SV=5	36	16	15	1	51.9	1.023	1.068	0.951	0.95	0.979	1.005	1.019	1.089	0.998	1.023	1.02505	0.51866	0.784675	0.0356944
High	P61978	Heterogeneous nuclear ribonucleoprotein K OS=Homo sapiens GN=HNRNPK PE=1 SV=1	38	15	15	1	50.9	0.954	0.928	1.105	0.994	1.088	1.025	1.031	0.995	0.99525	1.03475	1.03969	0.390076	0.697015	0.0561514
High	Q5T8P6	RNA-binding protein 26 OS=Homo sapiens GN=RBM26 PE=1 SV=3	18	15	15	1	113.5	0.972	0.952	1.05	0.963	1.024	1.003	1.067	0.976	0.98425	1.0175	1.03378	0.295273	0.620032	0.0479321
High	Q92900	Regulator of nonsense transcripts 1 OS=Homo sapiens GN=UPF1 PE=1 SV=2	17	15	15	1	124.3	0.953	0.957	1.119	0.991	0.992	1.032	0.999	0.984	1.005	1.00175	-1.00324	0.976353	0.993578	-0.00467299
High	Q08379	Golgin subfamily A member 2 OS=Homo sapiens GN=GOLGA2 PE=1 SV=3	21	15	15	1	113	1.137	0.971	1.222	1.097	0.963	0.982	1.037	0.898	1.10675	0.97	-1.14098	0.0699675	0.364641	-0.190273
High	Q8IX01	SURP and G-patch domain-containing protein 2 OS=Homo sapiens GN=SUGP2 PE=1 SV=2	18	15	15	1	120.1	0.894	0.956	0.971	0.962	1.093	1.025	1.108	1.11	0.94575	1.084	1.14618	0.00216897	0.157402	0.196834
High	O43491	Band 4.1-like protein 2 OS=Homo sapiens GN=EPB41L2 PE=1 SV=1	20	18	15	1	112.5	0.953	0.987	1.205	1.125	0.827	1.415	0.863	0.739	1.0675	0.961	-1.11082	0.435363	0.727465	-0.151628
High	P07954	Fumarate hydratase, mitochondrial OS=Homo sapiens GN=FH PE=1 SV=3	47	15	15	1	54.6	0.997	1.052	0.84	0.948	0.979	1.17	1.022	1.068	0.95925	1.05975	1.10477	0.153846	0.484787	0.143745
High	Q9UNZ2	NSFL1 cofactor p47 OS=Homo sapiens GN=NSFL1C PE=1 SV=2	51	15	15	1	40.5	1.14	1.008	0.93	0.908	0.997	0.973	0.997	1.086	0.9965	1.01325	1.01681	0.743421	0.898362	0.0240485
High	A2RRP1	Neuroblastoma-amplified sequence OS=Homo sapiens GN=NBAS PE=1 SV=2	7	15	15	1	268.4	0.909	1.005	1.004	1.068	0.983	1.034	0.989	0.978	0.9965	0.996	-1.0005	0.981023	0.994087	-0.000724063
High	Q66K14	TBC1 domain family member 9B OS=Homo sapiens GN=TBC1D9B PE=1 SV=3	16	16	15	1	140.4	0.932	1.038	1.086	1.102	1.07	0.975	1.063	1.073	1.0395	1.04525	1.00553	0.883327	0.959224	0.00795829
High	Q7L7X3	Serine/threonine-protein kinase TAO1 OS=Homo sapiens GN=TAOK1 PE=1 SV=1	18	17	15	1	116	0.983	0.956	1.04	1.029	1.111	0.979	1.01	1.028	1.002	1.032	1.02994	0.421333	0.716965	0.0425605
High	Q07157	Tight junction protein ZO-1 OS=Homo sapiens GN=TJP1 PE=1 SV=3	13	15	15	1	195.3	1.032	1.056	1.126	1.073	0.958	1.065	1.032	0.913	1.07175	0.992	-1.08039	0.109184	0.42494	-0.111556
High	Q14966	Zinc finger protein 638 OS=Homo sapiens GN=ZNF638 PE=1 SV=2	8	15	15	1	220.5	0.933	0.98	1.145	1.038	1.033	1.033	1.116	1.048	1.024	1.0575	1.03271	0.50804	0.775914	0.0464419
High	Q9UQ80	Proliferation-associated protein 2G4 OS=Homo sapiens GN=PA2G4 PE=1 SV=3	44	15	15	1	43.8	1.036	1.001	1.004	1.02	1.085	1.005	1.022	1.03	1.01525	1.0355	1.01995	0.344669	0.658413	0.0284925
High	O75044	SLIT-ROBO Rho GTPase-activating protein 2 OS=Homo sapiens GN=SRGAP2 PE=1 SV=2	18	17	15	1	120.8	1.009	0.993	0.912	0.968	1.113	0.883	1.018	1.201	0.9705	1.05375	1.08578	0.338677	0.651738	0.118733
High	P08123	Collagen alpha-2(I) chain OS=Homo sapiens GN=COL1A2 PE=1 SV=7	13	15	15	1	129.2	1.285	0.694	1.154	1.112	0.971	1.252	1.015	0.603	1.06125	0.96025	-1.10518	0.62032	0.842701	-0.144283
High	Q9HAU0	Pleckstrin homology domain-containing family A member 5 OS=Homo sapiens GN=PLEKHA5 PE=1 SV=1	16	15	15	1	127.4	0.899	1.027	1.206	0.979	1.089	0.941	1.084	1.001	1.02775	1.02875	1.00097	0.947079	0.9844	0.00140306
High	P51610	Host cell factor 1 OS=Homo sapiens GN=HCFC1 PE=1 SV=2	12	15	15	1	208.6	0.974	0.946	1.149	0.909	1.1	1.008	1.159	1.078	0.9945	1.08625	1.09226	0.186892	0.51694	0.127313
High	Q9UKV3	Apoptotic chromatin condensation inducer in the nucleus OS=Homo sapiens GN=ACIN1 PE=1 SV=2	13	15	15	1	151.8	1.027	0.99	1.058	0.982	1.119	1.127	1.123	1.055	1.01425	1.106	1.09046	0.0100265	0.207471	0.124938
High	P55809	Succinyl-CoA:3-ketoacid coenzyme A transferase 1, mitochondrial OS=Homo sapiens GN=OXCT1 PE=1 SV=1	36	15	15	1	56.1	0.961	0.897	0.907	0.972	1.074	1.251	1.117	0.98	0.93425	1.1055	1.1833	0.0395927	0.299588	0.242818
High	O95163	Elongator complex protein 1 OS=Homo sapiens GN=ELP1 PE=1 SV=3	16	15	15	1	150.2	0.964	1.006	1.094	1.059	1.028	1.088	1.078	1.057	1.03075	1.06275	1.03105	0.35922	0.673064	0.0441078
High	P62191	26S proteasome regulatory subunit 4 OS=Homo sapiens GN=PSMC1 PE=1 SV=1	46	16	15	1	49.2	1.027	1.03	1.01	1.003	0.946	1.002	0.991	1.032	1.0175	0.99275	-1.02493	0.265917	0.594441	-0.0355264
High	P35556	Fibrillin-2 OS=Homo sapiens GN=FBN2 PE=1 SV=3	6	16	14	1	314.6	1.994	0.594	1.028	0.847	0.784	0.837	0.695	0.529	1.11575	0.71125	-1.56872	0.256389	0.583795	-0.649585
High	P61764	Syntaxin-binding protein 1 OS=Homo sapiens GN=STXBP1 PE=1 SV=1	29	14	14	1	67.5	0.893	0.975	0.815	0.915	1.029	0.838	0.924	1.106	0.8995	0.97425	1.0831	0.333504	0.649398	0.115169
High	O75054	Immunoglobulin superfamily member 3 OS=Homo sapiens GN=IGSF3 PE=2 SV=3	14	14	14	1	135.1	1.021	1.054	0.86	0.918	0.949	0.902	0.989	1.101	0.96325	0.98525	1.02284	0.727213	0.892032	0.0325796
High	P49189	4-trimethylaminobutyraldehyde dehydrogenase OS=Homo sapiens GN=ALDH9A1 PE=1 SV=3	32	14	14	1	53.8	0.86	1.086	1.026	1.025	0.922	0.833	0.937	0.958	0.99925	0.9125	-1.09507	0.196343	0.525939	-0.131021
High	Q93034	Cullin-5 OS=Homo sapiens GN=CUL5 PE=1 SV=4	18	14	14	1	90.9	1.029	0.99	0.964	0.978	0.916	0.886	0.915	1.025	0.99025	0.9355	-1.05852	0.168706	0.500932	-0.0820551
High	Q02252	Methylmalonate-semialdehyde dehydrogenase [acylating], mitochondrial OS=Homo sapiens GN=ALDH6A1 PE=1 SV=2	31	14	14	1	57.8	0.939	0.911	1.008	1.011	0.962	1.156	0.988	0.795	0.96725	0.97525	1.00827	0.995436	0.998509	0.0118833
High	Q8N684	Cleavage and polyadenylation specificity factor subunit 7 OS=Homo sapiens GN=CPSF7 PE=1 SV=1	33	14	14	1	52	0.903	0.967	1.065	0.976	0.95	0.908	0.988	0.939	0.97775	0.94625	-1.03329	0.44999	0.735169	-0.0472442
High	P27338	Amine oxidase [flavin-containing] B OS=Homo sapiens GN=MAOB PE=1 SV=3	39	17	14	1	58.7	0.885	1.808	0.972	1.097	0.583	0.893	0.75	0.769	1.1905	0.74875	-1.58998	0.0660039	0.356053	-0.669012
High	P17980	26S proteasome regulatory subunit 6A OS=Homo sapiens GN=PSMC3 PE=1 SV=3	41	14	14	1	49.2	0.971	1.018	0.905	0.947	0.903	0.962	0.929	0.98	0.96025	0.9435	-1.01775	0.595987	0.829904	-0.0253875
High	Q92841	Probable ATP-dependent RNA helicase DDX17 OS=Homo sapiens GN=DDX17 PE=1 SV=2	32	20	14	1	80.2	0.905	0.872	1.017	0.981	0.995	0.946	1.011	0.981	0.94375	0.98325	1.04185	0.328136	0.645652	0.0591535
High	Q9UNM6	26S proteasome non-ATPase regulatory subunit 13 OS=Homo sapiens GN=PSMD13 PE=1 SV=2	42	14	14	1	42.9	0.963	1.033	0.892	0.976	0.961	0.944	0.942	1.012	0.966	0.96475	-1.0013	0.992247	0.997423	-0.00186805
High	Q9P2S2	Neurexin-2 OS=Homo sapiens GN=NRXN2 PE=2 SV=1	10	15	14	1	184.9	1.005	0.971	0.885	0.906	1.039	0.925	0.908	1.1	0.94175	0.993	1.05442	0.392946	0.698824	0.0764496
High	P00488	Coagulation factor XIII A chain OS=Homo sapiens GN=F13A1 PE=1 SV=4	26	14	14	1	83.2	0.561	1.119	1.098	1.14	0.885	1.099	1.31	0.486	0.9795	0.945	-1.03651	0.837001	0.940219	-0.0517312
High	Q13620	Cullin-4B OS=Homo sapiens GN=CUL4B PE=1 SV=4	18	18	14	1	103.9	0.84	0.97	1.223	1.191	0.884	0.792	0.863	0.936	1.056	0.86875	-1.21554	0.126387	0.450104	-0.281597
High	O15230	Laminin subunit alpha-5 OS=Homo sapiens GN=LAMA5 PE=1 SV=8	5	14	14	1	399.5	1.037	0.984	1.045	0.998	1.01	0.89	0.999	0.99	1.016	0.97225	-1.045	0.235693	0.565076	-0.0635012
High	Q9HCJ6	Synaptic vesicle membrane protein VAT-1 homolog-like OS=Homo sapiens GN=VAT1L PE=1 SV=2	38	14	14	1	45.9	0.992	1.105	0.941	1.05	0.975	0.789	0.928	0.955	1.022	0.91175	-1.12092	0.10408	0.417867	-0.164685
High	O43719	HIV Tat-specific factor 1 OS=Homo sapiens GN=HTATSF1 PE=1 SV=1	21	14	14	1	85.8	1.137	1.065	1.224	1.142	0.749	0.922	0.725	0.893	1.142	0.82225	-1.38887	0.00657401	0.187928	-0.473914
High	Q15063	Periostin OS=Homo sapiens GN=POSTN PE=1 SV=2	19	14	14	1	93.3	2.363	0.715	0.806	1.042	0.8	0.95	0.676	0.475	1.2315	0.72525	-1.69804	0.215445	0.547003	-0.763866
High	Q14168	MAGUK p55 subfamily member 2 OS=Homo sapiens GN=MPP2 PE=1 SV=3	28	14	14	1	64.5	0.962	0.952	1.08	1.008	1.016	0.981	0.986	0.977	1.0005	0.99	-1.01061	0.771555	0.911592	-0.0152207
High	P46060	Ran GTPase-activating protein 1 OS=Homo sapiens GN=RANGAP1 PE=1 SV=1	27	14	14	1	63.5	0.872	0.984	0.944	1.016	1.042	0.859	1.011	1.158	0.954	1.0175	1.06656	0.431634	0.725013	0.0929676
High	P78310	Coxsackievirus and adenovirus receptor OS=Homo sapiens GN=CXADR PE=1 SV=1	41	14	14	1	40	1.047	1.144	0.785	0.956	0.932	0.704	1.006	1.096	0.983	0.9345	-1.0519	0.680388	0.871171	-0.0729968
High	Q96CV9	Optineurin OS=Homo sapiens GN=OPTN PE=1 SV=2	25	14	14	1	65.9	1.062	1.063	0.844	0.903	0.945	0.971	0.982	1.007	0.968	0.97625	1.00852	0.837127	0.940219	0.0122436
High	P48449	Lanosterol synthase OS=Homo sapiens GN=LSS PE=1 SV=1	22	14	14	1	83.3	0.977	1.078	0.907	0.971	0.925	0.953	0.949	1.084	0.98325	0.97775	-1.00563	0.914349	0.969359	-0.00809265
High	Q96A65	Exocyst complex component 4 OS=Homo sapiens GN=EXOC4 PE=1 SV=1	17	14	14	1	110.4	0.897	0.983	0.975	0.999	1.046	0.996	1.022	1.079	0.9635	1.03575	1.07499	0.0532308	0.331416	0.104319
High	Q15436	Protein transport protein Sec23A OS=Homo sapiens GN=SEC23A PE=1 SV=2	26	15	14	1	86.1	0.982	0.925	1.16	1.017	0.937	0.939	0.988	0.831	1.021	0.92375	-1.10528	0.15675	0.48851	-0.144409
High	O00534	von Willebrand factor A domain-containing protein 5A OS=Homo sapiens GN=VWA5A PE=2 SV=2	22	14	14	1	86.4	0.913	1.075	0.998	1.06	0.988	0.765	1.009	1.049	1.0115	0.95275	-1.06166	0.460446	0.743467	-0.0863267
High	P05091	Aldehyde dehydrogenase, mitochondrial OS=Homo sapiens GN=ALDH2 PE=1 SV=2	39	15	14	1	56.3	0.86	0.986	0.939	1.016	0.931	1.154	0.939	0.99	0.95025	1.0035	1.05604	0.42847	0.722033	0.0786616
High	O95831	Apoptosis-inducing factor 1, mitochondrial OS=Homo sapiens GN=AIFM1 PE=1 SV=1	31	14	14	1	66.9	1.127	1.037	1.006	0.99	0.773	1.052	0.928	0.836	1.04	0.89725	-1.1591	0.10164	0.414574	-0.213002
High	P18583	Protein SON OS=Homo sapiens GN=SON PE=1 SV=4	9	15	14	1	263.7	0.95	0.935	1.124	1.011	0.988	0.858	0.941	0.985	1.005	0.943	-1.06575	0.285645	0.611618	-0.0918658
High	Q92823	Neuronal cell adhesion molecule OS=Homo sapiens GN=NRCAM PE=1 SV=3	14	14	14	1	143.8	0.818	0.914	0.886	0.868	1.206	0.978	1.016	1.065	0.8715	1.06625	1.22347	0.0142447	0.225306	0.290973
High	Q9Y266	Nuclear migration protein nudC OS=Homo sapiens GN=NUDC PE=1 SV=1	44	14	14	1	38.2	1.022	1.04	0.939	0.925	1.028	0.948	0.963	1.064	0.9815	1.00075	1.01961	0.642535	0.854636	0.0280214
High	Q6PKG0	La-related protein 1 OS=Homo sapiens GN=LARP1 PE=1 SV=2	18	16	14	1	123.4	0.983	0.96	0.913	0.951	1.025	1.052	1.004	1.007	0.95175	1.022	1.07381	0.0110499	0.212466	0.102741
High	O95671	N-acetylserotonin O-methyltransferase-like protein OS=Homo sapiens GN=ASMTL PE=1 SV=3	27	14	14	1	68.8	0.84	0.876	0.938	0.986	1.067	0.958	1.073	1.131	0.91	1.05725	1.16181	0.0235809	0.255044	0.216378
High	P43490	Nicotinamide phosphoribosyltransferase OS=Homo sapiens GN=NAMPT PE=1 SV=1	32	14	14	1	55.5	0.906	0.908	0.942	1.041	0.967	1.148	1.141	0.847	0.94925	1.02575	1.08059	0.421123	0.716965	0.111819
High	Q7L311	Armadillo repeat-containing X-linked protein 2 OS=Homo sapiens GN=ARMCX2 PE=2 SV=1	38	14	14	1	65.6	0.972	0.999	0.99	1.06	0.904	1.228	0.864	0.973	1.00525	0.99225	-1.0131	0.800534	0.923619	-0.0187788
High	Q6P1N0	Coiled-coil and C2 domain-containing protein 1A OS=Homo sapiens GN=CC2D1A PE=1 SV=1	17	14	14	1	104	1.04	1.054	0.886	0.954	1.038	0.966	0.991	1.076	0.9835	1.01775	1.03482	0.482323	0.759807	0.0493863
High	P62195	26S proteasome regulatory subunit 8 OS=Homo sapiens GN=PSMC5 PE=1 SV=1	48	15	14	1	45.6	1.023	1.007	0.971	1.013	0.976	0.969	0.941	1.008	1.0035	0.9735	-1.03082	0.146372	0.476271	-0.0437877
High	Q9Y2X7	ARF GTPase-activating protein GIT1 OS=Homo sapiens GN=GIT1 PE=1 SV=2	25	16	14	1	84.3	0.954	1.057	0.852	0.94	1.027	0.94	0.936	1.094	0.95075	0.99925	1.05101	0.417506	0.713896	0.0717796
High	P21399	Cytoplasmic aconitate hydratase OS=Homo sapiens GN=ACO1 PE=1 SV=3	15	14	14	1	98.3	1.044	1.011	1.049	0.962	0.957	1.02	0.991	0.929	1.0165	0.97425	-1.04337	0.186605	0.516766	-0.0612463
High	Q9HDC9	Adipocyte plasma membrane-associated protein OS=Homo sapiens GN=APMAP PE=1 SV=2	41	14	14	1	46.5	1.014	1.069	0.919	0.987	0.945	1.002	1.018	0.976	0.99725	0.98525	-1.01218	0.769559	0.911592	-0.0174654
High	O60749	Sorting nexin-2 OS=Homo sapiens GN=SNX2 PE=1 SV=2	33	15	14	1	58.4	0.997	0.979	0.936	0.964	0.97	0.95	0.983	1.008	0.969	0.97775	1.00903	0.63845	0.852821	0.012969
High	Q9UBC2	Epidermal growth factor receptor substrate 15-like 1 OS=Homo sapiens GN=EPS15L1 PE=1 SV=1	19	14	14	1	94.2	1.017	0.98	0.974	0.939	1.01	0.925	0.98	1.04	0.9775	0.98875	1.01151	0.72967	0.89326	0.0165091
High	O60518	Ran-binding protein 6 OS=Homo sapiens GN=RANBP6 PE=1 SV=2	20	16	14	1	124.6	0.921	0.893	0.962	0.987	1.035	0.923	0.976	1.061	0.94075	0.99875	1.06165	0.179055	0.508917	0.0863122
High	P02461	Collagen alpha-1(III) chain OS=Homo sapiens GN=COL3A1 PE=1 SV=4	11	14	14	1	138.5	1.365	0.862	1.135	1.187	0.943	0.929	0.882	0.578	1.13725	0.833	-1.36525	0.0825451	0.38761	-0.449161
High	O60271	C-Jun-amino-terminal kinase-interacting protein 4 OS=Homo sapiens GN=SPAG9 PE=1 SV=4	15	16	14	1	146.1	1.003	1.072	1.004	0.959	0.969	0.985	0.987	0.964	1.0095	0.97625	-1.03406	0.250588	0.58058	-0.0483184
High	Q08J23	tRNA (cytosine(34)-C(5))-methyltransferase OS=Homo sapiens GN=NSUN2 PE=1 SV=2	24	14	14	1	86.4	1.058	0.927	1.102	1.092	0.938	0.997	0.988	0.955	1.04475	0.9695	-1.07762	0.167108	0.4995	-0.107845
High	Q13617	Cullin-2 OS=Homo sapiens GN=CUL2 PE=1 SV=2	21	14	14	1	86.9	0.965	0.977	0.928	1.017	0.988	1.087	0.911	1.011	0.97175	0.99925	1.0283	0.549936	0.803873	0.0402605
High	P10253	Lysosomal alpha-glucosidase OS=Homo sapiens GN=GAA PE=1 SV=4	22	14	14	1	105.3	1.042	1.128	1.076	1.151	0.943	1	1.081	0.828	1.09925	0.963	-1.14148	0.0887668	0.39682	-0.190912
High	P40926	Malate dehydrogenase, mitochondrial OS=Homo sapiens GN=MDH2 PE=1 SV=3	48	14	14	1	35.5	0.975	0.961	0.925	0.92	0.985	1.076	1.024	0.956	0.94525	1.01025	1.06876	0.0777543	0.38058	0.0959445
High	P30153	Serine/threonine-protein phosphatase 2A 65 kDa regulatory subunit A alpha isoform OS=Homo sapiens GN=PPP2R1A PE=1 SV=4	26	14	14	1	65.3	0.951	1.003	0.861	0.973	1.029	0.937	0.971	1.088	0.947	1.00625	1.06257	0.240588	0.569889	0.0875525
High	Q9P2R7	Succinate--CoA ligase [ADP-forming] subunit beta, mitochondrial OS=Homo sapiens GN=SUCLA2 PE=1 SV=3	37	14	14	1	50.3	1	0.982	0.877	0.981	0.949	1.188	0.962	0.974	0.96	1.01825	1.06068	0.404131	0.70514	0.0849855
High	P38117	Electron transfer flavoprotein subunit beta OS=Homo sapiens GN=ETFB PE=1 SV=3	60	14	14	1	27.8	0.977	0.908	0.933	0.966	1.02	1.094	1.063	0.96	0.946	1.03425	1.09329	0.0447481	0.313178	0.128673
High	P07900	Heat shock protein HSP 90-alpha OS=Homo sapiens GN=HSP90AA1 PE=1 SV=5	42	26	14	1	84.6	1.023	0.992	0.935	0.925	1.057	0.962	1.017	1.095	0.96875	1.03275	1.06606	0.134256	0.458317	0.0922947
High	Q7L014	Probable ATP-dependent RNA helicase DDX46 OS=Homo sapiens GN=DDX46 PE=1 SV=2	15	14	14	1	117.3	0.982	0.937	1.149	1.061	0.941	0.938	0.952	0.88	1.03225	0.92775	-1.11264	0.0979889	0.409237	-0.153984
High	Q9BZF1	Oxysterol-binding protein-related protein 8 OS=Homo sapiens GN=OSBPL8 PE=1 SV=3	20	15	14	1	101.1	0.868	0.955	0.843	0.967	1.132	1.215	1.061	1.046	0.90825	1.1135	1.22598	0.00565247	0.182509	0.29394
High	P28838	Cytosol aminopeptidase OS=Homo sapiens GN=LAP3 PE=1 SV=3	32	14	14	1	56.1	0.947	1.026	1.085	1.066	0.895	1.122	0.932	0.934	1.031	0.97075	-1.06207	0.335868	0.651238	-0.0868726
High	O60488	Long-chain-fatty-acid--CoA ligase 4 OS=Homo sapiens GN=ACSL4 PE=1 SV=2	24	15	14	1	79.1	0.895	1.038	0.939	1.06	1.087	0.922	0.967	1.102	0.983	1.0195	1.03713	0.567537	0.814585	0.0525985
High	Q9HC35	Echinoderm microtubule-associated protein-like 4 OS=Homo sapiens GN=EML4 PE=1 SV=3	17	14	14	1	108.8	0.947	0.975	0.978	0.994	0.975	0.997	0.993	1.065	0.9735	1.0075	1.03493	0.18627	0.516766	0.049527
High	Q9UH99	SUN domain-containing protein 2 OS=Homo sapiens GN=SUN2 PE=1 SV=3	33	15	14	1	80.3	0.909	0.929	1.132	1.042	0.943	0.898	1.034	0.905	1.003	0.945	-1.06138	0.38864	0.695369	-0.0859354
High	P43121	Cell surface glycoprotein MUC18 OS=Homo sapiens GN=MCAM PE=1 SV=2	23	14	14	1	71.6	1.077	0.973	0.747	0.924	1.023	1.411	0.987	0.854	0.93025	1.06875	1.14888	0.362657	0.67668	0.200234
High	P14866	Heterogeneous nuclear ribonucleoprotein L OS=Homo sapiens GN=HNRNPL PE=1 SV=2	38	15	14	1	64.1	0.978	0.918	1.091	0.983	1.012	0.942	1.006	0.957	0.9925	0.97925	-1.01353	0.777935	0.914423	-0.0193899
High	P08243	Asparagine synthetase [glutamine-hydrolyzing] OS=Homo sapiens GN=ASNS PE=1 SV=4	28	14	14	1	64.3	0.727	0.878	0.928	1.152	1.063	1.13	0.973	1.082	0.92125	1.062	1.15278	0.203784	0.532663	0.205119
High	P06737	Glycogen phosphorylase, liver form OS=Homo sapiens GN=PYGL PE=1 SV=4	20	18	14	1	97.1	1.028	0.876	0.948	1.091	0.985	0.967	1.035	0.956	0.98575	0.98575	-1	0.956699	0.988465	-3.20343e-16
High	O43432	Eukaryotic translation initiation factor 4 gamma 3 OS=Homo sapiens GN=EIF4G3 PE=1 SV=2	12	19	14	1	176.5	0.872	1.014	1.058	1.064	1.043	1.016	1.031	1.014	1.002	1.026	1.02395	0.607432	0.835178	0.0341482
High	Q9NTZ6	RNA-binding protein 12 OS=Homo sapiens GN=RBM12 PE=1 SV=1	17	14	14	1	97.3	1.013	0.895	1.079	0.934	1.001	0.94	1.067	1.004	0.98025	1.003	1.02321	0.638078	0.852582	0.0331
High	P06733	Alpha-enolase OS=Homo sapiens GN=ENO1 PE=1 SV=2	55	17	14	1	47.1	0.977	1.053	0.968	0.963	0.978	0.967	1.025	1.052	0.99025	1.0055	1.0154	0.61308	0.839115	0.0220484
High	O00461	Golgi integral membrane protein 4 OS=Homo sapiens GN=GOLIM4 PE=1 SV=1	23	14	14	1	81.8	1.06	0.918	1.156	1.111	0.92	0.924	1.04	0.744	1.06125	0.907	-1.17007	0.116066	0.435183	-0.22659
High	Q6PGP7	Tetratricopeptide repeat protein 37 OS=Homo sapiens GN=TTC37 PE=1 SV=1	8	14	14	1	175.4	0.914	1.027	1.053	1.074	0.989	1.052	0.971	0.936	1.017	0.987	-1.0304	0.535099	0.794933	-0.0431977
High	P20810	Calpastatin OS=Homo sapiens GN=CAST PE=1 SV=4	30	14	14	1	76.5	1.034	0.986	1.093	0.98	0.983	1.003	1.07	0.782	1.02325	0.9595	-1.06644	0.39323	0.698824	-0.092804
High	O00154	Cytosolic acyl coenzyme A thioester hydrolase OS=Homo sapiens GN=ACOT7 PE=1 SV=3	47	14	14	1	41.8	0.987	0.982	0.85	0.972	1.119	0.999	0.992	1.137	0.94775	1.06175	1.12028	0.0674693	0.358544	0.163866
High	Q9Y6C2	EMILIN-1 OS=Homo sapiens GN=EMILIN1 PE=1 SV=3	17	14	14	1	106.6	1.185	0.926	1.008	1.075	1.086	0.933	1.078	0.747	1.0485	0.961	-1.09105	0.398721	0.702052	-0.125719
High	P12110	Collagen alpha-2(VI) chain OS=Homo sapiens GN=COL6A2 PE=1 SV=4	17	14	14	1	108.5	2.035	0.562	1.042	1.379	0.869	1.181	0.762	0.404	1.2545	0.804	-1.56032	0.28793	0.612238	-0.641845
High	P04075	Fructose-bisphosphate aldolase A OS=Homo sapiens GN=ALDOA PE=1 SV=2	62	17	14	1	39.4	1.055	0.993	1.014	0.958	0.945	0.925	1.011	1.004	1.005	0.97125	-1.03475	0.295272	0.620032	-0.0492809
High	Q13428	Treacle protein OS=Homo sapiens GN=TCOF1 PE=1 SV=3	10	14	14	1	152	1.028	0.991	1.029	0.912	1.098	1.014	1.036	1.149	0.99	1.07425	1.0851	0.0878357	0.39573	0.117829
High	P49419	Alpha-aminoadipic semialdehyde dehydrogenase OS=Homo sapiens GN=ALDH7A1 PE=1 SV=5	34	14	14	1	58.5	0.9	0.986	0.881	0.962	1.102	1.085	0.993	1.094	0.93225	1.0685	1.14615	0.00932712	0.20306	0.196798
High	Q93050	V-type proton ATPase 116 kDa subunit a isoform 1 OS=Homo sapiens GN=ATP6V0A1 PE=1 SV=3	20	14	14	1	96.4	1.081	1.145	0.826	1.026	0.937	1.078	0.932	1.064	1.0195	1.00275	-1.0167	0.893319	0.962716	-0.0238998
High	Q9Y6G9	Cytoplasmic dynein 1 light intermediate chain 1 OS=Homo sapiens GN=DYNC1LI1 PE=1 SV=3	36	15	14	1	56.5	1.048	1.041	0.816	0.978	1.084	0.954	1.039	1.157	0.97075	1.0585	1.09039	0.261802	0.589558	0.12485
High	P43304	Glycerol-3-phosphate dehydrogenase, mitochondrial OS=Homo sapiens GN=GPD2 PE=1 SV=3	24	14	14	1	80.8	0.786	0.86	0.924	0.973	1.167	1.101	1.169	1.044	0.88575	1.12025	1.26475	0.00746296	0.194393	0.338849
High	Q8TAQ2	SWI/SNF complex subunit SMARCC2 OS=Homo sapiens GN=SMARCC2 PE=1 SV=1	15	18	14	1	132.8	0.99	0.97	0.967	1.027	1.027	0.948	1.044	1.008	0.9885	1.00675	1.01846	0.508016	0.775914	0.0263926
High	Q9P2R3	Rabankyrin-5 OS=Homo sapiens GN=ANKFY1 PE=1 SV=2	15	14	14	1	128.3	0.919	1.077	1.072	1.092	1.052	0.983	0.995	1.013	1.04	1.01075	-1.02894	0.575489	0.819516	-0.0411573
High	Q9NZI8	Insulin-like growth factor 2 mRNA-binding protein 1 OS=Homo sapiens GN=IGF2BP1 PE=1 SV=2	30	16	14	1	63.4	0.965	0.911	1.096	1.037	1.015	1.176	1.018	0.958	1.00225	1.04175	1.03941	0.545186	0.800374	0.0557667
High	Q96JQ0	Protocadherin-16 OS=Homo sapiens GN=DCHS1 PE=1 SV=1	6	14	14	1	346	1.017	1.042	0.848	0.884	1.086	1.062	1.213	1.123	0.94775	1.121	1.1828	0.0354514	0.287522	0.242208
High	Q15334	Lethal(2) giant larvae protein homolog 1 OS=Homo sapiens GN=LLGL1 PE=1 SV=3	17	14	14	1	115.3	0.907	1.035	1.126	1.041	1.055	0.978	1.013	1.029	1.02725	1.01875	-1.00834	0.910594	0.967964	-0.0119873
High	Q96PU5	E3 ubiquitin-protein ligase NEDD4-like OS=Homo sapiens GN=NEDD4L PE=1 SV=2	20	14	14	1	111.9	1.007	1.022	0.882	0.935	1.109	1.13	1.039	1.23	0.9615	1.127	1.17213	0.017422	0.237163	0.229129
High	P27824	Calnexin OS=Homo sapiens GN=CANX PE=1 SV=2	28	14	14	1	67.5	1.015	1.128	0.962	1.037	0.895	0.914	0.93	0.983	1.0355	0.9305	-1.11284	0.0414692	0.304283	-0.154249
High	Q9P0L2	Serine/threonine-protein kinase MARK1 OS=Homo sapiens GN=MARK1 PE=1 SV=2	28	19	14	1	88.9	0.872	0.95	0.904	0.966	1.186	1.019	1.077	1.115	0.923	1.09925	1.19095	0.0055307	0.182509	0.252117
High	O75533	Splicing factor 3B subunit 1 OS=Homo sapiens GN=SF3B1 PE=1 SV=3	16	14	14	1	145.7	1.028	0.931	1.095	1.006	0.985	1.1	1.085	0.948	1.015	1.0295	1.01429	0.788396	0.91882	0.0204641
High	P05783	Keratin, type I cytoskeletal 18 OS=Homo sapiens GN=KRT18 PE=1 SV=2	42	15	14	1	48	0.907	0.827	0.933	1.271	0.841	0.923	1.269	0.851	0.9845	0.971	-1.0139	0.915611	0.96992	-0.0199199
High	Q14157	Ubiquitin-associated protein 2-like OS=Homo sapiens GN=UBAP2L PE=1 SV=2	19	14	14	1	114.5	1.065	0.961	1.332	0.925	1.118	1.088	1.121	0.947	1.07075	1.0685	-1.00211	0.950951	0.986621	-0.00303477
High	P11413	Glucose-6-phosphate 1-dehydrogenase OS=Homo sapiens GN=G6PD PE=1 SV=4	32	13	13	1	59.2	0.874	1.042	1.085	1.102	0.91	0.87	0.961	0.834	1.02575	0.89375	-1.14769	0.0817769	0.385565	-0.198736
High	Q15046	Lysine--tRNA ligase OS=Homo sapiens GN=KARS PE=1 SV=3	26	13	13	1	68	1.035	1.036	0.976	0.954	0.937	1.014	1.021	0.999	1.00025	0.99275	-1.00755	0.803805	0.924485	-0.0108583
High	P63010	AP-2 complex subunit beta OS=Homo sapiens GN=AP2B1 PE=1 SV=1	28	25	13	1	104.5	0.939	1.001	0.871	1.011	0.989	0.902	0.951	1.055	0.9555	0.97425	1.01962	0.696071	0.87961	0.0280362
High	Q06210	Glutamine--fructose-6-phosphate aminotransferase [isomerizing] 1 OS=Homo sapiens GN=GFPT1 PE=1 SV=3	28	15	13	1	78.8	0.979	0.82	1.069	0.995	0.901	0.957	0.865	0.945	0.96575	0.917	-1.05316	0.475209	0.75304	-0.074728
High	P53041	Serine/threonine-protein phosphatase 5 OS=Homo sapiens GN=PPP5C PE=1 SV=1	36	13	13	1	56.8	0.922	0.919	0.908	0.89	0.985	0.953	0.954	1.051	0.90975	0.98575	1.08354	0.0341927	0.286311	0.115752
High	P30084	Enoyl-CoA hydratase, mitochondrial OS=Homo sapiens GN=ECHS1 PE=1 SV=4	56	13	13	1	31.4	0.929	0.943	0.892	1.001	1.017	1.095	1.017	0.941	0.94125	1.0175	1.08101	0.0983646	0.409792	0.112379
High	Q13740	CD166 antigen OS=Homo sapiens GN=ALCAM PE=1 SV=2	33	13	13	1	65.1	0.952	1.09	0.825	1.118	1.014	0.817	0.896	1.014	0.99625	0.93525	-1.06522	0.520064	0.785391	-0.0911558
High	Q99747	Gamma-soluble NSF attachment protein OS=Homo sapiens GN=NAPG PE=1 SV=1	53	13	13	1	34.7	1.082	1.087	0.815	0.957	0.909	0.849	0.879	1.088	0.98525	0.93125	-1.05799	0.557737	0.807696	-0.0813213
High	Q13045	Protein flightless-1 homolog OS=Homo sapiens GN=FLII PE=1 SV=2	10	13	13	1	144.7	0.905	0.994	0.943	0.95	0.977	0.998	1.015	0.943	0.948	0.98325	1.03718	0.193059	0.523907	0.0526712
High	P08758	Annexin A5 OS=Homo sapiens GN=ANXA5 PE=1 SV=2	45	14	13	1	35.9	0.982	1.031	0.922	0.991	0.861	1.105	0.941	0.799	0.9815	0.9265	-1.05936	0.435365	0.727465	-0.0831973
High	P06744	Glucose-6-phosphate isomerase OS=Homo sapiens GN=GPI PE=1 SV=4	23	13	13	1	63.1	0.989	0.949	0.88	0.954	1.075	0.948	1.018	1.032	0.943	1.01825	1.0798	0.0767426	0.377696	0.110762
High	Q9UQB8	Brain-specific angiogenesis inhibitor 1-associated protein 2 OS=Homo sapiens GN=BAIAP2 PE=1 SV=1	27	13	13	1	60.8	0.954	0.964	0.952	0.893	0.974	0.948	0.947	1.043	0.94075	0.978	1.0396	0.229744	0.559227	0.0560231
High	P21283	V-type proton ATPase subunit C 1 OS=Homo sapiens GN=ATP6V1C1 PE=1 SV=4	29	13	13	1	43.9	1.024	0.996	0.793	0.971	1.002	1.01	0.961	0.991	0.946	0.991	1.04757	0.447001	0.733101	0.0670449
High	P12814	Alpha-actinin-1 OS=Homo sapiens GN=ACTN1 PE=1 SV=2	34	26	13	1	103	0.91	1.122	0.925	1.093	0.893	0.901	0.976	0.903	1.0125	0.91825	-1.10264	0.186511	0.516766	-0.140963
High	O00232	26S proteasome non-ATPase regulatory subunit 12 OS=Homo sapiens GN=PSMD12 PE=1 SV=3	29	13	13	1	52.9	0.944	0.977	0.965	1.003	0.948	0.933	0.934	0.995	0.97225	0.9525	-1.02073	0.336652	0.651238	-0.0296082
High	Q8TEM1	Nuclear pore membrane glycoprotein 210 OS=Homo sapiens GN=NUP210 PE=1 SV=3	8	13	13	1	205	0.912	0.981	1.179	1.185	0.91	0.933	0.97	0.9	1.06425	0.92825	-1.14651	0.140485	0.466725	-0.197252
High	P04406	Glyceraldehyde-3-phosphate dehydrogenase OS=Homo sapiens GN=GAPDH PE=1 SV=3	55	13	13	1	36	0.952	0.99	0.984	1.005	0.92	0.973	0.95	0.976	0.98275	0.95475	-1.02933	0.156411	0.488323	-0.0417014
High	Q9UPU5	Ubiquitin carboxyl-terminal hydrolase 24 OS=Homo sapiens GN=USP24 PE=1 SV=3	6	14	13	1	294.2	0.951	0.974	0.939	0.994	1.02	0.977	0.947	1.131	0.9645	1.01875	1.05625	0.27201	0.598175	0.0789469
High	P41091	Eukaryotic translation initiation factor 2 subunit 3 OS=Homo sapiens GN=EIF2S3 PE=1 SV=3	33	13	13	1	51.1	0.96	0.968	1	0.996	0.936	1.054	0.987	1.001	0.981	0.9945	1.01376	0.650412	0.857381	0.0197182
High	Q9NYF8	Bcl-2-associated transcription factor 1 OS=Homo sapiens GN=BCLAF1 PE=1 SV=2	17	14	13	1	106.1	0.967	0.931	1.023	0.924	1.058	1.021	1.068	0.921	0.96125	1.017	1.058	0.231701	0.561288	0.0813361
High	P09104	Gamma-enolase OS=Homo sapiens GN=ENO2 PE=1 SV=3	57	15	13	1	47.2	1.019	0.919	0.84	0.934	1.101	1.051	1.042	1.093	0.928	1.07175	1.1549	0.0283671	0.266272	0.207772
High	P08238	Heat shock protein HSP 90-beta OS=Homo sapiens GN=HSP90AB1 PE=1 SV=4	44	25	13	1	83.2	0.988	1.007	0.999	0.964	1.04	0.929	1.01	1.118	0.9895	1.02425	1.03512	0.465053	0.745521	0.0497963
High	P00558	Phosphoglycerate kinase 1 OS=Homo sapiens GN=PGK1 PE=1 SV=3	50	17	13	1	44.6	1.082	1.167	0.933	0.883	0.923	0.991	0.896	1.022	1.01625	0.958	-1.0608	0.487587	0.762581	-0.0851578
High	Q96PQ0	VPS10 domain-containing receptor SorCS2 OS=Homo sapiens GN=SORCS2 PE=1 SV=3	12	13	13	1	128.1	0.886	1.174	0.953	0.998	0.951	0.914	0.916	1.032	1.00275	0.95325	-1.05193	0.518455	0.784675	-0.0730354
High	P15311	Ezrin OS=Homo sapiens GN=EZR PE=1 SV=4	33	20	13	1	69.4	0.963	1.116	1.007	1.073	0.94	0.851	0.879	1.067	1.03975	0.93425	-1.11292	0.125568	0.448835	-0.154356
High	P48735	Isocitrate dehydrogenase [NADP], mitochondrial OS=Homo sapiens GN=IDH2 PE=1 SV=2	33	13	13	1	50.9	0.883	0.907	0.906	0.945	1.045	1.153	1.095	0.918	0.91025	1.05275	1.15655	0.056962	0.340046	0.209828
High	O14976	Cyclin-G-associated kinase OS=Homo sapiens GN=GAK PE=1 SV=2	13	13	13	1	143.1	0.922	1.05	0.966	1.088	0.992	0.932	1.011	0.993	1.0065	0.982	-1.02495	0.610597	0.837074	-0.0355522
High	Q14254	Flotillin-2 OS=Homo sapiens GN=FLOT2 PE=1 SV=2	33	13	13	1	47	0.902	1.109	0.887	1.044	0.911	1.006	0.953	0.984	0.9855	0.9635	-1.02283	0.766748	0.910732	-0.0325712
High	P55884	Eukaryotic translation initiation factor 3 subunit B OS=Homo sapiens GN=EIF3B PE=1 SV=3	24	13	13	1	92.4	0.983	0.964	0.957	0.993	0.969	1.015	1.022	0.966	0.97425	0.993	1.01925	0.324986	0.643017	0.0275017
High	Q8N568	Serine/threonine-protein kinase DCLK2 OS=Homo sapiens GN=DCLK2 PE=1 SV=4	19	13	13	1	83.6	0.967	0.981	1.014	1.029	1.048	0.982	1.087	1.126	0.99775	1.06075	1.06314	0.131849	0.456711	0.0883344
High	O00203	AP-3 complex subunit beta-1 OS=Homo sapiens GN=AP3B1 PE=1 SV=3	19	18	13	1	121.2	0.963	0.989	1.04	1.113	0.865	0.992	0.968	0.906	1.02625	0.93275	-1.10024	0.0760976	0.376434	-0.13782
High	P20073	Annexin A7 OS=Homo sapiens GN=ANXA7 PE=1 SV=3	30	13	13	1	52.7	1.012	1.08	0.936	1.017	0.881	1.022	0.964	0.892	1.01125	0.93975	-1.07608	0.157368	0.488849	-0.105791
High	P28370	Probable global transcription activator SNF2L1 OS=Homo sapiens GN=SMARCA1 PE=1 SV=2	15	16	13	1	122.5	1.02	1.054	1.062	1.159	1.028	0.76	1.035	0.997	1.07375	0.955	-1.12435	0.194906	0.525537	-0.169085
High	Q15477	Helicase SKI2W OS=Homo sapiens GN=SKIV2L PE=1 SV=3	14	13	13	1	137.7	0.969	0.997	1.143	1.144	1.025	1.09	0.992	0.935	1.06325	1.0105	-1.0522	0.401603	0.703759	-0.0734115
High	Q6UWE0	E3 ubiquitin-protein ligase LRSAM1 OS=Homo sapiens GN=LRSAM1 PE=1 SV=1	22	13	13	1	83.5	0.907	1.059	0.939	1.104	0.993	0.953	0.995	1.059	1.00225	1	-1.00225	0.994791	0.998269	-0.00324242
High	P31939	Bifunctional purine biosynthesis protein PURH OS=Homo sapiens GN=ATIC PE=1 SV=3	24	13	13	1	64.6	0.866	0.884	0.891	1.058	1.072	1.072	1.092	1.017	0.92475	1.06325	1.14977	0.0484562	0.321627	0.201346
High	O43237	Cytoplasmic dynein 1 light intermediate chain 2 OS=Homo sapiens GN=DYNC1LI2 PE=1 SV=1	37	14	13	1	54.1	0.952	0.978	1.016	0.989	1.098	0.934	1.05	1.056	0.98375	1.0345	1.05159	0.264454	0.593549	0.07257
High	O43301	Heat shock 70 kDa protein 12A OS=Homo sapiens GN=HSPA12A PE=1 SV=2	22	13	13	1	74.9	0.875	0.906	0.786	0.921	1.123	1.294	1.072	1.032	0.872	1.13025	1.29616	0.00684765	0.19306	0.374242
High	Q16181	Septin-7 OS=Homo sapiens GN=SEPT7 PE=1 SV=2	35	15	13	1	50.6	0.956	1.033	0.974	0.91	1.073	0.976	1.022	1.007	0.96825	1.0195	1.05293	0.167515	0.500246	0.0744103
High	P25098	Beta-adrenergic receptor kinase 1 OS=Homo sapiens GN=GRK2 PE=1 SV=2	24	13	13	1	79.5	0.917	0.988	1.007	1.055	1.091	0.93	0.953	1.12	0.99175	1.0235	1.03201	0.616422	0.84096	0.0454627
High	O00339	Matrilin-2 OS=Homo sapiens GN=MATN2 PE=1 SV=4	18	13	13	1	106.8	1.548	1.037	0.982	1.139	0.975	1.112	0.759	0.732	1.1765	0.8945	-1.31526	0.104547	0.418349	-0.395348
High	O00754	Lysosomal alpha-mannosidase OS=Homo sapiens GN=MAN2B1 PE=1 SV=3	14	13	13	1	113.7	1.059	1.119	1.174	1.181	0.902	0.848	1.06	0.762	1.13325	0.893	-1.26904	0.0316002	0.278616	-0.343734
High	Q69YQ0	Cytospin-A OS=Homo sapiens GN=SPECC1L PE=1 SV=2	16	14	13	1	124.5	0.957	1.03	0.94	0.953	1.013	0.886	0.977	1.119	0.97	0.99875	1.02964	0.641181	0.853693	0.0421389
High	Q15111	Inactive phospholipase C-like protein 1 OS=Homo sapiens GN=PLCL1 PE=1 SV=3	15	13	13	1	122.6	0.911	0.965	0.976	1.057	1.113	0.939	0.972	1.039	0.97725	1.01575	1.0394	0.465008	0.745521	0.0557458
High	P21796	Voltage-dependent anion-selective channel protein 1 OS=Homo sapiens GN=VDAC1 PE=1 SV=2	70	14	13	1	30.8	1.042	1.084	0.961	1.005	0.94	1.194	0.978	0.913	1.023	1.00625	-1.01665	0.763183	0.908805	-0.0238174
High	P00390	Glutathione reductase, mitochondrial OS=Homo sapiens GN=GSR PE=1 SV=2	40	13	13	1	56.2	0.982	1.087	0.973	0.987	0.972	1.053	1.005	0.978	1.00725	1.002	-1.00524	0.88735	0.960558	-0.0075393
High	O43795	Unconventional myosin-Ib OS=Homo sapiens GN=MYO1B PE=1 SV=3	12	13	13	1	131.9	0.868	0.881	0.809	1.023	1.115	1.226	0.998	1.137	0.89525	1.119	1.24993	0.0142548	0.225306	0.321848
High	Q9H6K5	Proline-rich protein 36 OS=Homo sapiens GN=PRR36 PE=1 SV=2	15	13	13	1	132.7	1.055	1.045	1.117	0.91	1.038	0.945	1.003	1.222	1.03175	1.052	1.01963	0.810856	0.926594	0.0280413
High	Q16849	Receptor-type tyrosine-protein phosphatase-like N OS=Homo sapiens GN=PTPRN PE=1 SV=1	18	13	13	1	105.8	0.922	1.022	0.922	1.122	1.071	0.917	1.03	1.014	0.997	1.008	1.01103	0.833257	0.93805	0.0158302
High	P23588	Eukaryotic translation initiation factor 4B OS=Homo sapiens GN=EIF4B PE=1 SV=2	25	13	13	1	69.1	1.078	0.981	0.922	0.919	0.946	1.039	0.945	0.946	0.975	0.969	-1.00619	0.91594	0.96998	-0.00890555
High	P62333	26S proteasome regulatory subunit 10B OS=Homo sapiens GN=PSMC6 PE=1 SV=1	44	13	13	1	44.1	1.017	1.009	1.013	1.021	1.025	1.023	1.004	1.013	1.015	1.01625	1.00123	0.833441	0.93805	0.00177562
High	Q96KR1	Zinc finger RNA-binding protein OS=Homo sapiens GN=ZFR PE=1 SV=2	17	13	13	1	116.9	0.984	0.867	1.074	0.942	0.958	0.895	1.046	0.974	0.96675	0.96825	1.00155	0.958387	0.988465	0.00223674
High	P35611	Alpha-adducin OS=Homo sapiens GN=ADD1 PE=1 SV=2	26	13	13	1	80.9	0.98	0.981	0.85	0.982	1.123	0.993	1.014	1.162	0.94825	1.073	1.13156	0.0572369	0.340046	0.178311
High	Q08174	Protocadherin-1 OS=Homo sapiens GN=PCDH1 PE=1 SV=2	15	13	13	1	114.7	0.984	0.963	0.771	0.865	1.174	1.233	1.062	1.075	0.89575	1.136	1.26821	0.014815	0.229327	0.342795
High	Q13724	Mannosyl-oligosaccharide glucosidase OS=Homo sapiens GN=MOGS PE=1 SV=5	18	13	13	1	91.9	1.122	1.017	1.026	1.097	1.043	0.965	1.042	0.948	1.0655	0.9995	-1.06603	0.117171	0.436658	-0.0922521
High	Q86YS7	C2 domain-containing protein 5 OS=Homo sapiens GN=C2CD5 PE=1 SV=1	17	13	13	1	110.4	0.909	0.967	0.911	1.03	1.068	0.872	1.025	1.098	0.95425	1.01575	1.06445	0.361765	0.675582	0.0901062
High	Q14694	Ubiquitin carboxyl-terminal hydrolase 10 OS=Homo sapiens GN=USP10 PE=1 SV=2	20	13	13	1	87.1	1.015	1.053	0.983	1.092	0.996	1.001	1.007	1.045	1.03575	1.01225	-1.02322	0.422249	0.717074	-0.0331102
High	Q5JTV8	Torsin-1A-interacting protein 1 OS=Homo sapiens GN=TOR1AIP1 PE=1 SV=2	28	13	13	1	66.2	0.985	1.033	1.059	1.071	0.988	1.062	1.082	0.917	1.037	1.01225	-1.02445	0.57063	0.816274	-0.0348503
High	P14923	Junction plakoglobin OS=Homo sapiens GN=JUP PE=1 SV=3	27	14	13	1	81.7	0.856	0.995	1.056	0.866	1.093	0.975	1.164	1.075	0.94325	1.07675	1.14153	0.0837651	0.389615	0.190971
High	Q15459	Splicing factor 3A subunit 1 OS=Homo sapiens GN=SF3A1 PE=1 SV=1	21	13	13	1	88.8	1.051	0.93	1.163	0.933	0.996	1.099	1.02	0.914	1.01925	1.00725	-1.01191	0.888675	0.960773	-0.0170862
High	Q9Y285	Phenylalanine--tRNA ligase alpha subunit OS=Homo sapiens GN=FARSA PE=1 SV=3	33	13	13	1	57.5	1.033	0.981	0.923	0.939	1.041	1.198	1.029	1.053	0.969	1.08025	1.11481	0.05227	0.328963	0.156797
High	Q14669	E3 ubiquitin-protein ligase TRIP12 OS=Homo sapiens GN=TRIP12 PE=1 SV=1	9	13	13	1	220.3	1.078	0.983	1.201	1.132	1.048	1.095	1.202	0.969	1.0985	1.0785	-1.01854	0.771794	0.911592	-0.0265087
High	Q14517	Protocadherin Fat 1 OS=Homo sapiens GN=FAT1 PE=1 SV=2	3	14	13	1	506	1.046	1.012	1.071	1.105	1.026	0.848	1.039	0.977	1.0585	0.9725	-1.08843	0.157348	0.488849	-0.122251
High	O94856	Neurofascin OS=Homo sapiens GN=NFASC PE=1 SV=4	12	13	13	1	149.9	1.196	0.991	0.961	1.007	1.123	0.967	1.015	1.096	1.03875	1.05025	1.01107	0.837095	0.940219	0.0158843
High	Q8N350	Voltage-dependent calcium channel beta subunit-associated regulatory protein OS=Homo sapiens GN=CBARP PE=1 SV=3	30	13	13	1	73.9	1.021	0.939	0.977	1.032	1.07	0.964	1.062	1.097	0.99225	1.04825	1.05644	0.181886	0.512976	0.0792073
High	P49915	GMP synthase [glutamine-hydrolyzing] OS=Homo sapiens GN=GMPS PE=1 SV=1	20	13	13	1	76.7	1.006	0.913	1.044	1.006	1.01	1.007	1.063	1.066	0.99225	1.0365	1.0446	0.235897	0.565164	0.0629446
High	Q14C86	GTPase-activating protein and VPS9 domain-containing protein 1 OS=Homo sapiens GN=GAPVD1 PE=1 SV=2	11	13	13	1	164.9	0.984	0.921	0.914	0.979	1.066	1.093	1.016	1.018	0.9495	1.04825	1.104	0.0098505	0.207471	0.142743
High	P17844	Probable ATP-dependent RNA helicase DDX5 OS=Homo sapiens GN=DDX5 PE=1 SV=1	31	19	13	1	69.1	0.953	1.023	1.204	1.074	1.071	0.983	1.042	0.97	1.0635	1.0165	-1.04624	0.477285	0.754909	-0.0652098
High	Q5VTR2	E3 ubiquitin-protein ligase BRE1A OS=Homo sapiens GN=RNF20 PE=1 SV=2	17	15	13	1	113.6	1.029	0.965	1.048	1.041	1.004	1.023	1.052	0.958	1.02075	1.00925	-1.01139	0.691396	0.877771	-0.016346
High	Q15020	Squamous cell carcinoma antigen recognized by T-cells 3 OS=Homo sapiens GN=SART3 PE=1 SV=1	14	13	13	1	109.9	1.106	0.92	1.163	1.074	0.975	0.98	1.069	0.969	1.06575	0.99825	-1.06762	0.320829	0.638725	-0.094396
High	P42356	Phosphatidylinositol 4-kinase alpha OS=Homo sapiens GN=PI4KA PE=1 SV=4	7	13	13	1	236.7	0.897	0.919	1.03	1.002	1.01	1.197	0.985	1.062	0.962	1.0635	1.10551	0.122762	0.446216	0.144711
High	Q86X10	Ral GTPase-activating protein subunit beta OS=Homo sapiens GN=RALGAPB PE=1 SV=1	14	13	13	1	166.7	0.929	0.973	0.969	1.034	1.073	0.979	0.934	1.075	0.97625	1.01525	1.03995	0.397756	0.701622	0.0565125
High	Q9NY47	Voltage-dependent calcium channel subunit alpha-2/delta-2 OS=Homo sapiens GN=CACNA2D2 PE=1 SV=2	12	13	13	1	129.7	1.066	1.114	0.915	0.941	1.006	0.935	0.935	1.048	1.009	0.981	-1.02854	0.659632	0.860927	-0.0406011
High	Q9P273	Teneurin-3 OS=Homo sapiens GN=TENM3 PE=2 SV=3	7	15	13	1	300.8	1.162	1.033	1.124	1.159	0.964	0.885	0.869	0.915	1.1195	0.90825	-1.23259	0.00124313	0.125633	-0.301693
High	O15394	Neural cell adhesion molecule 2 OS=Homo sapiens GN=NCAM2 PE=1 SV=2	17	13	13	1	93	0.61	0.508	0.747	0.936	1.648	1.502	1.664	0.813	0.70025	1.40675	2.00893	0.0211129	0.246098	1.00642
High	Q8NFC6	Biorientation of chromosomes in cell division protein 1-like 1 OS=Homo sapiens GN=BOD1L1 PE=1 SV=2	5	14	13	1	330.3	1.046	0.877	1.029	0.916	1.158	1.037	1.065	0.993	0.967	1.06325	1.09953	0.129642	0.455071	0.136893
High	Q92878	DNA repair protein RAD50 OS=Homo sapiens GN=RAD50 PE=1 SV=1	10	13	13	1	153.8	0.941	0.93	1.028	1.121	0.98	1.088	1.028	0.827	1.005	0.98075	-1.02473	0.73005	0.893563	-0.0352382
High	Q9UBG0	C-type mannose receptor 2 OS=Homo sapiens GN=MRC2 PE=1 SV=2	10	13	13	1	166.6	0.956	1.126	1.236	1.161	0.987	0.813	1.137	0.815	1.11975	0.938	-1.19376	0.118559	0.439163	-0.255517
High	Q9UHB6	LIM domain and actin-binding protein 1 OS=Homo sapiens GN=LIMA1 PE=1 SV=1	21	13	13	1	85.2	1.056	1.161	1.172	1.136	0.938	1.048	0.959	0.952	1.13125	0.97425	-1.16115	0.0048957	0.179571	-0.215554
High	P60174	Triosephosphate isomerase OS=Homo sapiens GN=TPI1 PE=1 SV=3	54	12	12	1	30.8	0.986	0.945	0.91	0.931	1.011	0.962	0.999	0.999	0.943	0.99275	1.05276	0.0487023	0.321627	0.0741727
High	O00469	Procollagen-lysine,2-oxoglutarate 5-dioxygenase 2 OS=Homo sapiens GN=PLOD2 PE=1 SV=2	18	12	12	1	84.6	0.994	1.007	1.021	0.984	0.861	0.874	1.032	0.8	1.0015	0.89175	-1.12307	0.109764	0.42494	-0.167451
High	P26196	Probable ATP-dependent RNA helicase DDX6 OS=Homo sapiens GN=DDX6 PE=1 SV=2	32	12	12	1	54.4	0.885	0.915	0.84	0.857	0.941	0.958	1.015	0.97	0.87425	0.971	1.11067	0.00566934	0.182509	0.151425
High	P07099	Epoxide hydrolase 1 OS=Homo sapiens GN=EPHX1 PE=1 SV=1	30	12	12	1	52.9	0.879	1.173	1.001	1.095	0.964	0.854	0.956	0.906	1.037	0.92	-1.12717	0.164374	0.495939	-0.17271
High	Q9Y2H0	Disks large-associated protein 4 OS=Homo sapiens GN=DLGAP4 PE=1 SV=3	15	12	12	1	107.9	0.972	1	0.834	0.941	1.023	0.823	1.012	1.112	0.93675	0.9925	1.05951	0.504492	0.773646	0.083403
High	P42765	3-ketoacyl-CoA thiolase, mitochondrial OS=Homo sapiens GN=ACAA2 PE=1 SV=2	43	12	12	1	41.9	0.769	0.938	1.03	1.187	0.878	1.102	1.048	0.726	0.981	0.9385	-1.04529	0.742759	0.898196	-0.0638964
High	Q9Y265	RuvB-like 1 OS=Homo sapiens GN=RUVBL1 PE=1 SV=1	43	12	12	1	50.2	0.97	1.055	0.935	1.035	0.893	0.938	0.959	0.952	0.99875	0.9355	-1.06761	0.105023	0.419033	-0.0943859
High	O95302	Peptidyl-prolyl cis-trans isomerase FKBP9 OS=Homo sapiens GN=FKBP9 PE=1 SV=2	25	13	12	1	63	1.06	0.98	0.975	0.947	1.001	0.896	0.986	0.814	0.9905	0.92425	-1.07168	0.2459	0.577245	-0.0998738
High	P35241	Radixin OS=Homo sapiens GN=RDX PE=1 SV=1	32	19	12	1	68.5	0.92	1.069	0.995	0.985	0.846	1.023	0.942	1.038	0.99225	0.96225	-1.03118	0.58639	0.825521	-0.0442919
High	P48637	Glutathione synthetase OS=Homo sapiens GN=GSS PE=1 SV=1	32	12	12	1	52.4	0.966	1.001	0.86	0.936	0.91	1.007	0.962	0.961	0.94075	0.96	1.02046	0.605434	0.834574	0.029223
High	Q05397	Focal adhesion kinase 1 OS=Homo sapiens GN=PTK2 PE=1 SV=2	12	12	12	1	119.2	0.927	0.96	0.879	0.964	0.966	0.99	0.941	0.983	0.9325	0.97	1.04021	0.165075	0.495939	0.056881
High	P08240	Signal recognition particle receptor subunit alpha OS=Homo sapiens GN=SRPRA PE=1 SV=2	21	12	12	1	69.8	0.997	0.905	1.098	1.088	0.924	0.849	0.932	0.829	1.022	0.8835	-1.15676	0.0429231	0.30903	-0.210093
High	Q9UHX1	Poly(U)-binding-splicing factor PUF60 OS=Homo sapiens GN=PUF60 PE=1 SV=1	28	12	12	1	59.8	0.943	0.922	1.052	0.969	0.978	1.011	1.015	0.947	0.9715	0.98775	1.01673	0.621302	0.843187	0.0239319
High	Q13011	Delta(3,5)-Delta(2,4)-dienoyl-CoA isomerase, mitochondrial OS=Homo sapiens GN=ECH1 PE=1 SV=2	47	12	12	1	35.8	0.942	1.011	0.93	0.932	0.946	1.058	1.036	0.892	0.95375	0.983	1.03067	0.554604	0.806512	0.0435803
High	Q8WXF7	Atlastin-1 OS=Homo sapiens GN=ATL1 PE=1 SV=1	30	13	12	1	63.5	0.92	1.018	0.823	0.945	0.937	0.966	0.923	1.07	0.9265	0.974	1.05127	0.392221	0.698824	0.0721308
High	Q9P2K5	Myelin expression factor 2 OS=Homo sapiens GN=MYEF2 PE=1 SV=3	23	12	12	1	64.1	0.866	0.878	0.98	0.994	0.964	0.975	1.007	0.944	0.9295	0.9725	1.04626	0.292245	0.617455	0.0652434
High	P49591	Serine--tRNA ligase, cytoplasmic OS=Homo sapiens GN=SARS PE=1 SV=3	27	12	12	1	58.7	0.903	0.919	0.836	0.974	1.007	0.935	0.981	1.06	0.908	0.99575	1.09664	0.0657288	0.355461	0.133091
High	Q15067	Peroxisomal acyl-coenzyme A oxidase 1 OS=Homo sapiens GN=ACOX1 PE=1 SV=3	28	12	12	1	74.4	0.916	1.038	0.908	1.027	0.908	0.924	0.973	1.031	0.97225	0.959	-1.01382	0.78676	0.918182	-0.0197965
High	Q16204	Coiled-coil domain-containing protein 6 OS=Homo sapiens GN=CCDC6 PE=1 SV=2	29	12	12	1	53.3	0.929	1.022	0.799	0.922	1.037	0.82	0.935	1.067	0.918	0.96475	1.05093	0.560886	0.810678	0.071661
High	Q9UHG3	Prenylcysteine oxidase 1 OS=Homo sapiens GN=PCYOX1 PE=1 SV=3	31	12	12	1	56.6	0.975	1.062	0.846	0.99	0.882	0.924	0.947	0.987	0.96825	0.935	-1.03556	0.572027	0.81711	-0.0504132
High	Q6PCE3	Glucose 1,6-bisphosphate synthase OS=Homo sapiens GN=PGM2L1 PE=1 SV=3	22	13	12	1	70.4	0.902	0.918	0.834	0.988	1.046	0.82	1.073	1.095	0.9105	1.0085	1.10763	0.261116	0.588602	0.14748
High	O15144	Actin-related protein 2/3 complex subunit 2 OS=Homo sapiens GN=ARPC2 PE=1 SV=1	37	12	12	1	34.3	0.954	1.027	0.86	0.956	0.905	0.892	0.997	1.032	0.94925	0.9565	1.00764	0.885857	0.960271	0.0109769
High	P08195	4F2 cell-surface antigen heavy chain OS=Homo sapiens GN=SLC3A2 PE=1 SV=3	23	12	12	1	68	1.046	1.115	0.794	0.957	0.876	0.937	0.972	0.963	0.978	0.937	-1.04376	0.671364	0.86707	-0.0617854
High	Q14974	Importin subunit beta-1 OS=Homo sapiens GN=KPNB1 PE=1 SV=2	17	12	12	1	97.1	0.993	0.976	0.956	0.999	1.004	0.978	0.988	1.021	0.981	0.99775	1.01707	0.261003	0.588602	0.0244252
High	P36957	Dihydrolipoyllysine-residue succinyltransferase component of 2-oxoglutarate dehydrogenase complex, mitochondrial OS=Homo sapiens GN=DLST PE=1 SV=4	34	12	12	1	48.7	0.978	0.993	0.851	0.938	0.906	0.979	1.001	0.933	0.94	0.95475	1.01569	0.705082	0.883342	0.0224623
High	O00425	Insulin-like growth factor 2 mRNA-binding protein 3 OS=Homo sapiens GN=IGF2BP3 PE=1 SV=2	28	14	12	1	63.7	0.814	0.876	1.078	1.094	0.942	1.106	0.929	0.876	0.9655	0.96325	-1.00234	0.982555	0.994175	-0.00336598
High	Q8WUM0	Nuclear pore complex protein Nup133 OS=Homo sapiens GN=NUP133 PE=1 SV=2	10	12	12	1	128.9	0.986	0.892	1.004	1.046	0.953	0.956	1.025	0.897	0.982	0.95775	-1.02532	0.595105	0.82934	-0.0360739
High	Q15019	Septin-2 OS=Homo sapiens GN=SEPT2 PE=1 SV=1	51	12	12	1	41.5	0.956	1.06	1.011	0.994	0.968	0.99	0.959	0.9	1.00525	0.95425	-1.05345	0.129379	0.45478	-0.0751151
High	Q96KP1	Exocyst complex component 2 OS=Homo sapiens GN=EXOC2 PE=1 SV=1	16	12	12	1	104	0.86	0.939	0.929	1.037	1.006	1.005	0.968	1.108	0.94125	1.02175	1.08552	0.138485	0.465225	0.118392
High	P49418	Amphiphysin OS=Homo sapiens GN=AMPH PE=1 SV=1	21	13	12	1	76.2	1.062	1.037	0.858	0.946	0.932	0.816	0.91	1.1	0.97575	0.9395	-1.03858	0.62845	0.846758	-0.0546184
High	P21397	Amine oxidase [flavin-containing] A OS=Homo sapiens GN=MAOA PE=1 SV=1	36	15	12	1	59.6	1.12	1.443	0.907	0.968	0.89	0.87	0.801	0.877	1.1095	0.8595	-1.29087	0.0996499	0.41217	-0.36834
High	Q9P260	LisH domain and HEAT repeat-containing protein KIAA1468 OS=Homo sapiens GN=KIAA1468 PE=1 SV=2	12	12	12	1	134.5	0.957	1.02	0.84	0.945	1.039	1.092	0.985	1.03	0.9405	1.0365	1.10207	0.088223	0.39617	0.14022
High	Q9NZN5	Rho guanine nucleotide exchange factor 12 OS=Homo sapiens GN=ARHGEF12 PE=1 SV=1	12	12	12	1	173.1	0.908	0.969	0.99	0.927	1.001	0.958	0.966	1.007	0.9485	0.983	1.03637	0.18378	0.516102	0.0515436
High	P40123	Adenylyl cyclase-associated protein 2 OS=Homo sapiens GN=CAP2 PE=1 SV=1	33	13	12	1	52.8	0.917	0.999	0.811	0.912	0.966	1.184	1.02	1.032	0.90975	1.0505	1.15471	0.0562788	0.339615	0.207534
High	P13489	Ribonuclease inhibitor OS=Homo sapiens GN=RNH1 PE=1 SV=2	31	12	12	1	49.9	1.099	0.947	1.057	0.978	0.949	0.887	0.982	0.926	1.02025	0.936	-1.09001	0.0887834	0.39682	-0.124342
High	Q9BYT8	Neurolysin, mitochondrial OS=Homo sapiens GN=NLN PE=1 SV=1	19	12	12	1	80.6	0.911	0.951	0.817	0.907	0.986	0.891	1.048	1.111	0.8965	1.009	1.12549	0.0937927	0.404027	0.170551
High	Q92743	Serine protease HTRA1 OS=Homo sapiens GN=HTRA1 PE=1 SV=1	35	12	12	1	51.3	0.917	1.027	1.055	1.185	0.953	0.751	1.23	0.658	1.046	0.898	-1.16481	0.297833	0.622625	-0.220096
High	O60462	Neuropilin-2 OS=Homo sapiens GN=NRP2 PE=1 SV=2	17	12	12	1	104.8	1.048	1.118	0.87	0.988	0.974	0.86	0.967	1.013	1.006	0.9535	-1.05506	0.458315	0.741538	-0.0773255
High	Q9Y3I0	tRNA-splicing ligase RtcB homolog OS=Homo sapiens GN=RTCB PE=1 SV=1	29	12	12	1	55.2	0.925	0.944	1.004	0.975	0.988	0.996	0.987	0.94	0.962	0.97775	1.01637	0.491288	0.763978	0.0234287
High	O75334	Liprin-alpha-2 OS=Homo sapiens GN=PPFIA2 PE=1 SV=2	16	20	12	1	143.2	0.966	1.038	0.955	0.875	1.027	0.925	0.983	1.081	0.9585	1.004	1.04747	0.371069	0.681826	0.0669089
High	P22033	Methylmalonyl-CoA mutase, mitochondrial OS=Homo sapiens GN=MUT PE=1 SV=4	17	12	12	1	83.1	0.892	0.947	0.883	0.927	0.997	1.14	1.049	1.005	0.91225	1.04775	1.14853	0.0129141	0.222909	0.199793
High	P50395	Rab GDP dissociation inhibitor beta OS=Homo sapiens GN=GDI2 PE=1 SV=2	47	17	12	1	50.6	0.992	1	0.903	0.909	0.982	0.916	1.022	1.019	0.951	0.98475	1.03549	0.385535	0.694725	0.0503122
High	Q9HCB6	Spondin-1 OS=Homo sapiens GN=SPON1 PE=1 SV=2	21	12	12	1	90.9	0.798	1.114	0.92	1.188	0.851	1.1	0.801	0.833	1.005	0.89625	-1.12134	0.379381	0.689392	-0.165222
High	Q9UBE0	SUMO-activating enzyme subunit 1 OS=Homo sapiens GN=SAE1 PE=1 SV=1	35	12	12	1	38.4	0.927	0.918	0.974	0.97	0.974	0.952	1.072	0.941	0.94725	0.98475	1.03959	0.313101	0.632563	0.0560123
High	O15460	Prolyl 4-hydroxylase subunit alpha-2 OS=Homo sapiens GN=P4HA2 PE=1 SV=1	28	12	12	1	60.9	1.242	0.873	0.969	1.04	0.982	1.022	1.117	0.653	1.031	0.9435	-1.09274	0.507271	0.775498	-0.12795
High	P05198	Eukaryotic translation initiation factor 2 subunit 1 OS=Homo sapiens GN=EIF2S1 PE=1 SV=3	44	12	12	1	36.1	0.972	0.996	0.946	0.981	0.937	1.056	0.974	0.981	0.97375	0.987	1.01361	0.663279	0.862481	0.0194987
High	P26639	Threonine--tRNA ligase, cytoplasmic OS=Homo sapiens GN=TARS PE=1 SV=3	18	13	12	1	83.4	0.933	0.975	0.895	1.064	0.999	1.009	0.97	1.035	0.96675	1.00325	1.03776	0.38264	0.691972	0.0534664
High	P00505	Aspartate aminotransferase, mitochondrial OS=Homo sapiens GN=GOT2 PE=1 SV=3	28	12	12	1	47.5	0.976	1.016	0.827	0.899	0.983	1.119	0.998	1.073	0.9295	1.04325	1.12238	0.0836807	0.38952	0.166558
High	P49589	Cysteine--tRNA ligase, cytoplasmic OS=Homo sapiens GN=CARS PE=1 SV=3	19	12	12	1	85.4	0.9	0.935	0.838	0.94	1.084	1.051	1.011	1.153	0.90325	1.07475	1.18987	0.00400387	0.172244	0.250804
High	O94925	Glutaminase kidney isoform, mitochondrial OS=Homo sapiens GN=GLS PE=1 SV=1	25	12	12	1	73.4	0.832	0.872	0.762	0.886	1.191	1.32	1.053	1.06	0.838	1.156	1.37947	0.00389478	0.172244	0.464119
High	O14974	Protein phosphatase 1 regulatory subunit 12A OS=Homo sapiens GN=PPP1R12A PE=1 SV=1	13	12	12	1	115.2	1.086	1.025	1.011	0.956	1.041	0.945	1.014	0.945	1.0195	0.98625	-1.03371	0.394243	0.699644	-0.0478365
High	Q9H3U1	Protein unc-45 homolog A OS=Homo sapiens GN=UNC45A PE=1 SV=1	14	12	12	1	103	0.825	0.921	1.139	1.202	0.895	0.978	0.914	0.858	1.02175	0.91125	-1.12126	0.332034	0.647846	-0.165123
High	Q8TBA6	Golgin subfamily A member 5 OS=Homo sapiens GN=GOLGA5 PE=1 SV=3	21	12	12	1	83	1.159	0.975	0.998	0.89	0.919	0.935	1.007	0.91	1.0055	0.94275	-1.06656	0.364312	0.677818	-0.0929659
High	P42345	Serine/threonine-protein kinase mTOR OS=Homo sapiens GN=MTOR PE=1 SV=1	5	12	12	1	288.7	0.89	1.003	0.996	1.098	0.935	1.017	0.98	0.967	0.99675	0.97475	-1.02257	0.68865	0.875419	-0.0321995
High	P06756	Integrin alpha-V OS=Homo sapiens GN=ITGAV PE=1 SV=2	13	12	12	1	116	1.008	1.156	0.957	1.102	0.876	1.005	0.985	0.842	1.05575	0.927	-1.13889	0.0763374	0.376434	-0.187627
High	P51532	Transcription activator BRG1 OS=Homo sapiens GN=SMARCA4 PE=1 SV=2	13	19	12	1	184.5	0.881	0.934	1.053	0.941	1.021	1.052	1.101	1.024	0.95225	1.0495	1.10213	0.0702389	0.364895	0.14029
High	P19022	Cadherin-2 OS=Homo sapiens GN=CDH2 PE=1 SV=4	24	13	12	1	99.7	1.026	1.074	0.945	1.015	1.015	0.921	1	1.035	1.015	0.99275	-1.02241	0.570965	0.816407	-0.0319774
High	O75131	Copine-3 OS=Homo sapiens GN=CPNE3 PE=1 SV=1	26	13	12	1	60.1	0.966	0.947	0.994	1.063	0.95	1.05	1.028	0.924	0.9925	0.988	-1.00455	0.904287	0.964938	-0.00655606
High	O43148	mRNA cap guanine-N7 methyltransferase OS=Homo sapiens GN=RNMT PE=1 SV=1	34	12	12	1	54.8	1.024	0.902	1.085	0.937	1.018	1.08	1.069	0.928	0.987	1.02375	1.03723	0.517909	0.784523	0.0527415
High	P35232	Prohibitin OS=Homo sapiens GN=PHB PE=1 SV=1	48	12	12	1	29.8	1.06	1.106	0.836	0.962	0.982	1.24	0.992	0.974	0.991	1.047	1.05651	0.53984	0.797762	0.0793045
High	Q6SZW1	Sterile alpha and TIR motif-containing protein 1 OS=Homo sapiens GN=SARM1 PE=1 SV=1	20	12	12	1	79.3	0.825	0.941	0.926	0.987	1.082	1.022	1.083	1.069	0.91975	1.064	1.15684	0.0241673	0.256052	0.210184
High	O95202	Mitochondrial proton/calcium exchanger protein OS=Homo sapiens GN=LETM1 PE=1 SV=1	19	12	12	1	83.3	0.992	1.039	0.849	0.95	1	1.074	1.029	1.021	0.9575	1.031	1.07676	0.175872	0.506284	0.1067
High	P61011	Signal recognition particle 54 kDa protein OS=Homo sapiens GN=SRP54 PE=1 SV=1	26	12	12	1	55.7	1.028	0.997	0.958	0.957	0.962	1.004	0.983	0.98	0.985	0.98225	-1.0028	0.904316	0.964938	-0.00403346
High	Q8WZA9	Immunity-related GTPase family Q protein OS=Homo sapiens GN=IRGQ PE=1 SV=1	24	12	12	1	62.7	0.96	1.124	0.853	0.898	1.041	0.865	0.984	1.259	0.95875	1.03725	1.08188	0.476657	0.754166	0.113537
High	O60264	SWI/SNF-related matrix-associated actin-dependent regulator of chromatin subfamily A member 5 OS=Homo sapiens GN=SMARCA5 PE=1 SV=1	16	15	12	1	121.8	0.892	0.902	1.115	1.022	1.027	1.029	1.066	0.984	0.98275	1.0265	1.04452	0.448416	0.734019	0.0628373
High	Q9BWM7	Sideroflexin-3 OS=Homo sapiens GN=SFXN3 PE=1 SV=3	48	13	12	1	35.5	0.963	0.989	0.817	0.921	1.096	1.183	1.012	1.097	0.9225	1.097	1.18916	0.0183757	0.239773	0.249943
High	Q99700	Ataxin-2 OS=Homo sapiens GN=ATXN2 PE=1 SV=2	12	13	12	1	140.2	0.984	0.961	1.079	0.941	1.047	0.969	1.015	0.992	0.99125	1.00575	1.01463	0.6724	0.867359	0.0209509
High	Q9UBF2	Coatomer subunit gamma-2 OS=Homo sapiens GN=COPG2 PE=1 SV=1	19	14	12	1	97.6	0.997	0.829	0.608	0.805	1.215	1.002	1.239	1.252	0.80975	1.177	1.45354	0.0238558	0.255491	0.539566
High	Q96QZ7	Membrane-associated guanylate kinase, WW and PDZ domain-containing protein 1 OS=Homo sapiens GN=MAGI1 PE=1 SV=3	12	12	12	1	164.5	0.962	1.009	0.912	0.896	1.058	0.886	0.981	1.203	0.94475	1.032	1.09235	0.299188	0.6241	0.127438
High	P19021	Peptidyl-glycine alpha-amidating monooxygenase OS=Homo sapiens GN=PAM PE=1 SV=2	15	12	12	1	108.3	0.96	1.199	1.085	1.204	0.871	0.785	0.939	0.866	1.112	0.86525	-1.28518	0.010749	0.211174	-0.361968
High	Q9BXP5	Serrate RNA effector molecule homolog OS=Homo sapiens GN=SRRT PE=1 SV=1	14	12	12	1	100.6	0.981	0.93	1.068	1.002	1.004	0.97	1.038	1	0.99525	1.003	1.00779	0.796918	0.921947	0.0111907
High	Q96AY3	Peptidyl-prolyl cis-trans isomerase FKBP10 OS=Homo sapiens GN=FKBP10 PE=1 SV=1	27	13	12	1	64.2	1.045	1.013	1.059	1.11	0.976	0.814	1.023	0.941	1.05675	0.9385	-1.126	0.0848715	0.391421	-0.171205
High	Q9Y617	Phosphoserine aminotransferase OS=Homo sapiens GN=PSAT1 PE=1 SV=2	37	12	12	1	40.4	0.892	0.99	0.888	1.046	1.063	1.201	1.056	0.994	0.954	1.0785	1.1305	0.0729718	0.370524	0.176965
High	Q9NZU5	LIM and cysteine-rich domains protein 1 OS=Homo sapiens GN=LMCD1 PE=1 SV=1	38	12	12	1	40.8	1.018	1.06	0.958	1.025	0.984	0.81	1.007	0.977	1.01525	0.9445	-1.07491	0.240012	0.569136	-0.104212
High	Q9Y3F4	Serine-threonine kinase receptor-associated protein OS=Homo sapiens GN=STRAP PE=1 SV=1	44	12	12	1	38.4	1	1.059	1.053	1.01	0.983	0.986	0.971	1.076	1.0305	1.004	-1.02639	0.381294	0.690708	-0.0375852
High	Q9C040	Tripartite motif-containing protein 2 OS=Homo sapiens GN=TRIM2 PE=1 SV=1	24	14	12	1	81.5	0.903	1.047	0.897	0.996	1.03	0.994	0.993	1.153	0.96075	1.0425	1.08509	0.164791	0.495939	0.117814
High	Q9Y5B9	FACT complex subunit SPT16 OS=Homo sapiens GN=SUPT16H PE=1 SV=1	13	12	12	1	119.8	0.994	0.899	1.029	0.978	1.006	1.022	1.078	0.909	0.975	1.00375	1.02949	0.558555	0.808599	0.0419259
High	Q9Y3S1	Serine/threonine-protein kinase WNK2 OS=Homo sapiens GN=WNK2 PE=1 SV=4	9	17	12	1	242.5	0.993	0.99	0.895	0.945	1.115	0.922	0.95	1.279	0.95575	1.0665	1.11588	0.278076	0.604618	0.158179
High	Q9UBP0	Spastin OS=Homo sapiens GN=SPAST PE=1 SV=1	24	12	12	1	67.2	1.007	1.042	0.968	1.009	1.053	0.984	1.015	1.015	1.0065	1.01675	1.01018	0.636818	0.851456	0.0146178
High	P12277	Creatine kinase B-type OS=Homo sapiens GN=CKB PE=1 SV=1	51	12	12	1	42.6	1.061	0.997	1.014	1.04	1.067	0.964	0.922	1.013	1.028	0.9915	-1.03681	0.336686	0.651238	-0.0521556
High	P32418	Sodium/calcium exchanger 1 OS=Homo sapiens GN=SLC8A1 PE=1 SV=3	17	12	12	1	108.5	0.932	0.979	0.77	1.019	1.079	1.136	0.96	1.198	0.925	1.09325	1.18189	0.0760713	0.376434	0.241098
High	Q12797	Aspartyl/asparaginyl beta-hydroxylase OS=Homo sapiens GN=ASPH PE=1 SV=3	18	12	12	1	85.8	1.05	1.069	1.087	1.078	0.971	0.937	1.031	0.92	1.071	0.96475	-1.11013	0.020304	0.244925	-0.150731
High	Q9NV70	Exocyst complex component 1 OS=Homo sapiens GN=EXOC1 PE=1 SV=4	16	12	12	1	101.9	0.892	1.039	0.92	1.022	1.052	1.01	1.02	1.102	0.96825	1.046	1.0803	0.130352	0.455209	0.111431
High	P39023	60S ribosomal protein L3 OS=Homo sapiens GN=RPL3 PE=1 SV=2	31	12	12	1	46.1	0.896	1.008	1.603	1.017	0.868	0.95	0.943	0.908	1.131	0.91725	-1.23303	0.248179	0.578071	-0.302212
High	P22102	Trifunctional purine biosynthetic protein adenosine-3 OS=Homo sapiens GN=GART PE=1 SV=1	13	12	12	1	107.7	0.908	0.969	1.005	1.099	1.04	1.082	1.037	1.01	0.99525	1.04225	1.04722	0.321588	0.639669	0.0665705
High	O15066	Kinesin-like protein KIF3B OS=Homo sapiens GN=KIF3B PE=1 SV=1	27	18	12	1	85.1	0.974	1.135	0.889	0.91	0.921	0.974	1.012	0.998	0.977	0.97625	-1.00077	0.958801	0.988465	-0.00110792
High	Q9NZB2	Constitutive coactivator of PPAR-gamma-like protein 1 OS=Homo sapiens GN=FAM120A PE=1 SV=2	15	13	12	1	121.8	0.963	1.022	1.235	1.172	1.037	1.002	1.061	0.913	1.098	1.00325	-1.09444	0.252579	0.581397	-0.130197
High	O60610	Protein diaphanous homolog 1 OS=Homo sapiens GN=DIAPH1 PE=1 SV=2	10	12	12	1	141.3	0.972	0.972	0.862	1.017	0.949	1.036	1.07	1.202	0.95575	1.06425	1.11352	0.135026	0.459528	0.155132
High	P31323	cAMP-dependent protein kinase type II-beta regulatory subunit OS=Homo sapiens GN=PRKAR2B PE=1 SV=3	50	14	12	1	46.3	1.095	1.012	0.942	0.92	1.044	0.874	1.082	1.199	0.99225	1.04975	1.05795	0.52616	0.788773	0.0812702
High	Q92696	Geranylgeranyl transferase type-2 subunit alpha OS=Homo sapiens GN=RABGGTA PE=1 SV=2	21	12	12	1	65	1.025	1.038	0.995	0.975	1.001	1.04	0.983	1.133	1.00825	1.03925	1.03075	0.44638	0.733056	0.0436893
High	P40222	Alpha-taxilin OS=Homo sapiens GN=TXLNA PE=1 SV=3	32	12	12	1	61.9	1.005	0.959	1.003	1.053	1.096	1.049	1.044	1.015	1.005	1.051	1.04577	0.121986	0.444806	0.0645672
High	Q96P70	Importin-9 OS=Homo sapiens GN=IPO9 PE=1 SV=3	12	12	12	1	115.9	0.981	0.967	0.959	1.021	1.037	1.024	1.029	1.038	0.982	1.032	1.05092	0.0335209	0.285263	0.071648
High	Q8WUY3	Protein prune homolog 2 OS=Homo sapiens GN=PRUNE2 PE=1 SV=3	5	12	12	1	340.4	1.049	1.111	0.916	1.016	0.993	1.058	1.031	0.903	1.023	0.99625	-1.02685	0.645457	0.856259	-0.0382264
High	Q66K74	Microtubule-associated protein 1S OS=Homo sapiens GN=MAP1S PE=1 SV=2	14	12	12	1	112.1	1.075	1.012	0.869	1.039	1.044	0.951	0.987	1.151	0.99875	1.03325	1.03454	0.601624	0.832476	0.0489939
High	Q92621	Nuclear pore complex protein Nup205 OS=Homo sapiens GN=NUP205 PE=1 SV=3	6	12	12	1	227.8	0.905	0.838	1.241	1.112	0.97	0.987	1.05	0.897	1.024	0.976	-1.04918	0.719741	0.88982	-0.0692627
High	Q6WCQ1	Myosin phosphatase Rho-interacting protein OS=Homo sapiens GN=MPRIP PE=1 SV=3	15	12	12	1	116.5	0.944	1.02	1.014	0.998	1.111	1.041	1.072	1.039	0.994	1.06575	1.07218	0.025935	0.2565	0.100551
High	O75534	Cold shock domain-containing protein E1 OS=Homo sapiens GN=CSDE1 PE=1 SV=2	17	12	12	1	88.8	0.992	0.995	1.005	0.992	1.017	1.047	0.959	1	0.996	1.00575	1.00979	0.651323	0.857594	0.0140541
High	P25786	Proteasome subunit alpha type-1 OS=Homo sapiens GN=PSMA1 PE=1 SV=1	49	12	12	1	29.5	1.082	1.035	0.886	0.927	1.061	1.051	1.038	1.069	0.9825	1.05475	1.07354	0.209645	0.540241	0.102372
High	Q7L775	EPM2A-interacting protein 1 OS=Homo sapiens GN=EPM2AIP1 PE=1 SV=1	24	12	12	1	70.3	0.952	0.92	0.991	1.02	1.16	1	1.102	1.02	0.97075	1.0705	1.10276	0.0639294	0.354599	0.141113
High	Q8NEY1	Neuron navigator 1 OS=Homo sapiens GN=NAV1 PE=1 SV=2	8	12	12	1	202.3	0.971	1.006	0.912	0.884	1.069	0.984	1.008	1.11	0.94325	1.04275	1.10549	0.0466438	0.317338	0.144681
High	Q13332	Receptor-type tyrosine-protein phosphatase S OS=Homo sapiens GN=PTPRS PE=1 SV=3	13	17	12	1	216.9	1.072	1.038	0.949	0.957	0.982	0.885	0.942	1.04	1.004	0.96225	-1.04339	0.382515	0.691972	-0.0612756
High	Q3KQU3	MAP7 domain-containing protein 1 OS=Homo sapiens GN=MAP7D1 PE=1 SV=1	16	12	12	1	92.8	0.989	1.005	0.997	0.96	1.051	0.949	1.096	1.13	0.98775	1.0565	1.0696	0.184657	0.51661	0.0970749
High	Q9Y2Z0	Protein SGT1 homolog OS=Homo sapiens GN=SUGT1 PE=1 SV=3	38	12	12	1	41	1.073	1.013	0.935	0.939	1.104	0.978	1.032	1.059	0.99	1.04325	1.05379	0.252252	0.581093	0.0755845
High	Q9UIG0	Tyrosine-protein kinase BAZ1B OS=Homo sapiens GN=BAZ1B PE=1 SV=2	8	12	12	1	170.8	0.968	0.963	1.057	1.075	1.021	0.981	1.074	0.963	1.01575	1.00975	-1.00594	0.887406	0.960558	-0.00854722
High	O14497	AT-rich interactive domain-containing protein 1A OS=Homo sapiens GN=ARID1A PE=1 SV=3	7	12	12	1	241.9	0.996	0.951	1.084	0.956	1.133	1.069	1.099	1.042	0.99675	1.08575	1.08929	0.0587245	0.344337	0.123388
High	P51784	Ubiquitin carboxyl-terminal hydrolase 11 OS=Homo sapiens GN=USP11 PE=1 SV=3	15	13	12	1	109.7	1.019	0.968	1.018	1.053	1.002	0.839	1.083	1.103	1.0145	1.00675	-1.0077	0.853472	0.947288	-0.0110634
High	P04083	Annexin A1 OS=Homo sapiens GN=ANXA1 PE=1 SV=2	41	12	12	1	38.7	0.919	1.081	1.27	1.312	0.801	1.014	0.924	0.572	1.1455	0.82775	-1.38387	0.0724487	0.369991	-0.46871
High	P22626	Heterogeneous nuclear ribonucleoproteins A2/B1 OS=Homo sapiens GN=HNRNPA2B1 PE=1 SV=2	50	14	12	1	37.4	0.982	0.972	1.252	0.956	1.011	0.971	1.051	1.011	1.0405	1.011	-1.02918	0.750927	0.901888	-0.041494
High	Q8NCB2	CaM kinase-like vesicle-associated protein OS=Homo sapiens GN=CAMKV PE=2 SV=2	32	12	12	1	54.3	1.009	0.91	0.714	0.886	1.212	1.312	0.983	1.083	0.87975	1.1475	1.30435	0.032825	0.281852	0.383329
High	O94973	AP-2 complex subunit alpha-2 OS=Homo sapiens GN=AP2A2 PE=1 SV=2	27	23	12	1	103.9	0.902	0.994	0.926	1.01	1.061	0.968	1.02	1.124	0.958	1.04325	1.08899	0.0890795	0.397296	0.122987
High	Q9H6T3	RNA polymerase II-associated protein 3 OS=Homo sapiens GN=RPAP3 PE=1 SV=2	20	12	12	1	75.7	0.953	0.978	0.985	1.011	1.036	0.999	1.031	1.064	0.98175	1.0325	1.05169	0.0296897	0.270413	0.0727142
High	Q9UKM9	RNA-binding protein Raly OS=Homo sapiens GN=RALY PE=1 SV=1	56	13	12	1	32.4	0.931	1.013	1.049	1.024	0.999	0.983	1.094	1.073	1.00425	1.03725	1.03286	0.415492	0.712729	0.0466452
High	P51608	Methyl-CpG-binding protein 2 OS=Homo sapiens GN=MECP2 PE=1 SV=1	31	12	12	1	52.4	0.951	0.849	1.176	0.873	1.058	1.057	1.051	1.381	0.96225	1.13675	1.18135	0.143715	0.473005	0.240431
High	Q9UPX8	SH3 and multiple ankyrin repeat domains protein 2 OS=Homo sapiens GN=SHANK2 PE=1 SV=3	11	12	12	1	158.7	0.982	0.982	1.052	0.954	1.094	0.964	1.055	1.083	0.9925	1.049	1.05693	0.17856	0.50873	0.0798757
High	Q12840	Kinesin heavy chain isoform 5A OS=Homo sapiens GN=KIF5A PE=1 SV=2	21	21	12	1	117.3	0.948	1.101	0.948	0.997	1.067	1.03	1.018	1.148	0.9985	1.06575	1.06735	0.191591	0.522331	0.0940347
High	O43290	U4/U6.U5 tri-snRNP-associated protein 1 OS=Homo sapiens GN=SART1 PE=1 SV=1	20	12	12	1	90.2	1.058	0.964	1.131	1.032	1.058	1.038	1.116	0.942	1.04625	1.0385	-1.00746	0.879435	0.957471	-0.0107264
High	Q9Y496	Kinesin-like protein KIF3A OS=Homo sapiens GN=KIF3A PE=1 SV=4	25	14	12	1	80	1.025	1.088	0.821	1.023	1.1	1.123	1.062	1.149	0.98925	1.1085	1.12055	0.149103	0.47958	0.164202
High	Q9H307	Pinin OS=Homo sapiens GN=PNN PE=1 SV=4	20	12	12	1	81.6	1.039	0.899	1.154	0.941	1.05	1.001	1.06	0.942	1.00825	1.01325	1.00496	0.896325	0.963561	0.00713677
High	Q9ULV4	Coronin-1C OS=Homo sapiens GN=CORO1C PE=1 SV=1	26	12	12	1	53.2	0.968	0.995	1.022	0.945	1.136	0.884	1.108	1.178	0.9825	1.0765	1.09567	0.281193	0.608133	0.131819
High	P43155	Carnitine O-acetyltransferase OS=Homo sapiens GN=CRAT PE=1 SV=5	22	12	12	1	70.8	0.962	1.027	0.951	0.972	1.066	1.23	0.997	1.038	0.978	1.08275	1.10711	0.11554	0.434155	0.146794
High	Q86VS8	Protein Hook homolog 3 OS=Homo sapiens GN=HOOK3 PE=1 SV=2	21	12	12	1	83.1	1.076	1.039	0.991	0.98	1.087	0.998	1.075	1.152	1.0215	1.078	1.05531	0.199969	0.52951	0.077668
High	Q567U6	Coiled-coil domain-containing protein 93 OS=Homo sapiens GN=CCDC93 PE=1 SV=2	20	12	12	1	73.2	1.091	1.088	1.084	1.102	0.974	1.081	1.023	1.034	1.09125	1.028	-1.06153	0.064745	0.354884	-0.0861414
High	Q9H2D6	TRIO and F-actin-binding protein OS=Homo sapiens GN=TRIOBP PE=1 SV=3	7	12	12	1	261.2	1.005	0.99	1.098	0.991	1.23	1.121	1.118	1.067	1.021	1.134	1.11068	0.0367983	0.291835	0.151438
High	Q96GQ5	RUS1 family protein C16orf58 OS=Homo sapiens GN=C16orf58 PE=1 SV=2	28	12	12	1	51	1.033	1.047	0.932	1.027	1.019	0.861	1.052	1.051	1.00975	0.99575	-1.01406	0.779609	0.914993	-0.0201427
High	P11940	Polyadenylate-binding protein 1 OS=Homo sapiens GN=PABPC1 PE=1 SV=2	27	16	12	1	70.6	1.042	1.003	1.195	0.947	1.032	0.988	1	0.997	1.04675	1.00425	-1.04232	0.503482	0.772799	-0.0597985
High	Q9UNE7	E3 ubiquitin-protein ligase CHIP OS=Homo sapiens GN=STUB1 PE=1 SV=2	43	12	12	1	34.8	0.876	0.986	0.972	1.1	0.954	0.913	0.936	1.117	0.9835	0.98	-1.00357	0.958834	0.988465	-0.0051433
High	Q15435	Protein phosphatase 1 regulatory subunit 7 OS=Homo sapiens GN=PPP1R7 PE=1 SV=1	38	12	12	1	41.5	1.082	1.114	0.864	1.003	1	1.032	0.975	1.143	1.01575	1.0375	1.02141	0.733043	0.894816	0.030566
High	Q5T5U3	Rho GTPase-activating protein 21 OS=Homo sapiens GN=ARHGAP21 PE=1 SV=1	8	12	12	1	217.2	1.083	0.961	1.03	1.101	1.215	1.096	1.136	1.062	1.04375	1.12725	1.08	0.11666	0.435922	0.111031
High	P98088	Mucin-5AC OS=Homo sapiens GN=MUC5AC PE=1 SV=4	5	11	11	1	585.2	0.719	1.062	1.354	1.59	0.748	0.693	0.94	0.634	1.18125	0.75375	-1.56716	0.0896759	0.398698	-0.648156
High	Q8TEQ6	Gem-associated protein 5 OS=Homo sapiens GN=GEMIN5 PE=1 SV=3	9	11	11	1	168.5	0.906	0.898	0.98	0.988	0.974	1.023	0.938	0.931	0.943	0.9665	1.02492	0.482802	0.760072	0.035512
High	P09972	Fructose-bisphosphate aldolase C OS=Homo sapiens GN=ALDOC PE=1 SV=2	49	14	11	1	39.4	1.001	0.867	0.837	0.87	1.055	1.073	0.933	1.034	0.89375	1.02375	1.14545	0.0370038	0.292432	0.19592
High	P51649	Succinate-semialdehyde dehydrogenase, mitochondrial OS=Homo sapiens GN=ALDH5A1 PE=1 SV=2	21	11	11	1	57.2	0.891	0.939	0.838	0.913	0.915	1.113	0.942	0.907	0.89525	0.96925	1.08266	0.21972	0.551056	0.114578
High	P23526	Adenosylhomocysteinase OS=Homo sapiens GN=AHCY PE=1 SV=4	29	12	11	1	47.7	0.899	1.019	1.011	1.049	0.916	0.96	0.916	0.945	0.9945	0.93425	-1.06449	0.171015	0.502692	-0.0901627
High	Q2M2I8	AP2-associated protein kinase 1 OS=Homo sapiens GN=AAK1 PE=1 SV=3	17	11	11	1	103.8	0.988	0.938	0.904	0.989	1.047	0.908	0.947	1.078	0.95475	0.995	1.04216	0.433665	0.726587	0.0595735
High	O00499	Myc box-dependent-interacting protein 1 OS=Homo sapiens GN=BIN1 PE=1 SV=1	23	12	11	1	64.7	1.051	1.039	0.873	0.921	0.98	0.898	0.93	1.063	0.971	0.96775	-1.00336	0.970133	0.991961	-0.00483689
High	P14550	Alcohol dehydrogenase [NADP(+)] OS=Homo sapiens GN=AKR1A1 PE=1 SV=3	35	11	11	1	36.6	1.006	1	0.979	1.015	0.945	0.859	0.93	0.911	1	0.91125	-1.09739	0.0151926	0.230041	-0.134081
High	Q8IWU5	Extracellular sulfatase Sulf-2 OS=Homo sapiens GN=SULF2 PE=1 SV=1	13	11	11	1	100.4	0.992	1.128	0.93	1.099	0.85	0.839	0.873	0.948	1.03725	0.8775	-1.18205	0.0259093	0.2565	-0.241293
High	Q9Y4P3	Transducin beta-like protein 2 OS=Homo sapiens GN=TBL2 PE=1 SV=1	27	11	11	1	49.8	1.035	0.921	1.132	1.069	1.004	0.935	0.979	0.874	1.03925	0.948	-1.09626	0.144867	0.474385	-0.132584
High	O94905	Erlin-2 OS=Homo sapiens GN=ERLIN2 PE=1 SV=1	45	14	11	1	37.8	0.935	1.129	0.99	1.028	0.894	0.916	0.967	0.909	1.0205	0.9215	-1.10743	0.0797429	0.383753	-0.14722
High	Q9NQ86	E3 ubiquitin-protein ligase TRIM36 OS=Homo sapiens GN=TRIM36 PE=1 SV=2	17	11	11	1	83	0.791	0.876	0.738	0.844	1.083	1.013	1.027	1.137	0.81225	1.065	1.31117	0.00154288	0.146124	0.390858
High	Q9NTK5	Obg-like ATPase 1 OS=Homo sapiens GN=OLA1 PE=1 SV=2	29	11	11	1	44.7	0.952	1.051	0.986	0.986	0.944	0.928	0.969	1.042	0.99375	0.97075	-1.02369	0.497434	0.76929	-0.0337832
High	P51178	1-phosphatidylinositol 4,5-bisphosphate phosphodiesterase delta-1 OS=Homo sapiens GN=PLCD1 PE=1 SV=2	18	11	11	1	85.6	1.016	0.942	1.116	1.099	0.935	0.897	0.956	0.921	1.04325	0.92725	-1.1251	0.0533156	0.331638	-0.170055
High	P08621	U1 small nuclear ribonucleoprotein 70 kDa OS=Homo sapiens GN=SNRNP70 PE=1 SV=2	32	11	11	1	51.5	0.95	0.961	1.054	0.92	0.977	0.891	1.015	0.986	0.97125	0.96725	-1.00414	0.924544	0.973306	-0.00595387
High	P13807	Glycogen [starch] synthase, muscle OS=Homo sapiens GN=GYS1 PE=1 SV=2	22	11	11	1	83.7	1.007	1.014	1.084	1.165	0.802	0.962	0.733	0.979	1.0675	0.869	-1.22842	0.0498771	0.323038	-0.296808
High	Q9UNS2	COP9 signalosome complex subunit 3 OS=Homo sapiens GN=COPS3 PE=1 SV=3	33	11	11	1	47.8	1.085	1.071	0.84	0.919	0.964	0.873	0.984	1.039	0.97875	0.965	-1.01425	0.890335	0.961265	-0.0204115
High	Q9UIJ7	GTP:AMP phosphotransferase AK3, mitochondrial OS=Homo sapiens GN=AK3 PE=1 SV=4	49	11	11	1	25.6	0.958	1.125	0.849	0.964	0.893	1.059	0.976	0.949	0.974	0.96925	-1.0049	0.980378	0.994087	-0.00705294
High	P51805	Plexin-A3 OS=Homo sapiens GN=PLXNA3 PE=1 SV=2	12	18	11	1	207.6	0.894	1.041	0.829	0.952	1.079	0.908	0.972	1.172	0.929	1.03275	1.11168	0.20926	0.539456	0.152741
High	P61106	Ras-related protein Rab-14 OS=Homo sapiens GN=RAB14 PE=1 SV=4	71	12	11	1	23.9	1.026	1.094	0.822	0.966	0.955	0.921	0.967	1.12	0.977	0.99075	1.01407	0.83243	0.937779	0.0201625
High	Q9H223	EH domain-containing protein 4 OS=Homo sapiens GN=EHD4 PE=1 SV=1	28	11	11	1	61.1	1.029	0.919	0.912	0.982	1.077	1.011	0.966	0.958	0.9605	1.003	1.04425	0.311193	0.631183	0.0624641
High	P48147	Prolyl endopeptidase OS=Homo sapiens GN=PREP PE=1 SV=2	17	11	11	1	80.6	0.992	1.029	0.958	0.947	0.974	0.975	0.925	1.09	0.9815	0.991	1.00968	0.841167	0.941465	0.0138968
High	P31930	Cytochrome b-c1 complex subunit 1, mitochondrial OS=Homo sapiens GN=UQCRC1 PE=1 SV=3	32	12	11	1	52.6	0.985	1.016	0.84	0.962	0.944	1.102	0.972	1.016	0.95075	1.0085	1.06074	0.310609	0.630849	0.0850731
High	O75390	Citrate synthase, mitochondrial OS=Homo sapiens GN=CS PE=1 SV=2	25	11	11	1	51.7	0.997	0.983	0.845	0.99	1.05	1.194	1	0.957	0.95375	1.05025	1.10118	0.178197	0.50809	0.13905
High	P08183	Multidrug resistance protein 1 OS=Homo sapiens GN=ABCB1 PE=1 SV=3	9	11	11	1	141.4	0.964	1.186	0.923	1.436	0.724	0.85	0.622	0.932	1.12725	0.782	-1.4415	0.0376697	0.295156	-0.527567
High	P45880	Voltage-dependent anion-selective channel protein 2 OS=Homo sapiens GN=VDAC2 PE=1 SV=2	47	11	11	1	31.5	0.979	1.025	0.884	0.978	0.927	1.111	0.985	0.905	0.9665	0.982	1.01604	0.808218	0.925557	0.0229533
High	O43776	Asparagine--tRNA ligase, cytoplasmic OS=Homo sapiens GN=NARS PE=1 SV=1	25	11	11	1	62.9	0.953	0.934	0.937	1.024	0.97	1.07	0.96	0.948	0.962	0.987	1.02599	0.50128	0.770964	0.0370132
High	P13797	Plastin-3 OS=Homo sapiens GN=PLS3 PE=1 SV=4	23	13	11	1	70.8	0.884	0.966	1.079	1.122	0.918	0.99	1.165	0.792	1.01275	0.96625	-1.04812	0.610986	0.8373	-0.0678097
High	O14576	Cytoplasmic dynein 1 intermediate chain 1 OS=Homo sapiens GN=DYNC1I1 PE=1 SV=2	28	11	11	1	72.9	1.042	1.081	0.863	0.881	1.062	0.96	0.906	1.183	0.96675	1.02775	1.0631	0.485941	0.76137	0.0882746
High	Q5VU43	Myomegalin OS=Homo sapiens GN=PDE4DIP PE=1 SV=1	6	11	11	1	264.9	0.942	0.942	0.929	0.99	1.002	0.98	1.019	1.096	0.95075	1.02425	1.07731	0.047803	0.32038	0.10743
High	O14818	Proteasome subunit alpha type-7 OS=Homo sapiens GN=PSMA7 PE=1 SV=1	50	11	11	1	27.9	1.06	1.015	0.898	0.894	1.043	1.037	1.005	1.006	0.96675	1.02275	1.05793	0.267332	0.594441	0.0812388
High	Q92905	COP9 signalosome complex subunit 5 OS=Homo sapiens GN=COPS5 PE=1 SV=4	46	11	11	1	37.6	1.034	1.101	0.901	0.921	0.975	0.945	0.972	1.042	0.98925	0.9835	-1.00585	0.955719	0.988465	-0.00841011
High	Q9Y4C2	TRPM8 channel-associated factor 1 OS=Homo sapiens GN=TCAF1 PE=1 SV=3	16	11	11	1	102.1	0.865	1.101	0.771	0.949	0.963	0.926	0.894	1.245	0.9215	1.007	1.09278	0.437864	0.72922	0.128008
High	P31150	Rab GDP dissociation inhibitor alpha OS=Homo sapiens GN=GDI1 PE=1 SV=2	47	16	11	1	50.6	0.953	0.987	0.902	0.949	1.06	0.872	1.012	1.116	0.94775	1.015	1.07096	0.317346	0.636667	0.0989013
High	P09960	Leukotriene A-4 hydrolase OS=Homo sapiens GN=LTA4H PE=1 SV=2	21	11	11	1	69.2	1.032	1.013	1.03	0.983	0.937	0.89	1.029	0.91	1.0145	0.9415	-1.07754	0.0928028	0.404027	-0.107736
High	Q9Y6X4	Soluble lamin-associated protein of 75 kDa OS=Homo sapiens GN=FAM169A PE=1 SV=2	28	11	11	1	74.9	0.974	0.888	0.919	0.931	1.095	1.129	1.128	0.986	0.928	1.0845	1.16864	0.0093017	0.20306	0.224833
High	P47897	Glutamine--tRNA ligase OS=Homo sapiens GN=QARS PE=1 SV=1	16	11	11	1	87.7	0.965	0.975	0.973	1.095	1.041	0.994	1.003	0.926	1.002	0.991	-1.0111	0.795398	0.921947	-0.0159255
High	O75439	Mitochondrial-processing peptidase subunit beta OS=Homo sapiens GN=PMPCB PE=1 SV=2	29	12	11	1	54.3	0.958	0.934	0.932	1.056	1.015	1.081	1.106	0.997	0.97	1.04975	1.08222	0.0859491	0.392471	0.113989
High	P26641	Elongation factor 1-gamma OS=Homo sapiens GN=EEF1G PE=1 SV=3	26	11	11	1	50.1	0.986	0.976	1.045	0.978	0.954	1.003	0.971	1.02	0.99625	0.987	-1.00937	0.690718	0.87724	-0.0134577
High	Q8WVM8	Sec1 family domain-containing protein 1 OS=Homo sapiens GN=SCFD1 PE=1 SV=4	20	11	11	1	72.3	0.994	1.033	1.028	1.041	0.975	0.986	1.014	1.008	1.024	0.99575	-1.02837	0.0887008	0.39682	-0.0403602
High	Q9H078	Caseinolytic peptidase B protein homolog OS=Homo sapiens GN=CLPB PE=1 SV=1	19	11	11	1	78.7	0.96	0.989	0.82	0.923	1.031	1.268	1.033	0.985	0.923	1.07925	1.16928	0.0739045	0.373077	0.225627
High	Q86UE4	Protein LYRIC OS=Homo sapiens GN=MTDH PE=1 SV=2	27	11	11	1	63.8	1.027	0.989	1.01	1.017	0.975	1.025	0.944	0.862	1.01075	0.9515	-1.06227	0.185591	0.516766	-0.0871506
High	Q9NTI2	Phospholipid-transporting ATPase IB OS=Homo sapiens GN=ATP8A2 PE=1 SV=2	12	12	11	1	129.2	1.048	1.178	0.755	0.933	1.003	0.871	0.984	1.229	0.9785	1.02175	1.0442	0.697123	0.879911	0.0623985
High	P52948	Nuclear pore complex protein Nup98-Nup96 OS=Homo sapiens GN=NUP98 PE=1 SV=4	7	11	11	1	197.5	0.911	0.922	1.141	1.06	0.975	0.988	1.073	0.868	1.0085	0.976	-1.0333	0.673703	0.867879	-0.047258
High	P16152	Carbonyl reductase [NADPH] 1 OS=Homo sapiens GN=CBR1 PE=1 SV=3	54	11	11	1	30.4	0.866	0.9	1.062	1.001	1.006	1.01	1.07	0.826	0.95725	0.978	1.02168	0.793857	0.921635	0.0309387
High	P06748	Nucleophosmin OS=Homo sapiens GN=NPM1 PE=1 SV=2	45	11	11	1	32.6	1.113	0.975	1.04	0.972	0.982	1.045	1.033	0.9	1.025	0.99	-1.03535	0.483237	0.760319	-0.0501235
High	Q7L1Q6	Basic leucine zipper and W2 domain-containing protein 1 OS=Homo sapiens GN=BZW1 PE=1 SV=1	27	12	11	1	48	0.959	1.032	0.978	1.015	0.958	0.922	1.002	0.993	0.996	0.96875	-1.02813	0.314308	0.633586	-0.0400213
High	O43493	Trans-Golgi network integral membrane protein 2 OS=Homo sapiens GN=TGOLN2 PE=1 SV=2	28	11	11	1	51.1	0.953	1.002	0.945	0.919	1.019	0.978	1.031	1.024	0.95475	1.013	1.06101	0.0384282	0.297763	0.0854393
High	O75781	Paralemmin-1 OS=Homo sapiens GN=PALM PE=1 SV=2	38	11	11	1	42.1	1.023	0.933	0.747	0.866	1.112	0.989	1.029	1.081	0.89225	1.05275	1.17988	0.0764036	0.376434	0.238643
High	P51858	Hepatoma-derived growth factor OS=Homo sapiens GN=HDGF PE=1 SV=1	53	11	11	1	26.8	0.951	0.824	1.12	0.874	0.967	0.998	1.094	0.792	0.94225	0.96275	1.02176	0.828489	0.935864	0.0310513
High	Q9H115	Beta-soluble NSF attachment protein OS=Homo sapiens GN=NAPB PE=1 SV=2	49	12	11	1	33.5	1.036	1.016	0.812	0.969	0.991	0.976	0.874	1.072	0.95825	0.97825	1.02087	0.758314	0.906619	0.0298011
High	Q9P2Q2	FERM domain-containing protein 4A OS=Homo sapiens GN=FRMD4A PE=1 SV=3	13	11	11	1	115.4	0.928	0.956	0.924	0.981	1.088	0.874	1.01	1.128	0.94725	1.025	1.08208	0.281364	0.60824	0.113807
High	Q13564	NEDD8-activating enzyme E1 regulatory subunit OS=Homo sapiens GN=NAE1 PE=1 SV=1	29	11	11	1	60.2	1.01	0.987	0.976	0.959	1.049	0.905	1.002	1.015	0.983	0.99275	1.00992	0.812952	0.927733	0.014239
High	Q86XP3	ATP-dependent RNA helicase DDX42 OS=Homo sapiens GN=DDX42 PE=1 SV=1	14	11	11	1	102.9	1.108	0.945	1.148	0.99	1.004	1.001	1.078	0.874	1.04775	0.98925	-1.05914	0.402848	0.704374	-0.0828875
High	P09543	2',3'-cyclic-nucleotide 3'-phosphodiesterase OS=Homo sapiens GN=CNP PE=1 SV=2	28	12	11	1	47.5	0.885	0.953	0.943	1.073	1.07	1.13	0.977	1.03	0.9635	1.05175	1.09159	0.133404	0.457691	0.126435
High	O00186	Syntaxin-binding protein 3 OS=Homo sapiens GN=STXBP3 PE=1 SV=2	19	11	11	1	67.7	1.019	1.005	1.056	1.117	1.015	0.847	0.94	1.006	1.04925	0.952	-1.10215	0.0971045	0.407099	-0.140325
High	P52209	6-phosphogluconate dehydrogenase, decarboxylating OS=Homo sapiens GN=PGD PE=1 SV=3	26	11	11	1	53.1	0.947	1.065	0.914	1.021	1.039	0.996	1.022	1.085	0.98675	1.0355	1.0494	0.267406	0.594441	0.069571
High	Q08257	Quinone oxidoreductase OS=Homo sapiens GN=CRYZ PE=1 SV=1	39	11	11	1	35.2	0.947	1.053	1.061	1.098	0.948	0.881	0.917	0.83	1.03975	0.894	-1.16303	0.0128555	0.222466	-0.21789
High	P57737	Coronin-7 OS=Homo sapiens GN=CORO7 PE=1 SV=2	15	11	11	1	100.5	0.916	1.017	0.85	0.937	1.05	0.996	0.985	1.202	0.93	1.05825	1.1379	0.0741363	0.373393	0.186378
High	O43847	Nardilysin OS=Homo sapiens GN=NRDC PE=1 SV=2	10	11	11	1	131.5	0.93	1.036	0.869	1.075	0.897	0.969	0.992	1.057	0.9775	0.97875	1.00128	0.959998	0.988465	0.0018437
High	P17677	Neuromodulin OS=Homo sapiens GN=GAP43 PE=1 SV=1	70	11	11	1	24.8	1.065	1.052	0.798	0.909	0.989	0.874	1.05	1.106	0.956	1.00475	1.05099	0.558933	0.808973	0.0717541
High	Q99758	ATP-binding cassette sub-family A member 3 OS=Homo sapiens GN=ABCA3 PE=1 SV=2	7	11	11	1	191.2	0.951	1.027	1.002	1.077	1.021	0.932	0.978	0.949	1.01425	0.97	-1.04562	0.227995	0.558443	-0.0643567
High	Q16401	26S proteasome non-ATPase regulatory subunit 5 OS=Homo sapiens GN=PSMD5 PE=1 SV=3	26	11	11	1	56.2	0.672	0.686	1.026	1.183	1.096	1.136	1.092	0.993	0.89175	1.07925	1.21026	0.22109	0.552051	0.275318
High	P31153	S-adenosylmethionine synthase isoform type-2 OS=Homo sapiens GN=MAT2A PE=1 SV=1	31	11	11	1	43.6	1	0.969	1.144	1.072	1.002	0.927	0.986	1.008	1.04625	0.98075	-1.06679	0.197078	0.526527	-0.0932703
High	Q96JH7	Deubiquitinating protein VCIP135 OS=Homo sapiens GN=VCPIP1 PE=1 SV=2	11	11	11	1	134.2	0.933	0.898	0.964	0.991	1.001	1.005	0.974	1.012	0.9465	0.998	1.05441	0.0804609	0.383753	0.0764373
High	O14776	Transcription elongation regulator 1 OS=Homo sapiens GN=TCERG1 PE=1 SV=2	9	11	11	1	123.8	0.974	0.953	1.049	0.982	0.973	1.11	1.044	1.066	0.9895	1.04825	1.05937	0.151879	0.483237	0.0832112
High	O15085	Rho guanine nucleotide exchange factor 11 OS=Homo sapiens GN=ARHGEF11 PE=1 SV=1	11	11	11	1	167.6	0.897	0.972	1.008	0.919	1.059	1.078	0.991	1.062	0.949	1.0475	1.10379	0.0253884	0.2565	0.14247
High	Q9Y223	Bifunctional UDP-N-acetylglucosamine 2-epimerase/N-acetylmannosamine kinase OS=Homo sapiens GN=GNE PE=1 SV=1	18	11	11	1	79.2	0.971	0.818	1.053	1.01	1.059	1.026	1.045	1.102	0.963	1.058	1.09865	0.174001	0.504303	0.135732
High	P22695	Cytochrome b-c1 complex subunit 2, mitochondrial OS=Homo sapiens GN=UQCRC2 PE=1 SV=3	27	11	11	1	48.4	0.996	1.052	0.87	0.956	0.991	1.21	0.995	1.075	0.9685	1.06775	1.10248	0.168667	0.500932	0.14075
High	O95140	Mitofusin-2 OS=Homo sapiens GN=MFN2 PE=1 SV=3	18	11	11	1	86.3	0.902	0.882	0.976	1.071	1.012	1.084	1	0.914	0.95775	1.0025	1.04672	0.438875	0.729369	0.0658812
High	Q13435	Splicing factor 3B subunit 2 OS=Homo sapiens GN=SF3B2 PE=1 SV=2	14	11	11	1	100.2	1.034	0.983	1.09	1.024	1.001	1.1	0.99	0.984	1.03275	1.01875	-1.01374	0.692683	0.878329	-0.019691
High	Q86VM9	Zinc finger CCCH domain-containing protein 18 OS=Homo sapiens GN=ZC3H18 PE=1 SV=2	13	11	11	1	106.3	1.038	0.958	1.043	0.863	1.11	1.051	1.01	1.025	0.9755	1.049	1.07535	0.19693	0.526369	0.104801
High	P30533	Alpha-2-macroglobulin receptor-associated protein OS=Homo sapiens GN=LRPAP1 PE=1 SV=1	34	11	11	1	41.4	1.015	1.047	1.047	1	0.997	0.784	0.992	0.921	1.02725	0.9235	-1.11234	0.141017	0.467677	-0.153603
High	Q13017	Rho GTPase-activating protein 5 OS=Homo sapiens GN=ARHGAP5 PE=1 SV=2	10	11	11	1	172.4	0.943	0.989	1.083	1.065	1.008	0.865	0.932	0.91	1.02	0.92875	-1.09825	0.0846731	0.391421	-0.135207
High	Q9NQ48	Leucine zipper transcription factor-like protein 1 OS=Homo sapiens GN=LZTFL1 PE=1 SV=1	39	11	11	1	34.6	0.932	1.149	1.184	1.132	0.907	0.955	1.033	0.854	1.09925	0.93725	-1.17285	0.0624649	0.352625	-0.230014
High	P48444	Coatomer subunit delta OS=Homo sapiens GN=ARCN1 PE=1 SV=1	23	11	11	1	57.2	1.08	1.045	1.162	1.074	0.897	0.977	1.022	0.953	1.09025	0.96225	-1.13302	0.0129519	0.22299	-0.180175
High	Q9UPT5	Exocyst complex component 7 OS=Homo sapiens GN=EXOC7 PE=1 SV=3	18	11	11	1	83.3	0.896	1.066	0.827	1.044	1.06	0.976	1.009	1.18	0.95825	1.05625	1.10227	0.229361	0.558903	0.140477
High	P54920	Alpha-soluble NSF attachment protein OS=Homo sapiens GN=NAPA PE=1 SV=3	53	12	11	1	33.2	1.021	0.985	0.904	0.926	0.924	0.939	0.919	1.011	0.959	0.94825	-1.01134	0.771444	0.911592	-0.0162633
High	O15484	Calpain-5 OS=Homo sapiens GN=CAPN5 PE=1 SV=2	17	11	11	1	73.1	0.958	0.985	0.889	0.978	0.919	1.16	0.942	1.065	0.9525	1.0215	1.07244	0.325141	0.643134	0.100898
High	O00562	Membrane-associated phosphatidylinositol transfer protein 1 OS=Homo sapiens GN=PITPNM1 PE=1 SV=4	12	12	11	1	134.8	0.991	0.973	1.11	1.025	1.017	0.87	1.031	0.982	1.02475	0.975	-1.05103	0.338279	0.651738	-0.0717979
High	Q6N022	Teneurin-4 OS=Homo sapiens GN=TENM4 PE=1 SV=2	7	16	11	1	307.8	0.97	1.045	0.9	1.063	1.144	0.863	0.965	1.111	0.9945	1.02075	1.0264	0.784593	0.917334	0.0375863
High	Q9UKE5	TRAF2 and NCK-interacting protein kinase OS=Homo sapiens GN=TNIK PE=1 SV=1	16	17	11	1	154.8	0.924	0.977	0.95	0.971	1.103	0.833	1.053	1.116	0.9555	1.02625	1.07405	0.415734	0.712852	0.103054
High	P20020	Plasma membrane calcium-transporting ATPase 1 OS=Homo sapiens GN=ATP2B1 PE=1 SV=3	25	26	11	1	138.7	0.925	0.92	0.98	1.031	1.042	1.096	0.943	1.049	0.964	1.0325	1.07106	0.153475	0.484698	0.0990367
High	Q08AM6	Protein VAC14 homolog OS=Homo sapiens GN=VAC14 PE=1 SV=1	15	11	11	1	87.9	1.064	1.131	0.884	1.043	0.965	0.978	0.967	1.096	1.0305	1.0015	-1.02896	0.688842	0.875419	-0.0411821
High	O60506	Heterogeneous nuclear ribonucleoprotein Q OS=Homo sapiens GN=SYNCRIP PE=1 SV=2	32	17	11	1	69.6	0.979	0.96	1.11	0.935	0.992	1.021	1.098	0.946	0.996	1.01425	1.01832	0.714517	0.887263	0.0261957
High	Q9H267	Vacuolar protein sorting-associated protein 33B OS=Homo sapiens GN=VPS33B PE=1 SV=2	18	11	11	1	70.5	0.957	1.024	0.87	0.977	1.04	1.079	0.953	1.12	0.957	1.048	1.09509	0.111318	0.427297	0.131048
High	Q9Y263	Phospholipase A-2-activating protein OS=Homo sapiens GN=PLAA PE=1 SV=2	17	11	11	1	87.1	0.954	0.972	1.131	1.035	0.997	1.015	0.998	0.981	1.023	0.99775	-1.02531	0.597176	0.830189	-0.0360559
High	Q15942	Zyxin OS=Homo sapiens GN=ZYX PE=1 SV=1	28	11	11	1	61.2	0.968	1.151	1.094	1.014	1.005	0.905	1.041	1.084	1.05675	1.00875	-1.04758	0.42773	0.721633	-0.0670654
High	Q96PE3	Type I inositol 3,4-bisphosphate 4-phosphatase OS=Homo sapiens GN=INPP4A PE=1 SV=1	13	11	11	1	109.9	0.99	0.997	0.994	1.045	1.034	0.987	0.993	1.145	1.0065	1.03975	1.03304	0.447675	0.73334	0.0468895
High	Q9NVE7	Pantothenate kinase 4 OS=Homo sapiens GN=PANK4 PE=1 SV=1	16	11	11	1	85.9	0.964	0.959	1.043	1.068	1.049	1.001	1.001	1.013	1.0085	1.016	1.00744	0.791485	0.920671	0.0106893
High	Q8NDI1	EH domain-binding protein 1 OS=Homo sapiens GN=EHBP1 PE=1 SV=3	11	11	11	1	139.9	0.945	0.937	0.888	0.978	1.158	0.962	1.09	1.042	0.937	1.063	1.13447	0.0413047	0.304038	0.182021
High	Q9NTJ5	Phosphatidylinositide phosphatase SAC1 OS=Homo sapiens GN=SACM1L PE=1 SV=2	18	11	11	1	66.9	0.902	1.041	1.003	1.106	0.975	0.975	0.941	1.045	1.013	0.984	-1.02947	0.600885	0.831871	-0.041904
High	O15355	Protein phosphatase 1G OS=Homo sapiens GN=PPM1G PE=1 SV=1	26	11	11	1	59.2	0.967	0.931	0.999	0.99	1.182	1.098	1.074	1.055	0.97175	1.10225	1.13429	0.00789407	0.194393	0.181794
High	O60645	Exocyst complex component 3 OS=Homo sapiens GN=EXOC3 PE=1 SV=2	20	11	11	1	86.8	0.983	1.067	1	1.058	1.023	1.004	1.068	1.129	1.027	1.056	1.02824	0.440128	0.730402	0.0401737
High	Q96JM3	Chromosome alignment-maintaining phosphoprotein 1 OS=Homo sapiens GN=CHAMP1 PE=1 SV=2	16	11	11	1	89	0.855	0.953	1.097	0.984	1.081	1.081	1.183	1.028	0.97225	1.09325	1.12445	0.100722	0.413381	0.169224
High	O95425	Supervillin OS=Homo sapiens GN=SVIL PE=1 SV=2	6	11	11	1	247.6	1.077	0.953	0.952	0.916	1.071	1.012	1.183	0.94	0.9745	1.0515	1.07901	0.264839	0.59382	0.109715
High	Q8N6G6	ADAMTS-like protein 1 OS=Homo sapiens GN=ADAMTSL1 PE=1 SV=4	7	11	11	1	193.3	1.07	0.928	1.097	1.228	0.888	0.76	0.866	1.008	1.08075	0.8805	-1.22743	0.0458107	0.315165	-0.295638
High	Q5T0N5	Formin-binding protein 1-like OS=Homo sapiens GN=FNBP1L PE=1 SV=3	25	11	11	1	70	0.945	1.016	0.871	0.949	1.102	1.058	1.133	1.116	0.94525	1.10225	1.16609	0.00978383	0.207471	0.221684
High	O94901	SUN domain-containing protein 1 OS=Homo sapiens GN=SUN1 PE=1 SV=3	18	12	11	1	90	0.951	0.995	1.199	1.07	0.926	0.846	0.975	0.948	1.05375	0.92375	-1.14073	0.0812644	0.385369	-0.189958
High	P35658	Nuclear pore complex protein Nup214 OS=Homo sapiens GN=NUP214 PE=1 SV=2	8	11	11	1	213.5	0.988	0.909	1.102	0.973	1.053	1.071	1.023	0.95	0.993	1.02425	1.03147	0.527916	0.790001	0.0447023
High	Q07955	Serine/arginine-rich splicing factor 1 OS=Homo sapiens GN=SRSF1 PE=1 SV=2	45	11	11	1	27.7	0.979	0.9	1.148	0.971	0.98	1.045	1.038	0.973	0.9995	1.009	1.0095	0.824568	0.93415	0.0136477
High	O95394	Phosphoacetylglucosamine mutase OS=Homo sapiens GN=PGM3 PE=1 SV=1	23	11	11	1	59.8	0.919	0.961	1.208	1.053	0.934	0.937	1.014	0.853	1.03525	0.9345	-1.10781	0.219083	0.551056	-0.147713
High	Q9HAV4	Exportin-5 OS=Homo sapiens GN=XPO5 PE=1 SV=1	11	11	11	1	136.2	0.941	0.906	1.074	1.029	1.167	1.182	1.051	1.082	0.9875	1.1205	1.13468	0.0428172	0.30903	0.18229
High	Q6Y7W6	GRB10-interacting GYF protein 2 OS=Homo sapiens GN=GIGYF2 PE=1 SV=1	10	12	11	1	150	0.994	0.973	1.031	1.023	0.944	1.005	1.014	0.973	1.00525	0.984	-1.0216	0.348616	0.662204	-0.0308241
High	Q12979	Active breakpoint cluster region-related protein OS=Homo sapiens GN=ABR PE=2 SV=2	16	11	11	1	97.5	0.909	1.047	0.928	1.137	1.057	0.911	0.99	1.113	1.00525	1.01775	1.01243	0.846885	0.945044	0.0178289
High	Q6P996	Pyridoxal-dependent decarboxylase domain-containing protein 1 OS=Homo sapiens GN=PDXDC1 PE=1 SV=2	19	11	11	1	86.7	1.173	0.955	1.156	0.921	1.034	0.958	1.017	0.888	1.05125	0.97425	-1.07904	0.365874	0.678016	-0.109742
High	Q70E73	Ras-associated and pleckstrin homology domains-containing protein 1 OS=Homo sapiens GN=RAPH1 PE=1 SV=3	10	11	11	1	135.2	1.048	1.023	0.908	0.995	1.185	1.03	1.119	1.096	0.9935	1.1075	1.11475	0.0437081	0.311496	0.156715
High	Q14244	Ensconsin OS=Homo sapiens GN=MAP7 PE=1 SV=1	16	11	11	1	84	0.956	1.058	1.366	1.203	0.897	0.833	0.987	0.944	1.14575	0.91525	-1.25184	0.0601929	0.346919	-0.324055
High	Q15643	Thyroid receptor-interacting protein 11 OS=Homo sapiens GN=TRIP11 PE=1 SV=3	6	11	11	1	227.4	1.042	0.97	1.121	1.11	1.032	1.066	1.029	0.896	1.06075	1.00575	-1.05469	0.333901	0.649524	-0.0768129
High	Q10713	Mitochondrial-processing peptidase subunit alpha OS=Homo sapiens GN=PMPCA PE=1 SV=2	28	11	11	1	58.2	0.96	0.988	0.939	1.008	1.066	1.194	1.059	1.009	0.97375	1.082	1.11117	0.0543414	0.334467	0.152077
High	Q9BT78	COP9 signalosome complex subunit 4 OS=Homo sapiens GN=COPS4 PE=1 SV=1	34	11	11	1	46.2	1.021	1.122	0.87	0.994	0.982	0.978	1.025	1.115	1.00175	1.025	1.02321	0.69102	0.877459	0.0331014
High	Q15042	Rab3 GTPase-activating protein catalytic subunit OS=Homo sapiens GN=RAB3GAP1 PE=1 SV=3	13	11	11	1	110.5	0.9	1.044	1.008	1.086	1.092	1.032	1.05	1.039	1.0095	1.05325	1.04334	0.358323	0.671757	0.061207
High	Q9ULT8	E3 ubiquitin-protein ligase HECTD1 OS=Homo sapiens GN=HECTD1 PE=1 SV=3	5	11	11	1	289.2	1.064	1.009	1.007	1.051	0.99	1.064	0.982	0.957	1.03275	0.99825	-1.03456	0.253312	0.582091	-0.049018
High	Q6UB35	Monofunctional C1-tetrahydrofolate synthase, mitochondrial OS=Homo sapiens GN=MTHFD1L PE=1 SV=1	14	12	11	1	105.7	0.896	0.856	0.796	0.874	1.202	1.479	1.172	1.012	0.8555	1.21625	1.42168	0.0169933	0.235016	0.5076
High	Q9UPY3	Endoribonuclease Dicer OS=Homo sapiens GN=DICER1 PE=1 SV=3	7	11	11	1	218.5	0.904	0.884	1.037	1.072	1.037	1.006	1.091	1.003	0.97425	1.03425	1.06159	0.296165	0.620553	0.086221
High	P24928	DNA-directed RNA polymerase II subunit RPB1 OS=Homo sapiens GN=POLR2A PE=1 SV=2	8	11	11	1	217	1.01	0.887	1.218	1.05	1.073	0.933	1.081	0.969	1.04125	1.014	-1.02687	0.780232	0.914993	-0.0382588
High	Q96PK6	RNA-binding protein 14 OS=Homo sapiens GN=RBM14 PE=1 SV=2	26	11	11	1	69.4	1.032	0.987	1.403	0.957	0.981	0.962	1.044	1.02	1.09475	1.00175	-1.09284	0.450623	0.735846	-0.128079
High	O75150	E3 ubiquitin-protein ligase BRE1B OS=Homo sapiens GN=RNF40 PE=1 SV=4	14	13	11	1	113.6	1.08	0.934	1.094	1.112	0.994	1.003	0.986	0.982	1.055	0.99125	-1.06431	0.233112	0.562486	-0.0899221
High	Q96GY0	Zinc finger C2HC domain-containing protein 1A OS=Homo sapiens GN=ZC2HC1A PE=1 SV=2	38	11	11	1	35.1	0.975	0.972	1.105	0.917	1.195	0.97	1.041	1.191	0.99225	1.09925	1.10784	0.174569	0.504911	0.147744
High	O75367	Core histone macro-H2A.1 OS=Homo sapiens GN=H2AFY PE=1 SV=4	45	13	11	1	39.6	1.09	1.102	1.163	1.054	0.944	0.907	1.05	1.027	1.10225	0.982	-1.12245	0.0346774	0.286847	-0.166657
High	O95460	Matrilin-4 OS=Homo sapiens GN=MATN4 PE=1 SV=3	20	12	11	1	68.4	2.785	0.568	0.656	0.505	1.617	1.254	0.532	0.536	1.1285	0.98475	-1.14598	0.96191	0.988465	-0.196577
High	Q15738	Sterol-4-alpha-carboxylate 3-dehydrogenase, decarboxylating OS=Homo sapiens GN=NSDHL PE=1 SV=2	29	11	11	1	41.9	0.93	1.012	0.876	1.026	1.013	1.158	0.913	1.071	0.961	1.03875	1.08091	0.271025	0.597696	0.11224
High	P80303	Nucleobindin-2 OS=Homo sapiens GN=NUCB2 PE=1 SV=2	31	11	11	1	50.2	1.225	1.019	0.968	1.099	1.005	0.929	1.085	0.938	1.07775	0.98925	-1.08946	0.234634	0.564288	-0.123615
High	O14647	Chromodomain-helicase-DNA-binding protein 2 OS=Homo sapiens GN=CHD2 PE=1 SV=2	7	12	11	1	211.2	0.983	0.97	1.208	1.065	1.094	0.877	0.95	1.095	1.0565	1.004	-1.05229	0.514919	0.782171	-0.0735335
High	A8MVW0	Protein FAM171A2 OS=Homo sapiens GN=FAM171A2 PE=1 SV=1	22	11	11	1	87.4	1.17	1.124	0.965	1.011	1.149	0.851	1.071	1.224	1.0675	1.07375	1.00585	0.998038	0.999091	0.00842206
High	Q8N573	Oxidation resistance protein 1 OS=Homo sapiens GN=OXR1 PE=1 SV=2	18	11	11	1	97.9	1.119	1.119	1.124	1.139	0.955	0.955	0.949	0.988	1.12525	0.96175	-1.17	6.92578e-05	0.0424928	-0.226512
High	Q6T4P5	Phospholipid phosphatase-related protein type 3 OS=Homo sapiens GN=PLPPR3 PE=2 SV=1	19	11	11	1	76	1.131	1.066	0.767	0.829	1.193	0.987	0.993	1.243	0.94825	1.104	1.16425	0.21201	0.543803	0.219401
High	Q9GZR7	ATP-dependent RNA helicase DDX24 OS=Homo sapiens GN=DDX24 PE=1 SV=1	18	11	11	1	96.3	1.175	1.06	1.244	1.142	1.129	0.871	1.075	0.904	1.15525	0.99475	-1.16135	0.0908104	0.401099	-0.215799
High	P02458	Collagen alpha-1(II) chain OS=Homo sapiens GN=COL2A1 PE=1 SV=3	12	15	11	1	141.7	5.03	0.322	0.728	0.32	1.334	0.594	0.37	0.261	1.6	0.63975	-2.50098	0.614221	0.839654	-1.32249
High	Q9UPA5	Protein bassoon OS=Homo sapiens GN=BSN PE=1 SV=4	4	12	11	1	416.2	1.089	1.004	0.986	0.878	1.177	1.236	1.02	1.164	0.98925	1.14925	1.16174	0.0476437	0.319813	0.216286
High	P07602	Prosaposin OS=Homo sapiens GN=PSAP PE=1 SV=2	17	10	10	1	58.1	0.965	0.987	0.889	1.037	0.795	0.798	0.823	0.809	0.9695	0.80625	-1.20248	0.00858798	0.201952	-0.266014
High	Q14166	Tubulin--tyrosine ligase-like protein 12 OS=Homo sapiens GN=TTLL12 PE=1 SV=2	20	10	10	1	74.4	0.853	0.859	0.852	0.98	0.98	0.997	0.942	1.007	0.886	0.9815	1.10779	0.0486036	0.321627	0.147682
High	P02649	Apolipoprotein E OS=Homo sapiens GN=APOE PE=1 SV=1	33	10	10	1	36.1	1.002	0.856	0.638	0.927	0.971	1.494	0.989	0.84	0.85575	1.0735	1.25446	0.222995	0.553713	0.327061
High	O95631	Netrin-1 OS=Homo sapiens GN=NTN1 PE=1 SV=2	21	10	10	1	67.7	0.846	1.034	1.155	1.067	0.924	0.725	0.833	0.984	1.0255	0.8665	-1.1835	0.12305	0.446216	-0.243056
High	Q92541	RNA polymerase-associated protein RTF1 homolog OS=Homo sapiens GN=RTF1 PE=1 SV=4	15	10	10	1	80.3	0.958	0.924	1.033	0.886	1.031	0.927	0.977	0.949	0.95025	0.971	1.02184	0.596144	0.829904	0.0311642
High	O95486	Protein transport protein Sec24A OS=Homo sapiens GN=SEC24A PE=1 SV=2	12	10	10	1	119.7	0.972	0.879	1.032	0.996	0.967	0.932	0.953	0.877	0.96975	0.93225	-1.04023	0.387786	0.695275	-0.056896
High	Q9UNF0	Protein kinase C and casein kinase substrate in neurons protein 2 OS=Homo sapiens GN=PACSIN2 PE=1 SV=2	26	11	10	1	55.7	0.934	0.985	0.809	0.92	0.987	0.811	0.912	1.066	0.912	0.944	1.03509	0.673018	0.867359	0.049753
High	O76024	Wolframin OS=Homo sapiens GN=WFS1 PE=1 SV=2	11	10	10	1	100.2	0.912	0.984	1.02	1.026	0.917	0.876	0.919	0.893	0.9855	0.90125	-1.09348	0.0391655	0.299588	-0.128929
High	O95373	Importin-7 OS=Homo sapiens GN=IPO7 PE=1 SV=1	11	10	10	1	119.4	0.947	0.918	1	1.019	0.977	0.959	1.025	0.954	0.971	0.97875	1.00798	0.783586	0.916449	0.0114691
High	P00338	L-lactate dehydrogenase A chain OS=Homo sapiens GN=LDHA PE=1 SV=2	35	12	10	1	36.7	0.913	0.877	0.885	0.904	1.027	1.006	0.998	1.027	0.89475	1.0145	1.13384	5.77552e-05	0.0414769	0.181212
High	Q14108	Lysosome membrane protein 2 OS=Homo sapiens GN=SCARB2 PE=1 SV=2	21	10	10	1	54.3	1.046	1.1	0.872	1.106	0.792	1.066	0.864	0.781	1.031	0.87575	-1.17728	0.119312	0.440741	-0.235453
High	P23284	Peptidyl-prolyl cis-trans isomerase B OS=Homo sapiens GN=PPIB PE=1 SV=2	44	10	10	1	23.7	0.962	1.043	0.862	0.931	0.977	0.915	0.989	0.95	0.9495	0.95775	1.00869	0.818412	0.930659	0.0124811
High	Q5T1M5	FK506-binding protein 15 OS=Homo sapiens GN=FKBP15 PE=1 SV=2	10	10	10	1	133.5	0.976	1.002	0.97	0.937	0.888	0.958	0.91	0.951	0.97125	0.92675	-1.04802	0.0870379	0.394568	-0.0676625
High	P14314	Glucosidase 2 subunit beta OS=Homo sapiens GN=PRKCSH PE=1 SV=2	19	10	10	1	59.4	1.003	0.999	0.889	0.938	0.896	0.957	0.97	0.881	0.95725	0.926	-1.03375	0.413783	0.712585	-0.0478836
High	Q9Y262	Eukaryotic translation initiation factor 3 subunit L OS=Homo sapiens GN=EIF3L PE=1 SV=1	21	10	10	1	66.7	0.936	0.96	0.874	0.999	0.942	0.987	0.962	0.955	0.94225	0.9615	1.02043	0.517066	0.78389	0.029177
High	Q8N3E9	1-phosphatidylinositol 4,5-bisphosphate phosphodiesterase delta-3 OS=Homo sapiens GN=PLCD3 PE=1 SV=3	16	10	10	1	89.2	0.968	0.901	1.05	1.048	0.991	0.792	0.992	0.953	0.99175	0.932	-1.06411	0.365238	0.678016	-0.0896465
High	O00567	Nucleolar protein 56 OS=Homo sapiens GN=NOP56 PE=1 SV=4	19	10	10	1	66	0.863	0.877	1.017	0.971	1.114	0.944	1.043	0.89	0.932	0.99775	1.07055	0.338735	0.651738	0.0983484
High	Q15293	Reticulocalbin-1 OS=Homo sapiens GN=RCN1 PE=1 SV=1	39	10	10	1	38.9	0.915	1.074	0.956	1.115	0.974	0.851	0.972	0.906	1.015	0.92575	-1.09641	0.169678	0.501091	-0.132785
High	Q9BT88	Synaptotagmin-11 OS=Homo sapiens GN=SYT11 PE=1 SV=2	31	10	10	1	48.3	1.022	1.047	0.774	0.958	1.021	0.986	0.852	1.004	0.95025	0.96575	1.01631	0.809011	0.925557	0.0233427
High	P09238	Stromelysin-2 OS=Homo sapiens GN=MMP10 PE=1 SV=1	21	10	10	1	54.1	0.835	1.551	0.984	1.538	0.698	0.681	0.566	0.801	1.227	0.6865	-1.78733	0.0311068	0.277991	-0.837804
High	Q13796	Protein Shroom2 OS=Homo sapiens GN=SHROOM2 PE=1 SV=1	8	10	10	1	176.3	1.011	0.951	0.781	0.888	0.908	1.023	1.025	1.148	0.90775	1.026	1.13027	0.14345	0.472913	0.176664
High	Q8N0X7	Spartin OS=Homo sapiens GN=SPART PE=1 SV=1	16	10	10	1	72.8	0.994	0.972	1.063	0.976	0.9	0.951	0.947	0.878	1.00125	0.919	-1.0895	0.0239958	0.255609	-0.123665
High	O75914	Serine/threonine-protein kinase PAK 3 OS=Homo sapiens GN=PAK3 PE=1 SV=2	45	18	10	1	62.3	1.006	1.086	0.834	0.919	1.014	0.819	0.949	1.135	0.96125	0.97925	1.01873	0.85896	0.949897	0.0267655
High	P40763	Signal transducer and activator of transcription 3 OS=Homo sapiens GN=STAT3 PE=1 SV=2	17	10	10	1	88	0.943	1.004	1.064	1.086	0.967	0.933	0.96	0.888	1.02425	0.937	-1.09312	0.0644336	0.354884	-0.128447
High	Q99536	Synaptic vesicle membrane protein VAT-1 homolog OS=Homo sapiens GN=VAT1 PE=1 SV=2	43	10	10	1	41.9	0.938	1.087	0.726	0.945	0.96	0.98	0.95	1.042	0.924	0.983	1.06385	0.463278	0.744201	0.0892986
High	P09471	Guanine nucleotide-binding protein G(o) subunit alpha OS=Homo sapiens GN=GNAO1 PE=1 SV=4	34	11	10	1	40	0.971	0.995	0.79	0.978	1.019	0.928	0.946	1.123	0.9335	1.004	1.07552	0.328763	0.646235	0.105037
High	O94911	ATP-binding cassette sub-family A member 8 OS=Homo sapiens GN=ABCA8 PE=1 SV=3	9	10	10	1	179.1	0.728	1.223	1.586	1.316	0.812	0.561	0.639	0.747	1.21325	0.68975	-1.75897	0.0401794	0.301301	-0.814731
High	P68400	Casein kinase II subunit alpha OS=Homo sapiens GN=CSNK2A1 PE=1 SV=1	37	10	10	1	45.1	0.985	1.082	0.832	0.992	0.918	0.952	0.966	1.076	0.97275	0.978	1.0054	0.905887	0.96567	0.00776539
High	P62258	14-3-3 protein epsilon OS=Homo sapiens GN=YWHAE PE=1 SV=1	56	13	10	1	29.2	0.99	1.039	0.859	0.9	0.976	0.912	0.967	1.086	0.947	0.98525	1.04039	0.503132	0.772613	0.0571254
High	Q96F07	Cytoplasmic FMR1-interacting protein 2 OS=Homo sapiens GN=CYFIP2 PE=1 SV=2	17	21	10	1	148.3	0.948	0.937	0.975	0.969	1.074	0.874	0.989	1.107	0.95725	1.011	1.05615	0.411103	0.709418	0.0788153
High	P46063	ATP-dependent DNA helicase Q1 OS=Homo sapiens GN=RECQL PE=1 SV=3	16	10	10	1	73.4	0.976	0.914	1.082	1.075	0.923	0.969	0.987	0.833	1.01175	0.928	-1.09025	0.172852	0.503622	-0.124656
High	P30041	Peroxiredoxin-6 OS=Homo sapiens GN=PRDX6 PE=1 SV=3	53	10	10	1	25	0.891	0.992	0.95	1.002	0.924	0.949	0.948	0.926	0.95875	0.93675	-1.02349	0.473584	0.751697	-0.0334906
High	P22307	Non-specific lipid-transfer protein OS=Homo sapiens GN=SCP2 PE=1 SV=2	22	10	10	1	59	0.894	1.029	1.112	1.123	0.84	0.922	0.894	0.876	1.0395	0.883	-1.17724	0.0494902	0.322409	-0.235404
High	P60900	Proteasome subunit alpha type-6 OS=Homo sapiens GN=PSMA6 PE=1 SV=1	45	10	10	1	27.4	0.999	1.032	0.922	0.869	0.944	0.992	1.012	1.056	0.9555	1.001	1.04762	0.339378	0.652553	0.0671142
High	Q5SZK8	FRAS1-related extracellular matrix protein 2 OS=Homo sapiens GN=FREM2 PE=1 SV=2	4	10	10	1	350.9	1.086	1.035	1.131	1.093	0.97	0.656	0.903	1.043	1.08625	0.893	-1.21641	0.130487	0.455209	-0.282624
High	Q9NR45	Sialic acid synthase OS=Homo sapiens GN=NANS PE=1 SV=2	37	10	10	1	40.3	1.028	0.92	0.903	0.915	0.948	0.999	0.994	1.021	0.9415	0.9905	1.05204	0.19287	0.523907	0.0731959
High	P08069	Insulin-like growth factor 1 receptor OS=Homo sapiens GN=IGF1R PE=1 SV=1	9	10	10	1	154.7	0.944	1.025	0.92	1.113	0.907	0.97	1.013	0.919	1.0005	0.95225	-1.05067	0.386883	0.695275	-0.0713089
High	Q01970	1-phosphatidylinositol 4,5-bisphosphate phosphodiesterase beta-3 OS=Homo sapiens GN=PLCB3 PE=1 SV=2	9	10	10	1	138.7	0.896	0.803	0.957	0.897	1.126	0.991	1.099	1.008	0.88825	1.056	1.18885	0.0117136	0.215998	0.249572
High	P43686	26S proteasome regulatory subunit 6B OS=Homo sapiens GN=PSMC4 PE=1 SV=2	37	10	10	1	47.3	0.993	1.036	0.909	0.963	0.949	0.968	0.987	1.069	0.97525	0.99325	1.01846	0.645063	0.856243	0.0263848
High	Q9Y2W1	Thyroid hormone receptor-associated protein 3 OS=Homo sapiens GN=THRAP3 PE=1 SV=2	13	11	10	1	108.6	0.958	0.936	1.11	0.908	0.993	0.986	1.026	0.967	0.978	0.993	1.01534	0.719301	0.88982	0.0219593
High	Q9H0B6	Kinesin light chain 2 OS=Homo sapiens GN=KLC2 PE=1 SV=1	29	17	10	1	68.9	1.026	0.96	0.941	1.111	0.918	0.967	0.956	1.01	1.0095	0.96275	-1.04856	0.33302	0.648995	-0.0684078
High	Q9UGP8	Translocation protein SEC63 homolog OS=Homo sapiens GN=SEC63 PE=1 SV=2	16	10	10	1	87.9	1.051	0.951	0.969	1.048	0.895	1.001	0.96	0.919	1.00475	0.94375	-1.06464	0.131752	0.456711	-0.0903599
High	Q9Y277	Voltage-dependent anion-selective channel protein 3 OS=Homo sapiens GN=VDAC3 PE=1 SV=1	48	11	10	1	30.6	0.928	1.039	0.868	0.984	0.954	1.141	0.977	0.989	0.95475	1.01525	1.06337	0.316367	0.635464	0.0886401
High	O95747	Serine/threonine-protein kinase OSR1 OS=Homo sapiens GN=OXSR1 PE=1 SV=1	31	12	10	1	58	0.982	0.982	0.949	0.936	1.129	0.965	0.929	1.005	0.96225	1.007	1.04651	0.390686	0.697491	0.06558
High	Q8N3P4	Vacuolar protein sorting-associated protein 8 homolog OS=Homo sapiens GN=VPS8 PE=1 SV=3	7	10	10	1	161.7	0.902	0.92	0.969	0.875	1.046	1.055	0.994	1.023	0.9165	1.0295	1.1233	0.00567891	0.182509	0.167737
High	O00330	Pyruvate dehydrogenase protein X component, mitochondrial OS=Homo sapiens GN=PDHX PE=1 SV=3	22	10	10	1	54.1	0.926	0.85	0.814	0.95	0.986	1.442	1.083	0.979	0.885	1.1225	1.26836	0.082281	0.387062	0.342966
High	P30038	Delta-1-pyrroline-5-carboxylate dehydrogenase, mitochondrial OS=Homo sapiens GN=ALDH4A1 PE=1 SV=3	20	10	10	1	61.7	0.715	1.338	1.118	2.153	0.596	0.785	0.63	0.527	1.331	0.6345	-2.09771	0.053158	0.331416	-1.06882
High	P07384	Calpain-1 catalytic subunit OS=Homo sapiens GN=CAPN1 PE=1 SV=1	21	11	10	1	81.8	0.838	1.056	0.984	1.004	0.966	0.995	0.981	0.998	0.9705	0.985	1.01494	0.738938	0.896797	0.0213955
High	Q9BTV5	Fibronectin type III and SPRY domain-containing protein 1 OS=Homo sapiens GN=FSD1 PE=1 SV=1	23	10	10	1	55.8	0.977	1.011	0.746	0.916	1.041	0.988	0.913	1.15	0.9125	1.023	1.1211	0.214202	0.546252	0.16491
High	P98175	RNA-binding protein 10 OS=Homo sapiens GN=RBM10 PE=1 SV=3	15	13	10	1	103.5	1.069	0.978	0.99	0.899	0.966	0.92	0.923	0.991	0.984	0.95	-1.03579	0.439277	0.729722	-0.0507308
High	Q9BTV4	Transmembrane protein 43 OS=Homo sapiens GN=TMEM43 PE=1 SV=1	33	10	10	1	44.8	1.047	1.145	1.006	1.053	0.891	0.798	0.965	0.924	1.06275	0.8945	-1.18809	0.0151467	0.230041	-0.248649
High	Q06481	Amyloid-like protein 2 OS=Homo sapiens GN=APLP2 PE=1 SV=2	17	10	10	1	86.9	1.14	1.108	0.912	1.028	0.967	0.883	0.942	0.92	1.047	0.928	-1.12823	0.0947295	0.404383	-0.174065
High	Q5JSL3	Dedicator of cytokinesis protein 11 OS=Homo sapiens GN=DOCK11 PE=1 SV=2	5	11	10	1	237.5	0.937	0.897	0.891	1.101	1.088	0.902	0.892	0.928	0.9565	0.9525	-1.0042	0.958029	0.988465	-0.00604588
High	Q9Y6D6	Brefeldin A-inhibited guanine nucleotide-exchange protein 1 OS=Homo sapiens GN=ARFGEF1 PE=1 SV=2	8	14	10	1	208.6	0.959	1.03	1.034	1.063	0.996	0.984	0.939	1.012	1.0215	0.98275	-1.03943	0.213067	0.545107	-0.0557928
High	Q9UEY8	Gamma-adducin OS=Homo sapiens GN=ADD3 PE=1 SV=1	16	10	10	1	79.1	0.878	0.965	1.023	0.959	1.082	0.989	1.03	1.002	0.95625	1.02575	1.07268	0.114259	0.431768	0.101219
High	Q96PC5	Melanoma inhibitory activity protein 2 OS=Homo sapiens GN=MIA2 PE=1 SV=4	8	10	10	1	159.7	1.044	0.987	1.074	0.992	0.989	0.885	0.969	0.965	1.02425	0.952	-1.07589	0.0629979	0.352932	-0.105534
High	Q13049	E3 ubiquitin-protein ligase TRIM32 OS=Homo sapiens GN=TRIM32 PE=1 SV=2	21	10	10	1	71.9	0.981	0.901	0.951	1.059	1.067	0.949	0.996	0.955	0.973	0.99175	1.01927	0.66514	0.864106	0.0275367
High	Q12765	Secernin-1 OS=Homo sapiens GN=SCRN1 PE=1 SV=2	33	10	10	1	46.4	0.95	0.971	0.845	0.971	1.035	1.071	0.97	1.041	0.93425	1.02925	1.10169	0.0549855	0.336139	0.139713
High	Q9BZZ5	Apoptosis inhibitor 5 OS=Homo sapiens GN=API5 PE=1 SV=3	20	10	10	1	59	0.992	0.929	0.986	0.922	1.043	1.012	1.023	0.897	0.95725	0.99375	1.03813	0.399666	0.7028	0.0539872
High	Q9BSJ8	Extended synaptotagmin-1 OS=Homo sapiens GN=ESYT1 PE=1 SV=1	12	10	10	1	122.8	0.93	1.014	1.083	1.053	0.931	1.068	1	0.902	1.02	0.97525	-1.04589	0.40159	0.703759	-0.0647252
High	O94967	WD repeat-containing protein 47 OS=Homo sapiens GN=WDR47 PE=1 SV=1	17	10	10	1	101.9	0.973	0.997	0.875	0.934	1.08	0.945	0.967	1.178	0.94475	1.0425	1.10347	0.166934	0.4995	0.142043
High	Q01581	Hydroxymethylglutaryl-CoA synthase, cytoplasmic OS=Homo sapiens GN=HMGCS1 PE=1 SV=2	26	10	10	1	57.3	1.058	1.132	0.878	0.939	1.088	0.764	1.037	1.157	1.00175	1.0115	1.00973	0.982527	0.994175	0.0139738
High	Q969P0	Immunoglobulin superfamily member 8 OS=Homo sapiens GN=IGSF8 PE=1 SV=1	22	10	10	1	65	1.026	1.044	0.883	0.975	1.095	0.915	1.051	1.26	0.982	1.08025	1.10005	0.286582	0.611848	0.13757
High	Q9UBB4	Ataxin-10 OS=Homo sapiens GN=ATXN10 PE=1 SV=1	24	10	10	1	53.5	0.991	1.006	0.913	0.982	0.928	1.011	0.892	1.03	0.973	0.96525	-1.00803	0.831712	0.937568	-0.0115372
High	Q969V3	Nicalin OS=Homo sapiens GN=NCLN PE=1 SV=2	22	10	10	1	62.9	1.002	1.034	0.835	1.017	0.912	1.109	0.961	0.938	0.972	0.98	1.00823	0.897522	0.963561	0.0118254
High	Q9H9B4	Sideroflexin-1 OS=Homo sapiens GN=SFXN1 PE=1 SV=4	47	11	10	1	35.6	1.022	1.031	0.927	1.038	0.946	1.136	0.991	0.912	1.0045	0.99625	-1.00828	0.853217	0.947288	-0.0118978
High	P61247	40S ribosomal protein S3a OS=Homo sapiens GN=RPS3A PE=1 SV=2	41	10	10	1	29.9	0.95	0.993	0.976	1.013	0.9	0.94	0.999	0.977	0.983	0.954	-1.0304	0.306183	0.627703	-0.0432022
High	P41250	Glycine--tRNA ligase OS=Homo sapiens GN=GARS PE=1 SV=3	12	10	10	1	83.1	0.986	0.909	0.885	1.009	1.016	1.072	1.015	1.056	0.94725	1.03975	1.09765	0.0501529	0.32313	0.13442
High	P08236	Beta-glucuronidase OS=Homo sapiens GN=GUSB PE=1 SV=2	16	10	10	1	74.7	0.933	1.019	1.116	1.199	0.899	0.862	1.119	0.769	1.06675	0.91225	-1.16936	0.148133	0.477662	-0.225721
High	Q9HC38	Glyoxalase domain-containing protein 4 OS=Homo sapiens GN=GLOD4 PE=1 SV=1	38	10	10	1	34.8	1.052	1.025	0.881	0.926	0.991	0.984	1.022	1.036	0.971	1.00825	1.03836	0.417385	0.713871	0.0543102
High	Q16881	Thioredoxin reductase 1, cytoplasmic OS=Homo sapiens GN=TXNRD1 PE=1 SV=3	19	10	10	1	70.9	0.926	1.005	0.909	0.953	0.982	1.056	0.951	0.953	0.94825	0.9855	1.03928	0.287549	0.611848	0.0555884
High	O43615	Mitochondrial import inner membrane translocase subunit TIM44 OS=Homo sapiens GN=TIMM44 PE=1 SV=2	24	10	10	1	51.3	0.924	0.992	0.84	0.861	1.02	1.24	1.052	0.99	0.90425	1.0755	1.18938	0.0367295	0.291632	0.250214
High	P37837	Transaldolase OS=Homo sapiens GN=TALDO1 PE=1 SV=2	29	10	10	1	37.5	0.999	1.043	0.998	0.989	0.959	0.996	0.973	0.934	1.00725	0.9655	-1.04324	0.0570058	0.340046	-0.0610736
High	O00471	Exocyst complex component 5 OS=Homo sapiens GN=EXOC5 PE=1 SV=1	16	11	10	1	81.8	0.854	1.004	0.91	1.07	0.969	0.982	1.021	1.089	0.9595	1.01525	1.0581	0.348356	0.662082	0.0814803
High	P51149	Ras-related protein Rab-7a OS=Homo sapiens GN=RAB7A PE=1 SV=1	57	10	10	1	23.5	1.028	1.063	0.904	1.004	0.989	0.962	0.953	1.02	0.99975	0.981	-1.01911	0.670221	0.866485	-0.0273142
High	Q13217	DnaJ homolog subfamily C member 3 OS=Homo sapiens GN=DNAJC3 PE=1 SV=1	24	10	10	1	57.5	1.136	1.086	1.023	1.048	0.964	0.938	0.91	0.889	1.07325	0.92525	-1.15996	0.0025661	0.16008	-0.214071
High	P17858	ATP-dependent 6-phosphofructokinase, liver type OS=Homo sapiens GN=PFKL PE=1 SV=6	21	15	10	1	85	0.947	0.878	1.017	1.064	1.027	0.961	1.003	1.017	0.9765	1.002	1.02611	0.56488	0.812993	0.0371906
High	P30876	DNA-directed RNA polymerase II subunit RPB2 OS=Homo sapiens GN=POLR2B PE=1 SV=1	13	10	10	1	133.8	0.87	0.866	0.99	1.029	1.019	1.003	1.08	0.993	0.93875	1.02375	1.09055	0.136708	0.462477	0.125051
High	Q5SSJ5	Heterochromatin protein 1-binding protein 3 OS=Homo sapiens GN=HP1BP3 PE=1 SV=1	16	10	10	1	61.2	0.929	1.017	1.197	1.082	0.971	0.821	1.02	0.994	1.05625	0.9515	-1.11009	0.202534	0.530995	-0.150676
High	Q96CW1	AP-2 complex subunit mu OS=Homo sapiens GN=AP2M1 PE=1 SV=2	24	10	10	1	49.6	0.969	1.018	0.955	1.054	0.984	0.893	0.95	1.155	0.999	0.9955	-1.00352	0.907501	0.96611	-0.00506336
High	P15121	Aldose reductase OS=Homo sapiens GN=AKR1B1 PE=1 SV=3	37	10	10	1	35.8	0.835	0.999	1.066	1.052	0.944	0.881	1.074	0.867	0.988	0.9415	-1.04939	0.549799	0.803873	-0.0695499
High	Q9Y6E2	Basic leucine zipper and W2 domain-containing protein 2 OS=Homo sapiens GN=BZW2 PE=1 SV=1	25	11	10	1	48.1	1.019	1.014	0.784	0.931	1.083	0.909	0.993	1.186	0.937	1.04275	1.11286	0.246724	0.577325	0.154272
High	P36543	V-type proton ATPase subunit E 1 OS=Homo sapiens GN=ATP6V1E1 PE=1 SV=1	50	10	10	1	26.1	0.994	1.01	0.806	1.006	0.976	1.043	0.959	1.048	0.954	1.0065	1.05503	0.390238	0.697119	0.077286
High	P11171	Protein 4.1 OS=Homo sapiens GN=EPB41 PE=1 SV=4	17	11	10	1	97	0.994	0.974	1.01	0.894	1.046	0.985	1.011	1.019	0.968	1.01525	1.04881	0.17626	0.506284	0.0687561
High	Q08345	Epithelial discoidin domain-containing receptor 1 OS=Homo sapiens GN=DDR1 PE=1 SV=1	12	10	10	1	101.1	1.123	0.955	0.928	0.991	0.971	0.815	1.022	1.108	0.99925	0.979	-1.02068	0.768992	0.911592	-0.0295368
High	Q05193	Dynamin-1 OS=Homo sapiens GN=DNM1 PE=1 SV=2	25	20	10	1	97.3	0.94	0.876	0.967	1.016	1.108	0.945	1.032	1.057	0.94975	1.0355	1.09029	0.107349	0.422693	0.124708
High	Q08380	Galectin-3-binding protein OS=Homo sapiens GN=LGALS3BP PE=1 SV=1	17	10	10	1	65.3	1.015	1.18	0.932	1.158	0.881	0.994	0.995	0.81	1.07125	0.92	-1.1644	0.0913771	0.401656	-0.219589
High	O00462	Beta-mannosidase OS=Homo sapiens GN=MANBA PE=2 SV=3	12	10	10	1	100.8	1.01	1.021	1.022	1.093	0.904	1.05	0.93	0.926	1.0365	0.9525	-1.08819	0.0793769	0.383475	-0.121929
High	Q15084	Protein disulfide-isomerase A6 OS=Homo sapiens GN=PDIA6 PE=1 SV=1	27	10	10	1	48.1	1.001	1.002	0.945	1.006	1.067	1.042	1.056	0.98	0.9885	1.03625	1.04831	0.103147	0.416849	0.0680592
High	Q9UJU6	Drebrin-like protein OS=Homo sapiens GN=DBNL PE=1 SV=1	31	10	10	1	48.2	0.885	0.876	0.871	0.891	1.112	1.115	1.077	1.113	0.88075	1.10425	1.25376	2.94168e-06	0.00717158	0.326262
High	Q99615	DnaJ homolog subfamily C member 7 OS=Homo sapiens GN=DNAJC7 PE=1 SV=2	24	10	10	1	56.4	0.937	1.037	0.928	1.011	1.032	1.092	0.989	1.03	0.97825	1.03575	1.05878	0.147853	0.477662	0.0824007
High	P61266	Syntaxin-1B OS=Homo sapiens GN=STX1B PE=1 SV=1	49	11	10	1	33.2	1.06	1.03	0.84	0.955	0.964	0.946	0.946	1.187	0.97125	1.01075	1.04067	0.625184	0.844525	0.0575116
High	Q9UJZ1	Stomatin-like protein 2, mitochondrial OS=Homo sapiens GN=STOML2 PE=1 SV=1	40	10	10	1	38.5	1.053	1.047	0.916	1.029	0.982	1.087	0.961	0.95	1.01125	0.995	-1.01633	0.733237	0.894816	-0.0233713
High	P54578	Ubiquitin carboxyl-terminal hydrolase 14 OS=Homo sapiens GN=USP14 PE=1 SV=3	26	10	10	1	56	1.003	1.011	1.008	1.102	1.043	1.005	1.002	0.951	1.031	1.00025	-1.03074	0.348072	0.661853	-0.0436837
High	Q5SQI0	Alpha-tubulin N-acetyltransferase 1 OS=Homo sapiens GN=ATAT1 PE=1 SV=1	27	10	10	1	46.8	1.045	1.091	0.906	0.941	1.126	0.89	0.993	1.137	0.99575	1.0365	1.04092	0.620753	0.842798	0.0578646
High	Q9NY59	Sphingomyelin phosphodiesterase 3 OS=Homo sapiens GN=SMPD3 PE=1 SV=1	19	10	10	1	71	0.988	1.02	0.735	0.852	1.162	0.916	0.965	1.203	0.89875	1.0615	1.18108	0.148045	0.477662	0.240113
High	O75153	Clustered mitochondria protein homolog OS=Homo sapiens GN=CLUH PE=1 SV=2	11	10	10	1	146.6	1	0.962	0.945	0.997	0.998	1.039	0.951	1.066	0.976	1.0135	1.03842	0.25374	0.582257	0.054393
High	P09651	Heterogeneous nuclear ribonucleoprotein A1 OS=Homo sapiens GN=HNRNPA1 PE=1 SV=5	42	12	10	1	38.7	0.938	0.858	1.318	0.939	0.966	1.025	1.056	1.004	1.01325	1.01275	-1.00049	0.899817	0.964	-0.00071209
High	Q8TDW7	Protocadherin Fat 3 OS=Homo sapiens GN=FAT3 PE=2 SV=2	3	11	10	1	505.2	1.107	0.987	0.959	1.005	1.05	0.943	0.831	1.084	1.0145	0.977	-1.03838	0.569206	0.815447	-0.0543384
High	P54652	Heat shock-related 70 kDa protein 2 OS=Homo sapiens GN=HSPA2 PE=1 SV=1	36	19	10	1	70	1.587	1.342	0.437	0.494	1.309	0.785	1.013	1.001	0.965	1.027	1.06425	0.592824	0.82853	0.0898353
High	Q13190	Syntaxin-5 OS=Homo sapiens GN=STX5 PE=1 SV=2	31	10	10	1	39.6	1.105	1.048	1.104	1.053	0.963	0.908	0.964	0.921	1.0775	0.939	-1.1475	0.000631222	0.0868403	-0.198491
High	Q8N766	ER membrane protein complex subunit 1 OS=Homo sapiens GN=EMC1 PE=1 SV=1	12	10	10	1	111.7	1.054	1.162	0.965	1.058	0.926	1.039	0.903	0.925	1.05975	0.94825	-1.11759	0.0677252	0.359279	-0.160385
High	Q9H4M9	EH domain-containing protein 1 OS=Homo sapiens GN=EHD1 PE=1 SV=2	40	16	10	1	60.6	1.085	1.077	0.874	0.949	1.004	0.958	0.896	1.13	0.99625	0.997	1.00075	0.987304	0.996446	0.00108569
High	P21281	V-type proton ATPase subunit B, brain isoform OS=Homo sapiens GN=ATP6V1B2 PE=1 SV=3	43	16	10	1	56.5	1.041	1.067	0.879	1.012	1.026	1.002	0.971	1.09	0.99975	1.02225	1.02251	0.649766	0.857381	0.0321088
High	P11274	Breakpoint cluster region protein OS=Homo sapiens GN=BCR PE=1 SV=2	11	10	10	1	142.7	0.96	1.047	1	1.026	1.078	0.967	1.007	1.139	1.00825	1.04775	1.03918	0.410737	0.709148	0.0554411
High	O95834	Echinoderm microtubule-associated protein-like 2 OS=Homo sapiens GN=EML2 PE=1 SV=1	21	10	10	1	70.6	0.812	0.864	1.141	1.097	1.113	1.225	1.01	0.87	0.9785	1.0545	1.07767	0.514467	0.78192	0.107915
High	Q8N7J2	APC membrane recruitment protein 2 OS=Homo sapiens GN=AMER2 PE=1 SV=3	17	10	10	1	69.5	1.032	1.084	0.983	0.88	1.086	0.861	1.059	1.181	0.99475	1.04675	1.05227	0.581374	0.822678	0.073511
High	Q12929	Epidermal growth factor receptor kinase substrate 8 OS=Homo sapiens GN=EPS8 PE=1 SV=1	20	10	10	1	91.8	0.96	1.023	1.015	1.017	1.096	0.863	0.974	1.08	1.00375	1.00325	-1.0005	0.939419	0.981009	-0.000718832
High	P27797	Calreticulin OS=Homo sapiens GN=CALR PE=1 SV=1	32	10	10	1	48.1	1.061	1.09	0.981	1.003	0.978	0.945	1.01	0.979	1.03375	0.978	-1.057	0.110432	0.426181	-0.079981
High	P18669	Phosphoglycerate mutase 1 OS=Homo sapiens GN=PGAM1 PE=1 SV=2	54	10	10	1	28.8	1.047	0.922	0.908	1.018	1.072	1.045	1.061	1.011	0.97375	1.04725	1.07548	0.123993	0.447262	0.104983
High	Q13310	Polyadenylate-binding protein 4 OS=Homo sapiens GN=PABPC4 PE=1 SV=1	27	14	10	1	70.7	1.005	0.904	0.999	0.996	1.046	1.109	1.059	1.026	0.976	1.06	1.08607	0.0389544	0.299167	0.119111
High	O43602	Neuronal migration protein doublecortin OS=Homo sapiens GN=DCX PE=1 SV=4	34	12	10	1	40.5	1.027	0.95	0.911	0.946	1.142	0.969	1.053	1.199	0.9585	1.09075	1.13798	0.0668128	0.356739	0.18647
High	Q7Z6B7	SLIT-ROBO Rho GTPase-activating protein 1 OS=Homo sapiens GN=SRGAP1 PE=1 SV=1	13	13	10	1	124.2	0.995	1.006	0.929	0.94	1.032	0.943	0.999	1.064	0.9675	1.0095	1.04341	0.247482	0.577677	0.0613073
High	Q86WG5	Myotubularin-related protein 13 OS=Homo sapiens GN=SBF2 PE=1 SV=1	8	12	10	1	208.3	0.928	1.054	1.06	1.007	1.125	0.986	1.034	1.104	1.01225	1.06225	1.04939	0.306707	0.627703	0.0695577
High	Q6DN90	IQ motif and SEC7 domain-containing protein 1 OS=Homo sapiens GN=IQSEC1 PE=1 SV=1	15	12	10	1	108.2	0.951	0.923	0.942	1.005	1.028	0.836	0.92	1.071	0.95525	0.96375	1.0089	0.940465	0.981009	0.0127806
High	Q13449	Limbic system-associated membrane protein OS=Homo sapiens GN=LSAMP PE=1 SV=2	34	10	10	1	37.4	0.96	1.1	0.935	0.938	1.1	0.879	1.043	1.269	0.98325	1.07275	1.09102	0.390756	0.697491	0.125684
High	Q13098	COP9 signalosome complex subunit 1 OS=Homo sapiens GN=GPS1 PE=1 SV=4	27	10	10	1	55.5	1.05	1.026	0.968	0.988	1.035	0.915	1.003	1.079	1.008	1.008	1	0.974859	0.993175	0
High	Q9NZT2	Opioid growth factor receptor OS=Homo sapiens GN=OGFR PE=1 SV=3	19	10	10	1	73.3	0.973	0.958	1.037	0.972	1.112	1.052	1.067	1.016	0.985	1.06175	1.07792	0.0268492	0.261157	0.108248
High	Q10471	Polypeptide N-acetylgalactosaminyltransferase 2 OS=Homo sapiens GN=GALNT2 PE=1 SV=1	22	10	10	1	64.7	0.961	1.12	1.142	1.23	1.028	0.911	1.099	0.866	1.11325	0.976	-1.14062	0.12983	0.455071	-0.189825
High	Q9UBB6	Neurochondrin OS=Homo sapiens GN=NCDN PE=1 SV=1	15	10	10	1	78.8	0.972	0.914	1.034	0.963	1.167	0.837	0.976	1.159	0.97075	1.03475	1.06593	0.544349	0.799858	0.0921105
High	Q6NUK1	Calcium-binding mitochondrial carrier protein SCaMC-1 OS=Homo sapiens GN=SLC25A24 PE=1 SV=2	25	10	10	1	53.3	1.132	1.015	0.846	1.075	1.004	1.037	1.076	0.896	1.017	1.00325	-1.01371	0.89828	0.963677	-0.0196385
High	P32189	Glycerol kinase OS=Homo sapiens GN=GK PE=1 SV=3	19	10	10	1	61.2	1.376	1.422	0.851	0.862	0.866	1.03	0.88	0.952	1.12775	0.932	-1.21003	0.338714	0.651738	-0.275045
High	P18031	Tyrosine-protein phosphatase non-receptor type 1 OS=Homo sapiens GN=PTPN1 PE=1 SV=1	29	10	10	1	49.9	0.955	0.836	0.91	1.063	1.065	1.383	1.128	0.862	0.941	1.1095	1.17906	0.22348	0.55451	0.237643
High	O43175	D-3-phosphoglycerate dehydrogenase OS=Homo sapiens GN=PHGDH PE=1 SV=4	23	10	10	1	56.6	0.885	0.801	1.058	1.058	1.094	1.28	1.121	0.958	0.9505	1.11325	1.17123	0.130733	0.455743	0.228019
High	O43396	Thioredoxin-like protein 1 OS=Homo sapiens GN=TXNL1 PE=1 SV=3	50	10	10	1	32.2	0.947	1.044	0.893	0.937	0.98	1.003	1.009	1.148	0.95525	1.035	1.08349	0.151031	0.481943	0.115681
High	P18065	Insulin-like growth factor-binding protein 2 OS=Homo sapiens GN=IGFBP2 PE=1 SV=2	51	10	10	1	34.8	0.858	1.103	0.84	0.99	1.02	0.667	1.021	1.034	0.94775	0.9355	-1.01309	0.862353	0.950663	-0.0187689
High	Q96T37	Putative RNA-binding protein 15 OS=Homo sapiens GN=RBM15 PE=1 SV=2	13	10	10	1	107.1	1.029	0.968	1.195	0.976	1.079	1.022	1.023	0.977	1.042	1.02525	-1.01634	0.815592	0.928705	-0.0233795
High	Q32P28	Prolyl 3-hydroxylase 1 OS=Homo sapiens GN=P3H1 PE=1 SV=2	16	10	10	1	83.3	1.17	1.017	1.172	1.169	0.945	0.93	1.047	0.811	1.132	0.93325	-1.21297	0.0254206	0.2565	-0.278538
High	Q9BXS5	AP-1 complex subunit mu-1 OS=Homo sapiens GN=AP1M1 PE=1 SV=3	27	10	10	1	48.6	1.005	1.063	0.963	1.023	1.049	0.969	0.983	1.074	1.0135	1.01875	1.00518	0.885091	0.960053	0.00745397
High	Q9Y4D1	Disheveled-associated activator of morphogenesis 1 OS=Homo sapiens GN=DAAM1 PE=1 SV=2	10	10	10	1	123.4	0.939	0.866	0.959	0.986	1.215	1.015	1.091	1.177	0.9375	1.1245	1.19947	0.0126201	0.221106	0.262393
High	Q9Y376	Calcium-binding protein 39 OS=Homo sapiens GN=CAB39 PE=1 SV=1	29	11	10	1	39.8	1.072	1.11	0.81	1.012	1.109	0.9	1.029	1.141	1.001	1.04475	1.04371	0.623928	0.843866	0.0617158
High	Q92692	Nectin-2 OS=Homo sapiens GN=NECTIN2 PE=1 SV=1	20	10	10	1	57.7	1.074	1.092	1.028	1.012	1.055	0.932	0.956	1.011	1.0515	0.9885	-1.06373	0.116715	0.435922	-0.089136
High	P23368	NAD-dependent malic enzyme, mitochondrial OS=Homo sapiens GN=ME2 PE=1 SV=1	20	10	10	1	65.4	0.95	0.967	0.899	1.003	1.079	1.111	1.054	1.015	0.95475	1.06475	1.11521	0.0109699	0.211532	0.15732
High	Q8NE71	ATP-binding cassette sub-family F member 1 OS=Homo sapiens GN=ABCF1 PE=1 SV=2	16	11	10	1	95.9	1.091	1.003	1.142	1.095	0.965	1.017	0.967	0.938	1.08275	0.97175	-1.11423	0.0200459	0.24289	-0.156043
High	P19174	1-phosphatidylinositol 4,5-bisphosphate phosphodiesterase gamma-1 OS=Homo sapiens GN=PLCG1 PE=1 SV=1	8	10	10	1	148.4	1.074	0.961	0.999	1.115	1.063	1.012	1.009	1.086	1.03725	1.0425	1.00506	0.877381	0.957281	0.00728373
High	Q6NYC8	Phostensin OS=Homo sapiens GN=PPP1R18 PE=1 SV=1	19	10	10	1	67.9	0.974	1.034	1.012	0.984	1.154	1.011	1.098	1.036	1.001	1.07475	1.07368	0.0954444	0.405672	0.102559
High	Q14839	Chromodomain-helicase-DNA-binding protein 4 OS=Homo sapiens GN=CHD4 PE=1 SV=2	10	14	10	1	217.9	0.99	0.994	1.009	1.044	1.203	1.013	1.082	0.982	1.00925	1.07	1.06019	0.30761	0.628727	0.0843272
High	O95573	Long-chain-fatty-acid--CoA ligase 3 OS=Homo sapiens GN=ACSL3 PE=1 SV=3	18	11	10	1	80.4	0.984	0.947	0.94	1.038	1.001	1.023	1.025	1.084	0.97725	1.03325	1.0573	0.0991849	0.410926	0.0803898
High	P46100	Transcriptional regulator ATRX OS=Homo sapiens GN=ATRX PE=1 SV=5	5	10	10	1	282.4	0.923	1.14	0.94	0.948	1.13	1.046	0.984	1.112	0.98775	1.068	1.08125	0.2272	0.557794	0.112694
High	P33121	Long-chain-fatty-acid--CoA ligase 1 OS=Homo sapiens GN=ACSL1 PE=1 SV=1	17	11	10	1	77.9	0.99	1.037	0.918	1.045	1.107	1.035	0.979	1.006	0.9975	1.03175	1.03434	0.425566	0.720197	0.0487047
High	Q8NFA0	Ubiquitin carboxyl-terminal hydrolase 32 OS=Homo sapiens GN=USP32 PE=1 SV=1	6	10	10	1	181.5	1.069	0.962	0.964	1.101	1.124	0.978	0.995	1.113	1.024	1.0525	1.02783	0.608486	0.835539	0.0396045
High	Q96S66	Chloride channel CLIC-like protein 1 OS=Homo sapiens GN=CLCC1 PE=1 SV=1	27	10	10	1	62	1.004	1.093	1.063	1.063	0.927	0.935	0.961	0.963	1.05575	0.9465	-1.11543	0.00384296	0.172244	-0.157594
High	P80723	Brain acid soluble protein 1 OS=Homo sapiens GN=BASP1 PE=1 SV=2	65	10	10	1	22.7	1.06	1.037	0.805	0.816	1.043	0.944	1.059	1.278	0.9295	1.081	1.16299	0.16925	0.501052	0.21784
High	P40855	Peroxisomal biogenesis factor 19 OS=Homo sapiens GN=PEX19 PE=1 SV=1	39	10	10	1	32.8	1.026	1.11	0.95	1.061	1.022	1.074	0.99	1.055	1.03675	1.03525	-1.00145	0.993408	0.997843	-0.00208884
High	Q02878	60S ribosomal protein L6 OS=Homo sapiens GN=RPL6 PE=1 SV=3	31	10	10	1	32.7	0.954	1.104	1.55	1.052	1.002	0.827	0.968	0.983	1.165	0.945	-1.2328	0.163638	0.495362	-0.301944
High	Q684P5	Rap1 GTPase-activating protein 2 OS=Homo sapiens GN=RAP1GAP2 PE=1 SV=2	17	11	10	1	80	0.889	0.924	0.869	0.941	1.169	0.936	1.117	1.151	0.90575	1.09325	1.20701	0.0305449	0.275135	0.271439
High	O95793	Double-stranded RNA-binding protein Staufen homolog 1 OS=Homo sapiens GN=STAU1 PE=1 SV=2	23	12	10	1	63.1	0.973	0.979	1.089	0.996	1.06	1.067	1.164	1.07	1.00925	1.09025	1.08026	0.0657305	0.355461	0.111375
High	P48634	Protein PRRC2A OS=Homo sapiens GN=PRRC2A PE=1 SV=3	6	10	10	1	228.7	1.18	0.921	1.206	0.958	1.077	1.061	1.053	0.933	1.06625	1.031	-1.03419	0.733725	0.894816	-0.0485014
High	P46939	Utrophin OS=Homo sapiens GN=UTRN PE=1 SV=2	3	12	10	1	394.2	1.029	0.938	1.154	1.126	1.001	1.433	0.921	0.891	1.06175	1.0615	-1.00024	0.900204	0.964	-0.000339737
High	O14979	Heterogeneous nuclear ribonucleoprotein D-like OS=Homo sapiens GN=HNRNPDL PE=1 SV=3	29	11	10	1	46.4	0.971	0.973	1.096	0.981	1.047	1.101	1.134	1.053	1.00525	1.08375	1.07809	0.080232	0.383753	0.108478
High	Q9P0M6	Core histone macro-H2A.2 OS=Homo sapiens GN=H2AFY2 PE=1 SV=3	36	12	10	1	40	0.987	1.011	1.248	1.051	1.032	0.791	1.032	1.165	1.07425	1.005	-1.06891	0.492434	0.764888	-0.0961343
High	O14639	Actin-binding LIM protein 1 OS=Homo sapiens GN=ABLIM1 PE=1 SV=3	15	11	10	1	87.6	0.962	0.994	0.926	0.904	1.126	1.045	1.138	1.17	0.9465	1.11975	1.18304	0.00202848	0.155669	0.242502
High	Q9HCC0	Methylcrotonoyl-CoA carboxylase beta chain, mitochondrial OS=Homo sapiens GN=MCCC2 PE=1 SV=1	22	10	10	1	61.3	1.022	1.107	0.888	1.079	1.038	1.179	1.067	1.036	1.024	1.08	1.05469	0.382607	0.691972	0.0768156
High	Q8NDA8	Maestro heat-like repeat-containing protein family member 1 OS=Homo sapiens GN=MROH1 PE=2 SV=3	6	10	10	1	181.1	0.997	0.946	0.901	1.124	1.162	1.092	1.019	1.065	0.992	1.0845	1.09325	0.158831	0.490214	0.128618
High	Q9BUJ2	Heterogeneous nuclear ribonucleoprotein U-like protein 1 OS=Homo sapiens GN=HNRNPUL1 PE=1 SV=2	16	10	10	1	95.7	1.071	0.92	1.36	1.007	1.113	1.031	1.199	0.982	1.0895	1.08125	-1.00763	0.997517	0.999091	-0.0109661
High	Q9UPQ0	LIM and calponin homology domains-containing protein 1 OS=Homo sapiens GN=LIMCH1 PE=1 SV=4	12	11	10	1	121.8	1.012	1.054	1.064	1.062	1.101	1.207	1.058	1.004	1.048	1.0925	1.04246	0.392366	0.698824	0.0599946
High	Q14847	LIM and SH3 domain protein 1 OS=Homo sapiens GN=LASP1 PE=1 SV=2	41	10	10	1	29.7	1.2	1.095	1.174	0.939	1.198	0.907	1.077	1.197	1.102	1.09475	-1.00662	0.92552	0.974104	-0.00952277
High	Q5ST30	Valine--tRNA ligase, mitochondrial OS=Homo sapiens GN=VARS2 PE=1 SV=2	12	10	10	1	118.4	0.981	0.808	0.959	1.05	1.319	1.267	1.25	1.039	0.9495	1.21875	1.28357	0.0175139	0.237163	0.360162
High	Q04695	Keratin, type I cytoskeletal 17 OS=Homo sapiens GN=KRT17 PE=1 SV=2	41	16	10	1	48.1	0.84	1.768	2.261	0.945	0.731	0.725	1.302	0.53	1.4535	0.822	-1.76825	0.129219	0.45469	-0.822321
High	Q15555	Microtubule-associated protein RP/EB family member 2 OS=Homo sapiens GN=MAPRE2 PE=1 SV=1	45	10	9	1	37	0.972	1.024	0.792	0.844	1.024	0.999	0.928	1.091	0.908	1.0105	1.11289	0.171181	0.50296	0.154305
High	Q8TB73	Protein NDNF OS=Homo sapiens GN=NDNF PE=1 SV=2	17	9	9	1	64.6	1.153	1.111	1.179	1.334	0.702	0.499	0.648	0.784	1.19425	0.65825	-1.81428	0.00433598	0.173036	-0.859397
High	Q96HD1	Cysteine-rich with EGF-like domain protein 1 OS=Homo sapiens GN=CRELD1 PE=1 SV=3	21	9	9	1	45.4	0.947	1.027	1.037	1.059	0.769	0.851	0.869	0.85	1.0175	0.83475	-1.21893	0.00175362	0.146171	-0.285613
High	Q9UI12	V-type proton ATPase subunit H OS=Homo sapiens GN=ATP6V1H PE=1 SV=1	23	9	9	1	55.8	0.907	0.926	0.889	0.968	0.999	0.902	0.906	0.999	0.9225	0.9515	1.03144	0.416258	0.713026	0.0446547
High	P50502	Hsc70-interacting protein OS=Homo sapiens GN=ST13 PE=1 SV=2	25	9	9	1	41.3	0.981	0.976	0.895	0.871	0.961	0.976	0.946	0.978	0.93075	0.96525	1.03707	0.304397	0.627482	0.0525089
High	Q9Y2I8	WD repeat-containing protein 37 OS=Homo sapiens GN=WDR37 PE=1 SV=2	18	9	9	1	54.6	0.895	0.874	0.847	0.96	1.007	1.052	0.984	1.041	0.894	1.021	1.14206	0.00811241	0.195538	0.191636
High	P61221	ATP-binding cassette sub-family E member 1 OS=Homo sapiens GN=ABCE1 PE=1 SV=1	17	9	9	1	67.3	0.881	0.916	0.972	1.004	0.915	1.038	0.93	0.858	0.94325	0.93525	-1.00855	0.852339	0.946859	-0.0122881
High	Q68D91	Metallo-beta-lactamase domain-containing protein 2 OS=Homo sapiens GN=MBLAC2 PE=1 SV=3	41	9	9	1	31.4	0.948	1.042	0.759	0.891	1.004	1.041	0.908	1.087	0.91	1.01	1.10989	0.219055	0.551056	0.150417
High	O00303	Eukaryotic translation initiation factor 3 subunit F OS=Homo sapiens GN=EIF3F PE=1 SV=1	29	9	9	1	37.5	0.998	0.983	1.015	1.007	0.976	0.929	0.959	0.966	1.00075	0.9575	-1.04517	0.0166663	0.235016	-0.0637372
High	P20711	Aromatic-L-amino-acid decarboxylase OS=Homo sapiens GN=DDC PE=1 SV=2	20	9	9	1	53.9	0.932	1.109	0.695	0.89	1.248	0.791	0.924	1.279	0.9065	1.0605	1.16988	0.361506	0.675402	0.226366
High	P07686	Beta-hexosaminidase subunit beta OS=Homo sapiens GN=HEXB PE=1 SV=3	20	10	9	1	63.1	1.09	0.981	0.912	1.008	0.861	0.993	0.905	0.828	0.99775	0.89675	-1.11263	0.0940391	0.404027	-0.153973
High	P30520	Adenylosuccinate synthetase isozyme 2 OS=Homo sapiens GN=ADSS PE=1 SV=3	23	9	9	1	50.1	0.912	0.987	0.979	1.036	1.047	0.876	0.888	0.956	0.9785	0.94175	-1.03902	0.44977	0.735046	-0.0552277
High	O43854	EGF-like repeat and discoidin I-like domain-containing protein 3 OS=Homo sapiens GN=EDIL3 PE=1 SV=1	20	9	9	1	53.7	1.07	0.93	0.696	0.981	1.081	0.838	1.208	1.084	0.91925	1.05275	1.14523	0.295662	0.620032	0.195634
High	Q13867	Bleomycin hydrolase OS=Homo sapiens GN=BLMH PE=1 SV=1	24	9	9	1	52.5	1.086	1.034	1.018	1.028	0.838	0.92	0.887	0.899	1.0415	0.886	-1.17551	0.000841766	0.0979497	-0.233284
High	P38919	Eukaryotic initiation factor 4A-III OS=Homo sapiens GN=EIF4A3 PE=1 SV=4	29	11	9	1	46.8	0.914	0.879	0.98	1.021	0.96	0.931	1.039	0.944	0.9485	0.9685	1.02109	0.62385	0.843866	0.0301043
High	Q14444	Caprin-1 OS=Homo sapiens GN=CAPRIN1 PE=1 SV=2	16	9	9	1	78.3	0.899	0.913	0.918	0.893	0.966	0.996	0.991	0.996	0.90575	0.98725	1.08998	0.00012839	0.0628326	0.124303
High	O75746	Calcium-binding mitochondrial carrier protein Aralar1 OS=Homo sapiens GN=SLC25A12 PE=1 SV=2	26	15	9	1	74.7	0.919	0.905	0.73	0.868	1.06	1.11	0.958	1.048	0.8555	1.044	1.22034	0.022757	0.252461	0.287282
High	Q8IUR7	Armadillo repeat-containing protein 8 OS=Homo sapiens GN=ARMC8 PE=1 SV=2	14	9	9	1	75.5	0.893	0.988	0.921	1.061	0.912	0.891	0.906	1.031	0.96575	0.935	-1.03289	0.555708	0.807603	-0.0466834
High	P25788	Proteasome subunit alpha type-3 OS=Homo sapiens GN=PSMA3 PE=1 SV=2	34	9	9	1	28.4	1.009	0.987	0.828	0.89	0.955	1.015	0.933	1.023	0.9285	0.9815	1.05708	0.317798	0.636667	0.0800864
High	P62937	Peptidyl-prolyl cis-trans isomerase A OS=Homo sapiens GN=PPIA PE=1 SV=2	56	9	9	1	18	0.934	0.898	1.009	0.951	1.041	0.953	1.004	1.001	0.948	0.99975	1.05459	0.131313	0.456586	0.0766803
High	Q13153	Serine/threonine-protein kinase PAK 1 OS=Homo sapiens GN=PAK1 PE=1 SV=2	46	17	9	1	60.6	0.944	0.989	0.797	0.88	1.027	1.004	1.044	1.147	0.9025	1.0555	1.16953	0.0349367	0.286847	0.225928
High	P28288	ATP-binding cassette sub-family D member 3 OS=Homo sapiens GN=ABCD3 PE=1 SV=1	14	9	9	1	75.4	0.814	0.992	1.094	1.09	0.92	1.079	0.946	0.9	0.9975	0.96125	-1.03771	0.702067	0.882855	-0.0534051
High	Q96KP4	Cytosolic non-specific dipeptidase OS=Homo sapiens GN=CNDP2 PE=1 SV=2	23	9	9	1	52.8	1.032	1.002	0.846	0.973	0.977	0.934	1.011	0.972	0.96325	0.9735	1.01064	0.795614	0.921947	0.0152707
High	Q15717	ELAV-like protein 1 OS=Homo sapiens GN=ELAVL1 PE=1 SV=2	31	9	9	1	36.1	0.942	0.899	1.015	0.995	0.989	0.886	1.045	0.972	0.96275	0.973	1.01065	0.828445	0.935864	0.0152786
High	P09525	Annexin A4 OS=Homo sapiens GN=ANXA4 PE=1 SV=4	31	10	9	1	35.9	1.069	0.935	1.142	1.216	0.802	0.969	0.938	0.642	1.0905	0.83775	-1.3017	0.0567188	0.340046	-0.380398
High	P37268	Squalene synthase OS=Homo sapiens GN=FDFT1 PE=1 SV=1	25	9	9	1	48.1	0.847	0.949	0.865	0.97	1.169	0.923	0.939	1.15	0.90775	1.04525	1.15147	0.121219	0.443659	0.203481
High	Q96PY5	Formin-like protein 2 OS=Homo sapiens GN=FMNL2 PE=1 SV=3	10	11	9	1	123.2	0.817	1.045	0.949	1.014	0.997	0.938	1.014	0.993	0.95625	0.9855	1.03059	0.587902	0.826442	0.043468
High	P35052	Glypican-1 OS=Homo sapiens GN=GPC1 PE=1 SV=2	21	9	9	1	61.6	1.089	0.965	0.975	0.833	0.884	1.079	1.047	0.953	0.9655	0.99075	1.02615	0.716305	0.888503	0.0372448
High	P45954	Short/branched chain specific acyl-CoA dehydrogenase, mitochondrial OS=Homo sapiens GN=ACADSB PE=1 SV=1	27	9	9	1	47.5	0.906	0.98	0.816	0.951	0.918	1.266	0.965	0.937	0.91325	1.0215	1.11853	0.275339	0.601663	0.161607
High	Q8IXS6	Paralemmin-2 OS=Homo sapiens GN=PALM2 PE=1 SV=3	26	9	9	1	42.2	1.136	1.013	0.712	0.944	0.965	0.832	0.93	0.968	0.95125	0.92375	-1.02977	0.880758	0.957666	-0.0423221
High	Q02978	Mitochondrial 2-oxoglutarate/malate carrier protein OS=Homo sapiens GN=SLC25A11 PE=1 SV=3	35	9	9	1	34	1.059	1.059	0.916	0.991	0.922	1.025	0.958	1.008	1.00625	0.97825	-1.02862	0.543117	0.799688	-0.0407137
High	Q9BQE5	Apolipoprotein L2 OS=Homo sapiens GN=APOL2 PE=1 SV=1	25	9	9	1	37.1	0.918	0.91	0.771	0.977	1.104	0.922	1.082	1.038	0.894	1.0365	1.1594	0.062724	0.352932	0.213373
High	P09455	Retinol-binding protein 1 OS=Homo sapiens GN=RBP1 PE=1 SV=2	71	9	9	1	15.8	0.771	0.948	0.738	0.891	1.036	1.159	1.16	1.01	0.837	1.09125	1.30376	0.0118162	0.216122	0.382682
High	P17174	Aspartate aminotransferase, cytoplasmic OS=Homo sapiens GN=GOT1 PE=1 SV=3	24	9	9	1	46.2	0.969	0.973	0.839	0.933	0.994	1.056	1.038	1.061	0.9285	1.03725	1.11712	0.0395981	0.299588	0.15979
High	P05455	Lupus La protein OS=Homo sapiens GN=SSB PE=1 SV=2	21	9	9	1	46.8	0.998	0.98	1.097	0.97	1.004	1.025	0.98	0.995	1.01125	1.001	-1.01024	0.775498	0.91325	-0.0146977
High	O00273	DNA fragmentation factor subunit alpha OS=Homo sapiens GN=DFFA PE=1 SV=1	32	9	9	1	36.5	1.059	1.006	0.79	0.919	0.939	1.023	0.965	0.945	0.9435	0.968	1.02597	0.669957	0.866485	0.0369845
High	Q09161	Nuclear cap-binding protein subunit 1 OS=Homo sapiens GN=NCBP1 PE=1 SV=1	15	9	9	1	91.8	0.942	0.95	1.015	1.015	0.979	1.029	0.971	0.966	0.9805	0.98625	1.00586	0.814917	0.928093	0.00843576
High	P07339	Cathepsin D OS=Homo sapiens GN=CTSD PE=1 SV=1	28	9	9	1	44.5	0.74	0.873	0.837	0.891	1.027	1.413	1.246	0.889	0.83525	1.14375	1.36935	0.0533962	0.331833	0.453492
High	P54803	Galactocerebrosidase OS=Homo sapiens GN=GALC PE=1 SV=3	18	9	9	1	77	0.851	0.957	0.947	1.074	0.915	1.021	1.069	0.846	0.95725	0.96275	1.00575	0.94684	0.9844	0.00826546
High	P16870	Carboxypeptidase E OS=Homo sapiens GN=CPE PE=1 SV=1	22	9	9	1	53.1	0.969	1.091	0.86	1.092	0.929	0.848	0.914	0.956	1.003	0.91175	-1.10008	0.214297	0.546252	-0.137611
High	Q12841	Follistatin-related protein 1 OS=Homo sapiens GN=FSTL1 PE=1 SV=1	28	9	9	1	35	0.822	0.913	0.991	1.117	1.01	0.856	1.082	0.827	0.96075	0.94375	-1.01801	0.85213	0.946859	-0.0257563
High	P40925	Malate dehydrogenase, cytoplasmic OS=Homo sapiens GN=MDH1 PE=1 SV=4	28	9	9	1	36.4	1.03	0.972	0.88	0.916	0.975	1.09	0.988	0.987	0.9495	1.01	1.06372	0.200695	0.52951	0.0891154
High	P24752	Acetyl-CoA acetyltransferase, mitochondrial OS=Homo sapiens GN=ACAT1 PE=1 SV=1	27	9	9	1	45.2	0.96	0.91	0.9	0.959	1.007	1.148	1.021	1.03	0.93225	1.0515	1.12792	0.019761	0.24289	0.17366
High	Q96I99	Succinate--CoA ligase [GDP-forming] subunit beta, mitochondrial OS=Homo sapiens GN=SUCLG2 PE=1 SV=2	23	10	9	1	46.5	1.001	1.097	1.006	1.161	0.875	0.937	0.945	0.79	1.06625	0.88675	-1.20242	0.0153951	0.230274	-0.265946
High	Q15424	Scaffold attachment factor B1 OS=Homo sapiens GN=SAFB PE=1 SV=4	18	14	9	1	102.6	0.984	0.87	1.139	0.903	1.034	1.035	1.058	0.937	0.974	1.016	1.04312	0.515622	0.78271	0.0609067
High	O95721	Synaptosomal-associated protein 29 OS=Homo sapiens GN=SNAP29 PE=1 SV=1	46	9	9	1	29	1.086	1.094	0.923	0.871	1.044	0.934	0.965	1.06	0.9935	1.00075	1.0073	0.875201	0.957281	0.0104897
High	O43252	Bifunctional 3'-phosphoadenosine 5'-phosphosulfate synthase 1 OS=Homo sapiens GN=PAPSS1 PE=1 SV=2	19	9	9	1	70.8	1.171	0.894	1.052	0.889	0.936	0.987	0.928	0.928	1.0015	0.94475	-1.06007	0.499743	0.770389	-0.0841579
High	Q9ULX6	A-kinase anchor protein 8-like OS=Homo sapiens GN=AKAP8L PE=1 SV=3	21	9	9	1	71.6	0.933	0.857	0.989	0.959	1.035	1.028	0.95	0.898	0.9345	0.97775	1.04628	0.364847	0.678016	0.065271
High	O94819	Kelch repeat and BTB domain-containing protein 11 OS=Homo sapiens GN=KBTBD11 PE=1 SV=1	19	9	9	1	65.7	1.001	0.983	0.945	0.997	1.069	0.908	0.95	1.057	0.9815	0.996	1.01477	0.782923	0.916281	0.0211575
High	Q14746	Conserved oligomeric Golgi complex subunit 2 OS=Homo sapiens GN=COG2 PE=1 SV=1	13	9	9	1	83.2	1.073	1.016	1.193	1.058	0.954	0.92	0.968	0.938	1.085	0.945	-1.14815	0.0230774	0.253251	-0.199309
High	Q969N2	GPI transamidase component PIG-T OS=Homo sapiens GN=PIGT PE=1 SV=1	15	9	9	1	65.7	1.05	1.094	0.983	1.092	0.87	0.883	0.851	0.999	1.05475	0.90075	-1.17097	0.0134469	0.223534	-0.227702
High	P17252	Protein kinase C alpha type OS=Homo sapiens GN=PRKCA PE=1 SV=4	22	12	9	1	76.7	1.084	1.045	0.964	0.921	1.036	0.975	0.818	1.086	1.0035	0.97875	-1.02529	0.709729	0.885227	-0.0360283
High	Q9UN86	Ras GTPase-activating protein-binding protein 2 OS=Homo sapiens GN=G3BP2 PE=1 SV=2	19	9	9	1	54.1	1.017	0.932	0.873	0.926	1.014	1.021	1.047	1.068	0.937	1.0375	1.10726	0.0394429	0.299588	0.14699
High	Q6P1J9	Parafibromin OS=Homo sapiens GN=CDC73 PE=1 SV=1	18	9	9	1	60.5	0.979	0.868	1.016	1.056	1.019	0.939	0.971	0.933	0.97975	0.9655	-1.01476	0.800589	0.923619	-0.0211374
High	O96008	Mitochondrial import receptor subunit TOM40 homolog OS=Homo sapiens GN=TOMM40 PE=1 SV=1	44	9	9	1	37.9	1.018	1.071	0.908	0.947	0.829	1.016	0.952	0.904	0.986	0.92525	-1.06566	0.299939	0.624587	-0.0917444
High	P13804	Electron transfer flavoprotein subunit alpha, mitochondrial OS=Homo sapiens GN=ETFA PE=1 SV=1	35	9	9	1	35.1	0.991	0.931	0.907	1	0.953	1.147	1.036	0.943	0.95725	1.01975	1.06529	0.292924	0.617807	0.0912478
High	Q8WYP5	Protein ELYS OS=Homo sapiens GN=AHCTF1 PE=1 SV=3	5	9	9	1	252.3	0.993	0.877	1.056	0.969	0.968	0.957	1.062	0.835	0.97375	0.9555	-1.0191	0.757733	0.906196	-0.0272955
High	P11387	DNA topoisomerase 1 OS=Homo sapiens GN=TOP1 PE=1 SV=2	12	9	9	1	90.7	0.889	0.904	1.074	1.065	1.018	0.917	1.137	0.9	0.983	0.993	1.01017	0.901288	0.964	0.0146023
High	P09936	Ubiquitin carboxyl-terminal hydrolase isozyme L1 OS=Homo sapiens GN=UCHL1 PE=1 SV=2	51	9	9	1	24.8	0.953	1.005	0.768	0.873	1.085	0.976	1.044	1.114	0.89975	1.05475	1.17227	0.0624295	0.352625	0.229305
High	Q96T51	RUN and FYVE domain-containing protein 1 OS=Homo sapiens GN=RUFY1 PE=1 SV=2	18	11	9	1	79.8	0.995	0.918	0.964	1.033	0.992	1.035	0.963	0.849	0.9775	0.95975	-1.01849	0.702026	0.882855	-0.026438
High	P52788	Spermine synthase OS=Homo sapiens GN=SMS PE=1 SV=2	27	9	9	1	41.2	0.988	0.965	1.033	1.029	1.017	0.848	1.003	1.06	1.00375	0.982	-1.02215	0.656599	0.859146	-0.0316051
High	Q9UHN6	Cell surface hyaluronidase OS=Homo sapiens GN=TMEM2 PE=1 SV=1	8	9	9	1	154.3	0.965	1.143	1.072	1.094	0.906	0.889	0.819	0.949	1.0685	0.89075	-1.19955	0.00897403	0.20306	-0.262494
High	P30086	Phosphatidylethanolamine-binding protein 1 OS=Homo sapiens GN=PEBP1 PE=1 SV=3	73	9	9	1	21	1.05	1.04	1.024	0.954	0.927	0.879	0.996	0.925	1.017	0.93175	-1.09149	0.0410448	0.304038	-0.126305
High	O95479	GDH/6PGL endoplasmic bifunctional protein OS=Homo sapiens GN=H6PD PE=1 SV=2	12	9	9	1	88.8	1.008	1.128	1.095	1.053	0.844	0.766	0.926	0.929	1.071	0.86625	-1.23636	0.0108873	0.211285	-0.306103
High	A1L4H1	Soluble scavenger receptor cysteine-rich domain-containing protein SSC5D OS=Homo sapiens GN=SSC5D PE=1 SV=3	8	9	9	1	165.6	1.151	1.034	1.028	1.146	0.801	1.128	0.882	0.674	1.08975	0.87125	-1.25079	0.108433	0.424488	-0.322839
High	Q9UNH7	Sorting nexin-6 OS=Homo sapiens GN=SNX6 PE=1 SV=1	24	10	9	1	46.6	0.92	1.007	0.938	1.002	0.92	0.935	0.984	0.965	0.96675	0.951	-1.01656	0.585365	0.82545	-0.0236975
High	Q9UIQ6	Leucyl-cystinyl aminopeptidase OS=Homo sapiens GN=LNPEP PE=1 SV=3	12	9	9	1	117.3	1.031	1.015	1.044	1.092	0.896	1.04	0.939	0.834	1.0455	0.92725	-1.12753	0.0710725	0.366664	-0.173163
High	Q99447	Ethanolamine-phosphate cytidylyltransferase OS=Homo sapiens GN=PCYT2 PE=1 SV=1	28	9	9	1	43.8	0.982	0.98	0.977	0.982	0.946	1.005	0.971	0.975	0.98025	0.97425	-1.00616	0.643706	0.855191	-0.00885771
High	Q7L0J3	Synaptic vesicle glycoprotein 2A OS=Homo sapiens GN=SV2A PE=1 SV=1	16	10	9	1	82.6	1.081	1.079	0.765	0.958	0.911	0.874	0.959	1.075	0.97075	0.95475	-1.01676	0.917528	0.970765	-0.0239768
High	Q6ZSZ5	Rho guanine nucleotide exchange factor 18 OS=Homo sapiens GN=ARHGEF18 PE=1 SV=3	12	10	9	1	130.7	0.975	0.994	0.991	0.927	0.906	0.964	0.947	1.049	0.97175	0.9665	-1.00543	0.860361	0.95034	-0.00781547
High	P23229	Integrin alpha-6 OS=Homo sapiens GN=ITGA6 PE=1 SV=5	11	9	9	1	126.5	0.994	1.001	0.893	0.86	1.027	1.111	1.019	0.895	0.937	1.013	1.08111	0.238641	0.568372	0.112513
High	Q96FW1	Ubiquitin thioesterase OTUB1 OS=Homo sapiens GN=OTUB1 PE=1 SV=2	44	9	9	1	31.3	0.949	1.034	0.994	1.015	1.045	0.955	0.985	1.094	0.998	1.01975	1.02179	0.585656	0.82545	0.0311038
High	Q8IXB1	DnaJ homolog subfamily C member 10 OS=Homo sapiens GN=DNAJC10 PE=1 SV=2	12	9	9	1	91	1.005	0.989	0.992	1.127	1.075	1.014	0.98	0.905	1.02825	0.9935	-1.03498	0.492986	0.765229	-0.0495992
High	Q9P253	Vacuolar protein sorting-associated protein 18 homolog OS=Homo sapiens GN=VPS18 PE=1 SV=2	11	9	9	1	110.1	0.943	0.992	0.997	0.983	1.005	1.014	0.993	1.078	0.97875	1.0225	1.0447	0.104611	0.418349	0.0630885
High	Q9HB71	Calcyclin-binding protein OS=Homo sapiens GN=CACYBP PE=1 SV=2	51	9	9	1	26.2	1.041	0.996	0.865	0.941	1.01	0.928	1.016	1.071	0.96075	1.00625	1.04736	0.381065	0.690708	0.0667558
High	P49257	Protein ERGIC-53 OS=Homo sapiens GN=LMAN1 PE=1 SV=2	25	9	9	1	57.5	1.027	1.023	0.971	1.006	0.913	1.001	0.945	0.85	1.00675	0.92725	-1.08574	0.0863688	0.392792	-0.118675
High	P47736	Rap1 GTPase-activating protein 1 OS=Homo sapiens GN=RAP1GAP PE=1 SV=2	16	10	9	1	73.3	0.961	0.937	0.861	0.936	1.039	0.832	0.971	1.057	0.92375	0.97475	1.05521	0.444926	0.73275	0.0775298
High	Q96JB5	CDK5 regulatory subunit-associated protein 3 OS=Homo sapiens GN=CDK5RAP3 PE=1 SV=2	17	9	9	1	56.9	1.084	1.058	1.064	1.01	0.895	0.95	1.007	0.911	1.054	0.94075	-1.12038	0.0139247	0.225306	-0.163992
High	O15079	Syntaphilin OS=Homo sapiens GN=SNPH PE=1 SV=2	24	9	9	1	53.5	1.009	1.036	0.871	1.025	1.008	0.889	0.849	1.153	0.98525	0.97475	-1.01077	0.854089	0.947288	-0.0154576
High	P54802	Alpha-N-acetylglucosaminidase OS=Homo sapiens GN=NAGLU PE=1 SV=2	18	9	9	1	82.2	0.932	1.064	1.111	1.19	0.913	0.927	0.998	0.721	1.07425	0.88975	-1.20736	0.074542	0.37404	-0.271858
High	Q8WXD2	Secretogranin-3 OS=Homo sapiens GN=SCG3 PE=1 SV=3	24	9	9	1	53	0.989	1.038	0.776	1.155	1.037	0.979	0.967	0.888	0.9895	0.96775	-1.02247	0.888338	0.960773	-0.0320653
High	Q16543	Hsp90 co-chaperone Cdc37 OS=Homo sapiens GN=CDC37 PE=1 SV=1	26	9	9	1	44.4	1.057	0.955	0.947	0.949	1.022	0.898	1.004	1.018	0.977	0.9855	1.0087	0.844299	0.943621	0.0124973
High	P61758	Prefoldin subunit 3 OS=Homo sapiens GN=VBP1 PE=1 SV=3	40	9	9	1	22.6	1.043	1.094	0.881	0.932	0.945	0.945	0.944	1.077	0.9875	0.97775	-1.00997	0.9002	0.964	-0.0143151
High	P62993	Growth factor receptor-bound protein 2 OS=Homo sapiens GN=GRB2 PE=1 SV=1	40	9	9	1	25.2	1.045	1.028	0.892	0.902	1.034	0.972	1.023	1.064	0.96675	1.02325	1.05844	0.26673	0.594441	0.0819439
High	Q99961	Endophilin-A2 OS=Homo sapiens GN=SH3GL1 PE=1 SV=1	35	12	9	1	41.5	1.09	1.016	0.959	0.99	1.004	0.813	0.983	1.054	1.01375	0.9635	-1.05215	0.433938	0.726587	-0.0733453
High	O00178	GTP-binding protein 1 OS=Homo sapiens GN=GTPBP1 PE=1 SV=3	18	9	9	1	72.4	0.835	1.009	0.99	1.021	0.982	0.938	0.966	1.012	0.96375	0.9745	1.01115	0.794245	0.921635	0.0160032
High	O14662	Syntaxin-16 OS=Homo sapiens GN=STX16 PE=1 SV=3	39	9	9	1	37	1.066	0.923	1.028	0.944	1.003	0.879	1.011	1.039	0.99025	0.983	-1.00738	0.885162	0.960053	-0.0106014
High	Q8IXT5	RNA-binding protein 12B OS=Homo sapiens GN=RBM12B PE=1 SV=2	8	9	9	1	118	1.025	0.799	1.157	0.935	1.056	1.033	1.101	0.883	0.979	1.01825	1.04009	0.644834	0.856243	0.056711
High	Q9Y224	UPF0568 protein C14orf166 OS=Homo sapiens GN=C14orf166 PE=1 SV=1	36	9	9	1	28.1	0.948	0.966	0.923	0.99	0.973	0.938	1.016	0.907	0.95675	0.9585	1.00183	0.966416	0.990368	0.00263644
High	P17480	Nucleolar transcription factor 1 OS=Homo sapiens GN=UBTF PE=1 SV=1	13	9	9	1	89.4	0.959	0.972	1.156	0.978	1.014	1.032	1.092	0.971	1.01625	1.02725	1.01082	0.809125	0.925557	0.015532
High	Q6UXD5	Seizure 6-like protein 2 OS=Homo sapiens GN=SEZ6L2 PE=1 SV=2	13	9	9	1	97.5	1.024	1.027	0.953	1.036	1.029	0.901	0.899	1.047	1.01	0.969	-1.04231	0.391879	0.698824	-0.0597867
High	Q9UJW0	Dynactin subunit 4 OS=Homo sapiens GN=DCTN4 PE=1 SV=1	32	9	9	1	52.3	0.981	0.991	0.943	0.904	1.025	0.957	1.024	1.125	0.95475	1.03275	1.0817	0.104683	0.418349	0.113296
High	O95970	Leucine-rich glioma-inactivated protein 1 OS=Homo sapiens GN=LGI1 PE=1 SV=1	15	9	9	1	63.8	1.057	1.031	1.099	1.241	0.982	0.703	0.814	1.023	1.107	0.8805	-1.25724	0.0649898	0.354884	-0.33026
High	P51692	Signal transducer and activator of transcription 5B OS=Homo sapiens GN=STAT5B PE=1 SV=2	11	9	9	1	89.8	0.937	0.859	1.057	0.987	0.95	0.952	1.091	0.983	0.96	0.994	1.03542	0.534908	0.794916	0.0502114
High	Q8N335	Glycerol-3-phosphate dehydrogenase 1-like protein OS=Homo sapiens GN=GPD1L PE=1 SV=1	27	10	9	1	38.4	0.974	1.178	0.973	1.115	1.051	0.797	0.858	1.038	1.06	0.936	-1.13248	0.18584	0.516766	-0.179484
High	P78357	Contactin-associated protein 1 OS=Homo sapiens GN=CNTNAP1 PE=1 SV=1	7	9	9	1	156.2	0.961	1.027	0.888	1.151	0.874	1.198	0.846	0.9	1.00675	0.9545	-1.05474	0.569601	0.815667	-0.0768884
High	Q04917	14-3-3 protein eta OS=Homo sapiens GN=YWHAH PE=1 SV=4	57	13	9	1	28.2	1.051	1.085	0.876	0.935	1.045	0.925	0.976	1.19	0.98675	1.034	1.04788	0.556687	0.807603	0.0674797
High	P17812	CTP synthase 1 OS=Homo sapiens GN=CTPS1 PE=1 SV=2	22	12	9	1	66.6	0.895	0.961	0.91	1.06	1.006	0.975	0.994	1.005	0.9565	0.995	1.04025	0.357743	0.671415	0.0569316
High	Q9H9E3	Conserved oligomeric Golgi complex subunit 4 OS=Homo sapiens GN=COG4 PE=1 SV=3	13	9	9	1	89	1.074	1.003	1.052	1.08	0.95	0.899	0.995	0.941	1.05225	0.94625	-1.11202	0.00796393	0.194393	-0.153184
High	Q99426	Tubulin-folding cofactor B OS=Homo sapiens GN=TBCB PE=1 SV=2	38	9	9	1	27.3	0.999	1.045	0.887	0.936	1.035	0.921	1	1.196	0.96675	1.038	1.0737	0.340711	0.654255	0.102592
High	Q9NYI0	PH and SEC7 domain-containing protein 3 OS=Homo sapiens GN=PSD3 PE=1 SV=2	10	9	9	1	116	0.944	0.964	0.831	0.994	1.039	1.012	0.977	0.96	0.93325	0.997	1.06831	0.188169	0.51856	0.0953299
High	O43765	Small glutamine-rich tetratricopeptide repeat-containing protein alpha OS=Homo sapiens GN=SGTA PE=1 SV=1	34	9	9	1	34	1.02	1.032	0.887	0.972	0.962	0.832	0.967	1.103	0.97775	0.966	-1.01216	0.828896	0.936114	-0.0174424
High	Q13613	Myotubularin-related protein 1 OS=Homo sapiens GN=MTMR1 PE=1 SV=4	16	9	9	1	74.6	1.207	1.261	0.942	0.965	0.905	0.923	0.816	1.101	1.09375	0.93625	-1.16822	0.169471	0.501052	-0.224317
High	P98194	Calcium-transporting ATPase type 2C member 1 OS=Homo sapiens GN=ATP2C1 PE=1 SV=3	12	9	9	1	100.5	0.962	0.981	0.926	1.054	0.919	1.054	0.966	0.881	0.98075	0.955	-1.02696	0.580116	0.822004	-0.0383847
High	P53602	Diphosphomevalonate decarboxylase OS=Homo sapiens GN=MVD PE=1 SV=1	30	9	9	1	43.4	1.121	0.999	0.909	0.915	1.019	0.865	0.918	0.955	0.986	0.93925	-1.04977	0.468208	0.747764	-0.0700784
High	Q9BTU6	Phosphatidylinositol 4-kinase type 2-alpha OS=Homo sapiens GN=PI4K2A PE=1 SV=1	21	9	9	1	54	1.03	0.97	0.883	1.066	0.928	1.034	0.91	1.078	0.98725	0.9875	1.00025	0.996962	0.999091	0.000365285
High	Q5VUJ6	Leucine-rich repeat and calponin homology domain-containing protein 2 OS=Homo sapiens GN=LRCH2 PE=2 SV=2	15	10	9	1	84.5	0.928	0.956	0.972	0.909	1.163	1.01	1.128	1.083	0.94125	1.096	1.16441	0.00920418	0.20306	0.219598
High	P22061	Protein-L-isoaspartate(D-aspartate) O-methyltransferase OS=Homo sapiens GN=PCMT1 PE=1 SV=4	54	9	9	1	24.6	1.008	0.981	1.012	0.968	1.062	0.995	1.024	1.093	0.99225	1.0435	1.05165	0.0899525	0.399208	0.072655
High	Q5VWJ9	Sorting nexin-30 OS=Homo sapiens GN=SNX30 PE=1 SV=1	24	9	9	1	49.6	1.003	1.002	0.77	0.945	1.057	0.995	1.029	1.171	0.93	1.063	1.14301	0.11716	0.436658	0.192839
High	Q14151	Scaffold attachment factor B2 OS=Homo sapiens GN=SAFB2 PE=1 SV=1	17	14	9	1	107.4	0.891	0.886	1.113	0.923	1.008	1.09	1.114	0.959	0.95325	1.04275	1.09389	0.207674	0.53804	0.129467
High	Q6L8Q7	2',5'-phosphodiesterase 12 OS=Homo sapiens GN=PDE12 PE=1 SV=2	17	9	9	1	67.3	0.911	0.822	0.976	0.982	1.118	1.011	1.111	0.982	0.92275	1.0555	1.14386	0.0448184	0.313178	0.193915
High	Q9NVP1	ATP-dependent RNA helicase DDX18 OS=Homo sapiens GN=DDX18 PE=1 SV=2	15	9	9	1	75.4	0.996	0.944	1.128	1.142	0.991	1.01	1.083	0.898	1.0525	0.9955	-1.05726	0.40404	0.70514	-0.080327
High	O75663	TIP41-like protein OS=Homo sapiens GN=TIPRL PE=1 SV=2	39	9	9	1	31.4	1.075	0.944	0.97	0.923	1.081	0.971	1.036	1.09	0.978	1.0445	1.068	0.174159	0.504303	0.0949061
High	Q9UN37	Vacuolar protein sorting-associated protein 4A OS=Homo sapiens GN=VPS4A PE=1 SV=1	28	11	9	1	48.9	0.993	0.967	0.937	1	1.06	0.993	0.974	1.048	0.97425	1.01875	1.04568	0.134762	0.459114	0.0644361
High	Q6P3W7	SCY1-like protein 2 OS=Homo sapiens GN=SCYL2 PE=1 SV=1	13	9	9	1	103.6	0.98	1.04	0.953	0.964	0.938	0.951	0.994	1.054	0.98425	0.98425	1	0.988992	0.997062	0
High	Q9Y4E6	WD repeat-containing protein 7 OS=Homo sapiens GN=WDR7 PE=1 SV=2	9	9	9	1	163.7	1.024	0.975	0.979	0.944	0.965	1.033	0.896	1.026	0.9805	0.98	-1.00051	0.965145	0.990232	-0.000735881
High	P31942	Heterogeneous nuclear ribonucleoprotein H3 OS=Homo sapiens GN=HNRNPH3 PE=1 SV=2	46	9	9	1	36.9	0.983	0.864	1.08	0.879	1.047	0.98	1.096	1.007	0.9515	1.0325	1.08513	0.209957	0.54084	0.117866
High	O95292	Vesicle-associated membrane protein-associated protein B/C OS=Homo sapiens GN=VAPB PE=1 SV=3	52	10	9	1	27.2	1.024	1.033	0.896	1.029	1.051	1.024	1.029	0.962	0.9955	1.0165	1.02109	0.601484	0.832476	0.030117
High	Q9ULB1	Neurexin-1 OS=Homo sapiens GN=NRXN1 PE=2 SV=1	12	12	9	1	161.8	0.989	1.015	0.787	0.945	1.047	0.9	0.946	1.1	0.934	0.99825	1.06879	0.39124	0.697986	0.0959786
High	Q76M96	Coiled-coil domain-containing protein 80 OS=Homo sapiens GN=CCDC80 PE=1 SV=1	13	9	9	1	108.1	0.971	0.976	1.088	1.27	0.85	0.773	0.896	0.681	1.07625	0.8	-1.34531	0.0145884	0.228192	-0.427941
High	Q9NUQ8	ATP-binding cassette sub-family F member 3 OS=Homo sapiens GN=ABCF3 PE=1 SV=2	14	9	9	1	79.7	0.921	1.045	0.903	1.05	1.012	1.012	1.052	1.032	0.97975	1.027	1.04823	0.309853	0.630638	0.0679506
High	Q96RP9	Elongation factor G, mitochondrial OS=Homo sapiens GN=GFM1 PE=1 SV=2	13	9	9	1	83.4	0.86	0.819	0.913	0.927	1.089	1.395	1.047	0.934	0.87975	1.11625	1.26883	0.0680891	0.359572	0.343495
High	Q13228	Selenium-binding protein 1 OS=Homo sapiens GN=SELENBP1 PE=1 SV=2	23	9	9	1	52.4	0.935	1.173	1.309	1.401	0.822	0.77	0.893	0.697	1.2045	0.7955	-1.51414	0.0113022	0.214869	-0.598501
High	Q8WXA3	RUN and FYVE domain-containing protein 2 OS=Homo sapiens GN=RUFY2 PE=1 SV=2	16	11	9	1	75	0.951	0.96	1.006	1.01	1.041	0.99	0.993	0.996	0.98175	1.005	1.02368	0.277444	0.60396	0.0337679
High	O60664	Perilipin-3 OS=Homo sapiens GN=PLIN3 PE=1 SV=3	25	9	9	1	47	1.02	1.053	0.965	0.991	0.956	0.854	1.119	1.015	1.00725	0.986	-1.02155	0.691911	0.877929	-0.0307623
High	Q5THJ4	Vacuolar protein sorting-associated protein 13D OS=Homo sapiens GN=VPS13D PE=1 SV=2	2	9	9	1	491.6	0.957	1.11	0.996	1.026	0.93	0.941	0.986	1.033	1.02225	0.9725	-1.05116	0.261784	0.589558	-0.0719779
High	Q6ZVM7	TOM1-like protein 2 OS=Homo sapiens GN=TOM1L2 PE=1 SV=1	27	9	9	1	55.5	1.114	1.087	0.869	1.023	0.989	1.034	0.934	1.053	1.02325	1.0025	-1.0207	0.796528	0.921947	-0.0295564
High	Q7Z3B4	Nucleoporin p54 OS=Homo sapiens GN=NUP54 PE=1 SV=2	20	9	9	1	55.4	1.061	0.982	1.009	1.029	0.952	0.939	1.035	0.947	1.02025	0.96825	-1.05371	0.112915	0.429814	-0.0754712
High	P26368	Splicing factor U2AF 65 kDa subunit OS=Homo sapiens GN=U2AF2 PE=1 SV=4	30	9	9	1	53.5	0.915	0.979	1.022	0.96	1.06	1.092	1.105	0.96	0.969	1.05425	1.08798	0.0823027	0.387062	0.121648
High	Q06787	Synaptic functional regulator FMR1 OS=Homo sapiens GN=FMR1 PE=1 SV=1	20	11	9	1	71.1	1.206	1.055	0.887	0.869	0.882	1.099	0.947	1.109	1.00425	1.00925	1.00498	0.925918	0.974127	0.00716513
High	P07910	Heterogeneous nuclear ribonucleoproteins C1/C2 OS=Homo sapiens GN=HNRNPC PE=1 SV=4	37	9	9	1	33.7	1.012	0.998	1.101	1.006	0.953	0.992	1.047	0.956	1.02925	0.987	-1.04281	0.234927	0.564443	-0.0604715
High	P04181	Ornithine aminotransferase, mitochondrial OS=Homo sapiens GN=OAT PE=1 SV=1	26	9	9	1	48.5	0.968	0.82	0.754	0.733	1.214	1.421	1.124	1.013	0.81875	1.193	1.4571	0.00777318	0.194393	0.543099
High	Q9ULJ7	Ankyrin repeat domain-containing protein 50 OS=Homo sapiens GN=ANKRD50 PE=1 SV=4	8	9	9	1	155.8	0.963	0.943	1.058	0.985	1.047	1.002	1.008	1.075	0.98725	1.033	1.04634	0.184971	0.51661	0.0653529
High	Q9BZF3	Oxysterol-binding protein-related protein 6 OS=Homo sapiens GN=OSBPL6 PE=1 SV=1	14	10	9	1	106.2	0.936	0.995	0.973	1.092	0.984	0.946	1.006	1.004	0.999	0.985	-1.01421	0.737988	0.89629	-0.020361
High	Q15102	Platelet-activating factor acetylhydrolase IB subunit gamma OS=Homo sapiens GN=PAFAH1B3 PE=1 SV=1	43	9	9	1	25.7	1.023	1.043	0.746	0.963	1.095	0.941	1.044	1.192	0.94375	1.068	1.13166	0.218986	0.551056	0.178435
High	Q86TG7	Retrotransposon-derived protein PEG10 OS=Homo sapiens GN=PEG10 PE=1 SV=2	21	9	9	1	80.1	0.931	1.191	0.816	0.857	0.948	0.96	0.852	1.381	0.94875	1.03525	1.09117	0.572197	0.81711	0.125879
High	Q13177	Serine/threonine-protein kinase PAK 2 OS=Homo sapiens GN=PAK2 PE=1 SV=3	40	15	9	1	58	1.006	1.069	0.906	0.961	1.022	0.973	1.049	1.068	0.9855	1.028	1.04313	0.333937	0.649524	0.0609125
High	Q13347	Eukaryotic translation initiation factor 3 subunit I OS=Homo sapiens GN=EIF3I PE=1 SV=1	35	9	9	1	36.5	0.891	1.054	0.987	1.002	0.952	1.015	0.995	1.047	0.9835	1.00225	1.01906	0.641156	0.853693	0.0272455
High	Q75T13	GPI inositol-deacylase OS=Homo sapiens GN=PGAP1 PE=1 SV=1	8	9	9	1	105.3	0.918	0.964	0.905	1.049	1.076	0.871	1.034	1.13	0.959	1.02775	1.07169	0.360707	0.674309	0.0998867
High	Q8N6H7	ADP-ribosylation factor GTPase-activating protein 2 OS=Homo sapiens GN=ARFGAP2 PE=1 SV=1	19	9	9	1	56.7	1.067	1.005	1.062	1.021	1.021	1.021	0.976	0.948	1.03875	0.9915	-1.04766	0.0950585	0.405475	-0.0671638
High	Q86Y82	Syntaxin-12 OS=Homo sapiens GN=STX12 PE=1 SV=1	43	9	9	1	31.6	0.983	1.04	0.87	0.971	1.016	1.002	1.065	1.1	0.966	1.04575	1.08256	0.122405	0.445583	0.114443
High	Q7Z3G6	Prickle-like protein 2 OS=Homo sapiens GN=PRICKLE2 PE=1 SV=2	12	9	9	1	95.6	0.873	0.892	1.058	0.987	1.194	0.895	1.029	1.051	0.9525	1.04225	1.09423	0.283758	0.610906	0.12991
High	Q9NZ08	Endoplasmic reticulum aminopeptidase 1 OS=Homo sapiens GN=ERAP1 PE=1 SV=3	10	9	9	1	107.2	0.877	0.995	1.029	1.037	1.032	0.992	1.11	0.962	0.9845	1.024	1.04012	0.451528	0.736095	0.0567526
High	Q9H3G5	Probable serine carboxypeptidase CPVL OS=Homo sapiens GN=CPVL PE=1 SV=2	25	9	9	1	54.1	1.164	1.286	1.035	1.314	0.866	0.665	0.868	0.842	1.19975	0.81025	-1.48072	0.00365314	0.172244	-0.566295
High	Q53H12	Acylglycerol kinase, mitochondrial OS=Homo sapiens GN=AGK PE=1 SV=2	26	9	9	1	47.1	1.049	0.992	0.9	1.01	1.113	1.058	1.027	1.031	0.98775	1.05725	1.07036	0.128147	0.453285	0.0980987
High	P63104	14-3-3 protein zeta/delta OS=Homo sapiens GN=YWHAZ PE=1 SV=1	65	13	9	1	27.7	1.045	1.047	0.851	0.885	1.027	0.936	1.023	1.123	0.957	1.02725	1.07341	0.315015	0.634055	0.102197
High	Q8IXJ6	NAD-dependent protein deacetylase sirtuin-2 OS=Homo sapiens GN=SIRT2 PE=1 SV=2	31	9	9	1	43.2	0.999	1.038	0.89	0.964	1.055	0.99	1.006	1.116	0.97275	1.04175	1.07093	0.156781	0.48851	0.0988681
High	P24539	ATP synthase F(0) complex subunit B1, mitochondrial OS=Homo sapiens GN=ATP5F1 PE=1 SV=2	38	9	9	1	28.9	0.974	1.013	0.874	0.945	1.052	1.185	1.054	1.032	0.9515	1.08075	1.13584	0.0285956	0.266878	0.183757
High	Q14677	Clathrin interactor 1 OS=Homo sapiens GN=CLINT1 PE=1 SV=1	17	9	9	1	68.2	1.082	1	1.059	0.96	0.989	0.977	1.004	0.931	1.02525	0.97525	-1.05127	0.182251	0.51336	-0.0721317
High	Q8NEN9	PDZ domain-containing protein 8 OS=Homo sapiens GN=PDZD8 PE=1 SV=1	9	9	9	1	128.5	0.973	1.131	1.025	1.07	1.027	0.968	1.008	1.116	1.04975	1.02975	-1.01942	0.678547	0.870388	-0.0277517
High	P36542	ATP synthase subunit gamma, mitochondrial OS=Homo sapiens GN=ATP5C1 PE=1 SV=1	32	9	9	1	33	1.059	1.022	0.859	1.01	0.994	1.129	1.019	0.978	0.9875	1.03	1.04304	0.472738	0.75145	0.0607917
High	Q14155	Rho guanine nucleotide exchange factor 7 OS=Homo sapiens GN=ARHGEF7 PE=1 SV=2	13	10	9	1	90	0.95	0.947	0.902	0.954	1.078	1.017	0.968	1.077	0.93825	1.035	1.10312	0.0240599	0.255717	0.141586
High	P22059	Oxysterol-binding protein 1 OS=Homo sapiens GN=OSBP PE=1 SV=1	18	10	9	1	89.4	0.997	0.856	1.068	0.992	1.001	0.92	0.999	0.993	0.97825	0.97825	-1	0.961868	0.988465	-3.20343e-16
High	O60826	Coiled-coil domain-containing protein 22 OS=Homo sapiens GN=CCDC22 PE=1 SV=1	15	9	9	1	70.7	0.931	0.981	1.003	1.043	0.986	1.027	0.985	1.058	0.9895	1.014	1.02476	0.432487	0.725902	0.035286
High	O75937	DnaJ homolog subfamily C member 8 OS=Homo sapiens GN=DNAJC8 PE=1 SV=2	31	9	9	1	29.8	1.042	0.966	0.962	0.988	1.129	1.025	1.081	0.964	0.9895	1.04975	1.06089	0.200445	0.52951	0.0852742
High	Q86X55	Histone-arginine methyltransferase CARM1 OS=Homo sapiens GN=CARM1 PE=1 SV=3	17	9	9	1	65.8	0.978	0.988	0.967	1.051	0.988	0.968	0.992	1.073	0.996	1.00525	1.00929	0.769806	0.911592	0.0133367
High	Q15750	TGF-beta-activated kinase 1 and MAP3K7-binding protein 1 OS=Homo sapiens GN=TAB1 PE=1 SV=1	24	9	9	1	54.6	1.089	1.112	0.996	1.031	0.95	0.954	0.963	1.043	1.057	0.9775	-1.08133	0.0594214	0.345073	-0.112807
High	Q9BQG0	Myb-binding protein 1A OS=Homo sapiens GN=MYBBP1A PE=1 SV=2	7	9	9	1	148.8	0.974	0.878	1.268	1.137	1.137	0.992	1.073	0.982	1.06425	1.046	-1.01745	0.922276	0.972872	-0.0249542
High	Q9Y2H9	Microtubule-associated serine/threonine-protein kinase 1 OS=Homo sapiens GN=MAST1 PE=1 SV=2	8	10	9	1	170.6	1.052	0.961	1.019	0.951	1.21	1.064	1.094	1.088	0.99575	1.114	1.11875	0.0250923	0.2565	0.161894
High	P51572	B-cell receptor-associated protein 31 OS=Homo sapiens GN=BCAP31 PE=1 SV=3	35	9	9	1	28	0.921	1.013	0.897	0.95	0.889	1.213	0.909	1.266	0.94525	1.06925	1.13118	0.323182	0.641024	0.177831
High	Q96BY7	Autophagy-related protein 2 homolog B OS=Homo sapiens GN=ATG2B PE=1 SV=5	5	9	9	1	232.6	0.972	1.005	0.974	1.077	0.968	1.014	0.9	0.95	1.007	0.958	-1.05115	0.196683	0.525939	-0.0719661
High	Q96CP6	GRAM domain-containing protein 1A OS=Homo sapiens GN=GRAMD1A PE=1 SV=2	16	9	9	1	80.6	1.006	1.046	1.008	0.997	1.058	0.923	1.034	1.096	1.01425	1.02775	1.01331	0.785338	0.917879	0.0190761
High	P09622	Dihydrolipoyl dehydrogenase, mitochondrial OS=Homo sapiens GN=DLD PE=1 SV=2	26	9	9	1	54.1	1.046	1.038	0.878	0.924	1.079	1.15	1.082	1.021	0.9715	1.083	1.11477	0.0799623	0.383753	0.156747
High	O95340	Bifunctional 3'-phosphoadenosine 5'-phosphosulfate synthase 2 OS=Homo sapiens GN=PAPSS2 PE=1 SV=2	17	9	9	1	69.5	1.582	1.011	1.396	1.148	0.811	0.525	0.671	0.718	1.28425	0.68125	-1.88514	0.00352391	0.172244	-0.91467
High	Q9Y2D4	Exocyst complex component 6B OS=Homo sapiens GN=EXOC6B PE=1 SV=3	11	9	9	1	94.1	0.904	1.049	0.994	1.054	1.069	0.973	1.06	1.166	1.00025	1.067	1.06673	0.25652	0.58389	0.0931995
High	P36955	Pigment epithelium-derived factor OS=Homo sapiens GN=SERPINF1 PE=1 SV=4	24	9	9	1	46.3	3.361	0.763	0.823	0.612	0.816	0.841	0.608	0.435	1.38975	0.675	-2.05889	0.306101	0.627703	-1.04187
High	P60228	Eukaryotic translation initiation factor 3 subunit E OS=Homo sapiens GN=EIF3E PE=1 SV=1	23	9	9	1	52.2	0.991	1.034	1.026	1.023	1.09	1.026	1.058	0.963	1.0185	1.03425	1.01546	0.636461	0.851456	0.022139
High	O00192	Armadillo repeat protein deleted in velo-cardio-facial syndrome OS=Homo sapiens GN=ARVCF PE=1 SV=1	14	9	9	1	104.6	0.896	0.944	0.941	0.999	1.167	1.069	1.063	1.019	0.945	1.0795	1.14233	0.0115714	0.215998	0.191977
High	Q15007	Pre-mRNA-splicing regulator WTAP OS=Homo sapiens GN=WTAP PE=1 SV=2	28	9	9	1	44.2	1.044	1.017	1.038	0.997	1.103	0.989	1.072	1.057	1.024	1.05525	1.03052	0.308074	0.629295	0.0433691
High	Q8NB49	Phospholipid-transporting ATPase IG OS=Homo sapiens GN=ATP11C PE=1 SV=3	11	10	9	1	129.4	1.076	1.011	1.098	1.01	1.07	1.365	1.034	0.92	1.04875	1.09725	1.04625	0.70467	0.883342	0.0652215
High	Q29RF7	Sister chromatid cohesion protein PDS5 homolog A OS=Homo sapiens GN=PDS5A PE=1 SV=1	10	11	9	1	150.7	1.007	0.959	1.076	1.081	0.985	0.894	1.049	0.965	1.03075	0.97325	-1.05908	0.234796	0.564329	-0.0828121
High	P52888	Thimet oligopeptidase OS=Homo sapiens GN=THOP1 PE=1 SV=2	15	9	9	1	78.8	1.008	1.122	0.976	1.046	1.019	1.044	1.053	1.041	1.038	1.03925	1.0012	0.940179	0.981009	0.0017363
High	O00401	Neural Wiskott-Aldrich syndrome protein OS=Homo sapiens GN=WASL PE=1 SV=2	20	9	9	1	54.8	1.002	1.097	1.101	1.029	1.106	1.073	1.037	0.991	1.05725	1.05175	-1.00523	0.880455	0.957585	-0.00752474
High	Q02218	2-oxoglutarate dehydrogenase, mitochondrial OS=Homo sapiens GN=OGDH PE=1 SV=3	17	15	9	1	115.9	1.017	0.986	0.994	1.03	1.092	1.087	1.133	1.059	1.00675	1.09275	1.08542	0.00398069	0.172244	0.118258
High	Q9Y2H2	Phosphatidylinositide phosphatase SAC2 OS=Homo sapiens GN=INPP5F PE=1 SV=3	7	9	9	1	128.3	1.028	1.02	0.964	0.997	1.156	1.082	1.165	1.108	1.00225	1.12775	1.12522	0.00227726	0.159679	0.170205
High	O15231	Zinc finger protein 185 OS=Homo sapiens GN=ZNF185 PE=1 SV=3	24	9	9	1	73.5	0.755	0.878	1.092	1.031	1.082	1.68	1.187	0.598	0.939	1.13675	1.2106	0.585087	0.825336	0.275718
High	P21810	Biglycan OS=Homo sapiens GN=BGN PE=1 SV=2	35	9	9	1	41.6	2.634	0.754	0.921	0.906	0.939	0.901	0.756	0.429	1.30375	0.75625	-1.72397	0.238677	0.568372	-0.785732
High	Q9NQR4	Omega-amidase NIT2 OS=Homo sapiens GN=NIT2 PE=1 SV=1	33	9	9	1	30.6	1.018	1.137	1.079	1.103	0.915	1.067	1.06	0.867	1.08425	0.97725	-1.10949	0.132447	0.456711	-0.149898
High	P43378	Tyrosine-protein phosphatase non-receptor type 9 OS=Homo sapiens GN=PTPN9 PE=1 SV=1	17	9	9	1	68	0.915	0.991	0.902	1.018	1.14	1.051	1.046	1.138	0.9565	1.09375	1.14349	0.0132538	0.223348	0.193446
High	P49815	Tuberin OS=Homo sapiens GN=TSC2 PE=1 SV=2	6	9	9	1	200.5	1.061	1.082	0.994	1.043	1.064	1.038	0.98	1.05	1.045	1.033	-1.01162	0.668198	0.866485	-0.0166627
High	O95359	Transforming acidic coiled-coil-containing protein 2 OS=Homo sapiens GN=TACC2 PE=1 SV=3	5	10	9	1	309.2	1.01	0.916	0.983	0.962	1.146	1.017	1.089	1.069	0.96775	1.08025	1.11625	0.0150312	0.230041	0.158659
High	O14994	Synapsin-3 OS=Homo sapiens GN=SYN3 PE=1 SV=2	19	9	9	1	63.3	1.093	0.961	0.891	0.957	1.15	1.372	1.053	1.042	0.9755	1.15425	1.18324	0.0815619	0.385413	0.242742
High	Q15031	Probable leucine--tRNA ligase, mitochondrial OS=Homo sapiens GN=LARS2 PE=1 SV=2	12	9	9	1	101.9	0.813	0.968	0.903	1.022	1.126	1.328	1.082	1.018	0.9265	1.1385	1.22882	0.0354283	0.287522	0.297271
High	Q6T4R5	Nance-Horan syndrome protein OS=Homo sapiens GN=NHS PE=1 SV=2	9	9	9	1	179	0.931	1.077	1.266	0.98	1.177	0.894	1.057	0.991	1.0635	1.02975	-1.03277	0.745206	0.899713	-0.0465259
High	Q9UQB3	Catenin delta-2 OS=Homo sapiens GN=CTNND2 PE=1 SV=3	10	9	9	1	132.6	1.098	0.903	0.868	0.971	1.124	0.929	0.981	1.04	0.96	1.0185	1.06094	0.393787	0.699202	0.0853397
High	Q07666	KH domain-containing, RNA-binding, signal transduction-associated protein 1 OS=Homo sapiens GN=KHDRBS1 PE=1 SV=1	32	10	9	1	48.2	0.96	0.932	1.081	0.87	1.044	1.007	1.05	1.017	0.96075	1.0295	1.07156	0.210213	0.541086	0.0997109
High	P49747	Cartilage oligomeric matrix protein OS=Homo sapiens GN=COMP PE=1 SV=2	24	10	9	1	82.8	5.26	0.217	0.406	0.174	1.614	0.587	0.11	0.221	1.51425	0.633	-2.39218	0.760517	0.907965	-1.25833
High	P60880	Synaptosomal-associated protein 25 OS=Homo sapiens GN=SNAP25 PE=1 SV=1	52	9	9	1	23.3	1.198	1.048	0.791	0.98	1.174	1.09	0.939	1.11	1.00425	1.07825	1.07369	0.464141	0.744652	0.102573
High	P10645	Chromogranin-A OS=Homo sapiens GN=CHGA PE=1 SV=7	37	9	9	1	50.7	0.981	0.957	0.9	1.027	1.314	1.145	1.153	0.878	0.96625	1.1225	1.16171	0.19615	0.525939	0.216247
High	O15344	E3 ubiquitin-protein ligase Midline-1 OS=Homo sapiens GN=MID1 PE=1 SV=1	14	9	9	1	75.2	0.97	1.302	0.879	0.994	1.053	1.013	0.932	1.229	1.03625	1.05675	1.01978	0.812339	0.927504	0.028262
High	P36578	60S ribosomal protein L4 OS=Homo sapiens GN=RPL4 PE=1 SV=5	21	9	9	1	47.7	0.971	1.039	1.708	1.155	1.033	0.757	0.952	1.044	1.21825	0.9465	-1.28711	0.171458	0.503116	-0.364136
High	Q92859	Neogenin OS=Homo sapiens GN=NEO1 PE=1 SV=2	9	9	9	1	159.9	1.106	1.157	1.006	0.96	1.25	1.014	0.989	1.146	1.05725	1.09975	1.0402	0.608254	0.83539	0.056859
High	Q9NUQ3	Gamma-taxilin OS=Homo sapiens GN=TXLNG PE=1 SV=2	18	9	9	1	60.5	1.063	0.981	1.099	1.08	1.114	1.049	1.078	0.971	1.05575	1.053	-1.00261	0.941596	0.98129	-0.00376281
High	Q9UH65	Switch-associated protein 70 OS=Homo sapiens GN=SWAP70 PE=1 SV=1	15	10	9	1	69	1.276	1.082	1.12	1.023	1.147	1.018	1.066	1.063	1.12525	1.0735	-1.04821	0.441739	0.731262	-0.0679234
High	O14737	Programmed cell death protein 5 OS=Homo sapiens GN=PDCD5 PE=1 SV=3	72	9	9	1	14.3	1.174	1.133	0.886	0.882	1.091	1.107	1.241	1.247	1.01875	1.1715	1.14994	0.155654	0.487474	0.201557
High	Q96CT7	Coiled-coil domain-containing protein 124 OS=Homo sapiens GN=CCDC124 PE=1 SV=1	38	9	9	1	25.8	1.113	1.123	1.028	0.934	0.996	0.987	0.987	1.106	1.0495	1.019	-1.02993	0.606948	0.834956	-0.0425481
High	P13647	Keratin, type II cytoskeletal 5 OS=Homo sapiens GN=KRT5 PE=1 SV=3	24	15	8	1	62.3	0.519	0.816	2.255	0.619	0.498	0.761	0.992	0.636	1.05225	0.72175	-1.45791	0.561739	0.810878	-0.543906
High	P46977	Dolichyl-diphosphooligosaccharide--protein glycosyltransferase subunit STT3A OS=Homo sapiens GN=STT3A PE=1 SV=2	11	9	8	1	80.5	1.137	1.094	0.846	1.008	0.808	0.939	0.897	0.825	1.02125	0.86725	-1.17757	0.0907817	0.401099	-0.235816
High	Q9HAR2	Adhesion G protein-coupled receptor L3 OS=Homo sapiens GN=ADGRL3 PE=1 SV=2	6	8	8	1	161.7	1.107	0.934	1.08	0.921	0.971	0.869	0.951	1.033	1.0105	0.956	-1.05701	0.404382	0.705283	-0.0799868
High	P43246	DNA mismatch repair protein Msh2 OS=Homo sapiens GN=MSH2 PE=1 SV=1	10	8	8	1	104.7	0.839	0.825	0.966	0.961	0.996	0.967	1.001	0.872	0.89775	0.959	1.06823	0.257465	0.584472	0.0952171
High	P29966	Myristoylated alanine-rich C-kinase substrate OS=Homo sapiens GN=MARCKS PE=1 SV=4	54	8	8	1	31.5	0.926	0.991	0.92	0.737	1.014	0.903	0.977	1.044	0.8935	0.9845	1.10185	0.223997	0.554647	0.139923
High	Q6UXI9	Nephronectin OS=Homo sapiens GN=NPNT PE=2 SV=3	16	8	8	1	61.9	1.095	0.981	0.897	1.084	1.048	0.744	0.857	1.007	1.01425	0.914	-1.10968	0.285012	0.611231	-0.150147
High	Q00325	Phosphate carrier protein, mitochondrial OS=Homo sapiens GN=SLC25A3 PE=1 SV=2	22	8	8	1	40.1	0.936	0.996	0.896	0.984	0.886	1.016	0.944	0.912	0.953	0.9395	-1.01437	0.714421	0.887263	-0.0205831
High	P30040	Endoplasmic reticulum resident protein 29 OS=Homo sapiens GN=ERP29 PE=1 SV=4	38	8	8	1	29	0.937	1.038	0.867	0.953	0.862	1.013	0.903	0.931	0.94875	0.92725	-1.02319	0.668079	0.866485	-0.0330696
High	O95336	6-phosphogluconolactonase OS=Homo sapiens GN=PGLS PE=1 SV=2	41	8	8	1	27.5	0.939	1.015	0.912	0.98	0.899	0.872	0.965	0.939	0.9615	0.91875	-1.04653	0.212824	0.544869	-0.0656145
High	O15118	Niemann-Pick C1 protein OS=Homo sapiens GN=NPC1 PE=1 SV=2	7	8	8	1	142.1	0.95	1.062	1.01	1.08	0.786	0.905	0.9	0.803	1.0255	0.8485	-1.2086	0.00760048	0.194393	-0.273341
High	P11766	Alcohol dehydrogenase class-3 OS=Homo sapiens GN=ADH5 PE=1 SV=4	24	8	8	1	39.7	0.883	0.901	0.915	0.95	1.012	0.98	0.974	0.961	0.91225	0.98175	1.07619	0.00996739	0.207471	0.105926
High	Q8TAT6	Nuclear protein localization protein 4 homolog OS=Homo sapiens GN=NPLOC4 PE=1 SV=3	15	8	8	1	68.1	1.026	0.999	0.919	1.054	0.969	0.905	0.935	1.017	0.9995	0.9565	-1.04496	0.304968	0.627703	-0.0634416
High	Q9H936	Mitochondrial glutamate carrier 1 OS=Homo sapiens GN=SLC25A22 PE=1 SV=1	24	8	8	1	34.4	1.009	1.048	0.858	0.972	0.905	0.844	0.883	1.043	0.97175	0.91875	-1.05769	0.404422	0.705283	-0.0809129
High	Q4G0N4	NAD kinase 2, mitochondrial OS=Homo sapiens GN=NADK2 PE=1 SV=2	26	8	8	1	49.4	0.928	0.862	0.983	0.945	0.892	1.088	0.973	0.803	0.9295	0.939	1.01022	0.945944	0.983726	0.0146703
High	Q9UBS4	DnaJ homolog subfamily B member 11 OS=Homo sapiens GN=DNAJB11 PE=1 SV=1	29	8	8	1	40.5	0.958	0.984	0.963	0.951	0.931	0.899	0.917	0.887	0.964	0.9085	-1.06109	0.00509832	0.17991	-0.0855466
High	Q10567	AP-1 complex subunit beta-1 OS=Homo sapiens GN=AP1B1 PE=1 SV=2	22	20	8	1	104.6	0.956	0.96	0.911	0.967	0.941	0.88	0.947	0.989	0.9485	0.93925	-1.00985	0.723427	0.890846	-0.0141386
High	P23471	Receptor-type tyrosine-protein phosphatase zeta OS=Homo sapiens GN=PTPRZ1 PE=1 SV=4	3	8	8	1	254.4	0.751	1.016	1.051	0.896	0.93	1.093	0.748	0.805	0.9285	0.894	-1.03859	0.735428	0.895155	-0.0546271
High	Q14019	Coactosin-like protein OS=Homo sapiens GN=COTL1 PE=1 SV=3	63	8	8	1	15.9	0.994	0.979	0.848	0.819	1.018	1.005	1.024	0.973	0.91	1.005	1.1044	0.126435	0.450104	0.143257
High	O43837	Isocitrate dehydrogenase [NAD] subunit beta, mitochondrial OS=Homo sapiens GN=IDH3B PE=1 SV=2	25	8	8	1	42.2	1	0.935	0.856	0.939	0.921	1.237	0.998	0.916	0.9325	1.018	1.09169	0.347875	0.661853	0.126562
High	Q9BVA0	Katanin p80 WD40 repeat-containing subunit B1 OS=Homo sapiens GN=KATNB1 PE=1 SV=1	16	8	8	1	72.3	1.003	0.913	0.933	1.016	1.014	0.979	0.933	1.028	0.96625	0.9885	1.02303	0.524263	0.787694	0.0328445
High	Q8N556	Actin filament-associated protein 1 OS=Homo sapiens GN=AFAP1 PE=1 SV=2	12	8	8	1	80.7	0.882	0.902	0.799	0.939	1.075	0.875	0.999	1.104	0.8805	1.01325	1.15077	0.07548	0.376028	0.202595
High	P12081	Histidine--tRNA ligase, cytoplasmic OS=Homo sapiens GN=HARS PE=1 SV=2	27	14	8	1	57.4	0.963	1.018	0.825	0.952	0.885	0.907	0.939	1.035	0.9395	0.9415	1.00213	0.955738	0.988465	0.00306793
High	Q9Y5L0	Transportin-3 OS=Homo sapiens GN=TNPO3 PE=1 SV=3	10	8	8	1	104.1	0.932	0.91	0.928	1.004	0.905	1.008	0.98	0.993	0.9435	0.9715	1.02968	0.40301	0.704374	0.0421915
High	Q8NBP0	Tetratricopeptide repeat protein 13 OS=Homo sapiens GN=TTC13 PE=2 SV=3	13	8	8	1	96.8	1.006	0.94	0.927	1.03	0.907	0.926	0.929	0.949	0.97575	0.92775	-1.05174	0.147168	0.476994	-0.0727755
High	Q9UP83	Conserved oligomeric Golgi complex subunit 5 OS=Homo sapiens GN=COG5 PE=1 SV=3	11	8	8	1	92.7	0.945	0.992	1.049	0.994	0.947	0.953	0.974	0.942	0.995	0.954	-1.04298	0.145571	0.475335	-0.0607073
High	Q68DU8	BTB/POZ domain-containing protein KCTD16 OS=Homo sapiens GN=KCTD16 PE=1 SV=1	19	8	8	1	49.1	0.967	0.978	0.896	1	1.023	0.686	0.919	1.082	0.96025	0.9275	-1.03531	0.67018	0.866485	-0.0500628
High	P04040	Catalase OS=Homo sapiens GN=CAT PE=1 SV=3	17	8	8	1	59.7	0.944	1.021	0.863	1.064	0.94	0.911	0.821	1.112	0.973	0.946	-1.02854	0.70619	0.883589	-0.0405996
High	A0FGR8	Extended synaptotagmin-2 OS=Homo sapiens GN=ESYT2 PE=1 SV=1	12	8	8	1	102.3	0.93	0.94	1.135	1.081	0.907	0.902	0.942	0.818	1.0215	0.89225	-1.14486	0.0725838	0.369991	-0.195169
High	P05388	60S acidic ribosomal protein P0 OS=Homo sapiens GN=RPLP0 PE=1 SV=1	30	8	8	1	34.3	0.996	1.006	0.938	0.998	0.889	0.907	0.944	0.97	0.9845	0.9275	-1.06146	0.058171	0.342879	-0.0860439
High	Q13162	Peroxiredoxin-4 OS=Homo sapiens GN=PRDX4 PE=1 SV=1	48	10	8	1	30.5	0.986	1.057	0.874	1.012	0.951	0.833	1.034	0.998	0.98225	0.954	-1.02961	0.647924	0.85658	-0.042101
High	P28482	Mitogen-activated protein kinase 1 OS=Homo sapiens GN=MAPK1 PE=1 SV=3	40	12	8	1	41.4	0.961	1.011	0.964	1.029	1.002	0.858	0.969	0.988	0.99125	0.95425	-1.03877	0.369512	0.680517	-0.0548817
High	Q9BXM9	FSD1-like protein OS=Homo sapiens GN=FSD1L PE=1 SV=2	17	8	8	1	59.5	0.787	0.913	0.771	0.952	1.082	1.092	0.968	1.129	0.85575	1.06775	1.24774	0.0153883	0.230274	0.319313
High	P62495	Eukaryotic peptide chain release factor subunit 1 OS=Homo sapiens GN=ETF1 PE=1 SV=3	19	8	8	1	49	0.963	1.056	0.946	1.064	0.97	0.918	0.947	1.039	1.00725	0.9685	-1.04001	0.372714	0.683893	-0.0565979
High	Q8IYI6	Exocyst complex component 8 OS=Homo sapiens GN=EXOC8 PE=1 SV=2	11	8	8	1	81.7	0.88	0.993	0.794	0.977	1.042	0.939	0.983	1.13	0.911	1.0235	1.12349	0.124937	0.448271	0.167988
High	Q4G0F5	Vacuolar protein sorting-associated protein 26B OS=Homo sapiens GN=VPS26B PE=1 SV=2	30	8	8	1	39.1	0.958	1.035	0.834	0.953	0.913	0.922	0.918	1.133	0.945	0.9715	1.02804	0.717247	0.889063	0.0398997
High	P50570	Dynamin-2 OS=Homo sapiens GN=DNM2 PE=1 SV=2	23	18	8	1	98	0.904	0.995	1.057	1.029	1.014	0.901	0.908	0.92	0.99625	0.93575	-1.06465	0.208567	0.539192	-0.0903847
High	Q92805	Golgin subfamily A member 1 OS=Homo sapiens GN=GOLGA1 PE=1 SV=3	12	8	8	1	88.1	1.068	0.936	1.028	0.981	0.963	0.955	0.967	0.943	1.00325	0.957	-1.04833	0.206037	0.535505	-0.0680903
High	O95865	N(G),N(G)-dimethylarginine dimethylaminohydrolase 2 OS=Homo sapiens GN=DDAH2 PE=1 SV=1	41	9	8	1	29.6	0.944	0.901	0.815	0.879	1.061	0.958	1.097	1.103	0.88475	1.05475	1.19214	0.00790723	0.194393	0.253559
High	P61201	COP9 signalosome complex subunit 2 OS=Homo sapiens GN=COPS2 PE=1 SV=1	20	8	8	1	51.6	1.011	0.969	0.921	0.979	0.953	0.91	0.934	1.003	0.97	0.95	-1.02105	0.487202	0.762552	-0.0300572
High	Q14165	Malectin OS=Homo sapiens GN=MLEC PE=1 SV=1	26	8	8	1	32.2	1.034	1.159	1.008	1.052	0.844	0.894	0.879	0.903	1.06325	0.88	-1.20824	0.00403238	0.172244	-0.272905
High	Q9NZW5	MAGUK p55 subfamily member 6 OS=Homo sapiens GN=MPP6 PE=1 SV=2	17	9	8	1	61.1	1.056	1.044	0.976	1.077	0.882	0.964	0.856	0.921	1.03825	0.90575	-1.14629	0.00705118	0.19306	-0.196969
High	O76003	Glutaredoxin-3 OS=Homo sapiens GN=GLRX3 PE=1 SV=2	27	8	8	1	37.4	0.932	0.977	0.851	0.965	0.967	0.998	0.983	1.064	0.93125	1.003	1.07705	0.0997295	0.41217	0.107081
High	Q8NC56	LEM domain-containing protein 2 OS=Homo sapiens GN=LEMD2 PE=1 SV=1	17	8	8	1	56.9	1.028	1.033	1.07	1.046	0.898	0.854	0.88	0.969	1.04425	0.90025	-1.15996	0.0080187	0.194393	-0.21407
High	P36915	Guanine nucleotide-binding protein-like 1 OS=Homo sapiens GN=GNL1 PE=1 SV=2	14	8	8	1	68.6	0.954	0.95	0.92	0.887	0.961	0.936	0.912	1.046	0.92775	0.96375	1.0388	0.329284	0.646593	0.0549229
High	P11177	Pyruvate dehydrogenase E1 component subunit beta, mitochondrial OS=Homo sapiens GN=PDHB PE=1 SV=3	26	8	8	1	39.2	0.984	0.936	0.833	0.889	0.96	1.255	0.976	0.943	0.9105	1.0335	1.13509	0.177893	0.507439	0.182807
High	O60268	Uncharacterized protein KIAA0513 OS=Homo sapiens GN=KIAA0513 PE=1 SV=1	24	8	8	1	46.6	1.077	1.031	0.915	0.988	0.994	0.745	0.912	1.065	1.00275	0.929	-1.07939	0.379828	0.689658	-0.110211
High	Q9H1V8	Sodium-dependent neutral amino acid transporter SLC6A17 OS=Homo sapiens GN=SLC6A17 PE=1 SV=3	13	8	8	1	80.9	1.078	1.124	0.774	1	0.95	0.767	0.954	1.107	0.994	0.9445	-1.05241	0.676191	0.869259	-0.0736951
High	P52907	F-actin-capping protein subunit alpha-1 OS=Homo sapiens GN=CAPZA1 PE=1 SV=3	59	10	8	1	32.9	1.006	0.999	0.94	0.948	0.913	0.964	0.982	0.986	0.97325	0.96125	-1.01248	0.635814	0.851099	-0.0178987
High	Q8TBC5	Zinc finger and SCAN domain-containing protein 18 OS=Homo sapiens GN=ZSCAN18 PE=2 SV=2	27	8	8	1	54.8	0.912	0.897	0.923	0.861	1.125	0.976	0.994	0.984	0.89825	1.01975	1.13526	0.0252271	0.2565	0.183027
High	O94832	Unconventional myosin-Id OS=Homo sapiens GN=MYO1D PE=1 SV=2	7	8	8	1	116.1	1.118	1.013	0.938	0.968	0.958	0.901	0.947	0.871	1.00925	0.91925	-1.09791	0.0944377	0.404086	-0.134754
High	Q92734	Protein TFG OS=Homo sapiens GN=TFG PE=1 SV=2	33	8	8	1	43.4	0.992	1.052	0.921	0.96	0.939	0.96	0.981	0.86	0.98125	0.935	-1.04947	0.27538	0.601663	-0.0696544
High	P61421	V-type proton ATPase subunit d 1 OS=Homo sapiens GN=ATP6V0D1 PE=1 SV=1	26	8	8	1	40.3	1.031	1.101	0.783	0.955	0.906	1.027	0.914	1.027	0.9675	0.9685	1.00103	0.934295	0.977908	0.00149039
High	P09211	Glutathione S-transferase P OS=Homo sapiens GN=GSTP1 PE=1 SV=2	53	8	8	1	23.3	0.896	0.94	0.974	1.012	1.006	0.85	1.032	1	0.9555	0.972	1.01727	0.778413	0.914423	0.0247004
High	O00299	Chloride intracellular channel protein 1 OS=Homo sapiens GN=CLIC1 PE=1 SV=4	44	8	8	1	26.9	0.903	0.947	1.062	1.19	1.025	0.881	0.953	0.944	1.0255	0.95075	-1.07862	0.354821	0.668907	-0.10919
High	O75027	ATP-binding cassette sub-family B member 7, mitochondrial OS=Homo sapiens GN=ABCB7 PE=1 SV=2	12	8	8	1	82.6	0.883	0.927	0.828	1.038	0.912	1.377	0.982	1.161	0.919	1.108	1.20566	0.153104	0.483755	0.269821
High	Q96JN2	Coiled-coil domain-containing protein 136 OS=Homo sapiens GN=CCDC136 PE=1 SV=3	9	8	8	1	134	0.86	0.927	0.796	0.932	1.077	0.873	1.045	1.131	0.87875	1.0315	1.17383	0.0651045	0.354884	0.231219
High	P05026	Sodium/potassium-transporting ATPase subunit beta-1 OS=Homo sapiens GN=ATP1B1 PE=1 SV=1	30	8	8	1	35	1	1.138	0.799	0.963	0.928	0.838	0.944	1.139	0.975	0.96225	-1.01325	0.909433	0.967491	-0.0189905
High	O43681	ATPase ASNA1 OS=Homo sapiens GN=ASNA1 PE=1 SV=2	33	8	8	1	38.8	0.962	1.11	0.923	0.967	0.896	0.919	0.921	1.042	0.9905	0.9445	-1.0487	0.408119	0.707785	-0.0686062
High	Q6FI81	Anamorsin OS=Homo sapiens GN=CIAPIN1 PE=1 SV=2	26	8	8	1	33.6	0.961	1.015	0.856	0.983	0.997	1.099	0.973	0.896	0.95375	0.99125	1.03932	0.524276	0.787694	0.0556378
High	P28074	Proteasome subunit beta type-5 OS=Homo sapiens GN=PSMB5 PE=1 SV=3	41	8	8	1	28.5	1.136	1.043	0.902	0.951	0.981	1.014	0.942	1.053	1.008	0.9975	-1.01053	0.901164	0.964	-0.0151069
High	P12268	Inosine-5'-monophosphate dehydrogenase 2 OS=Homo sapiens GN=IMPDH2 PE=1 SV=2	23	10	8	1	55.8	1.072	0.985	1.109	1.024	0.92	0.766	0.953	0.913	1.0475	0.888	-1.17962	0.0329333	0.282215	-0.238319
High	Q9UJS0	Calcium-binding mitochondrial carrier protein Aralar2 OS=Homo sapiens GN=SLC25A13 PE=1 SV=2	26	14	8	1	74.1	0.953	0.983	0.833	0.987	0.888	1.34	0.998	0.875	0.939	1.02525	1.09185	0.521651	0.786034	0.126779
High	Q8NBJ5	Procollagen galactosyltransferase 1 OS=Homo sapiens GN=COLGALT1 PE=1 SV=1	12	8	8	1	71.6	1.035	1.06	1.002	1.014	0.877	0.888	0.969	0.956	1.02775	0.9225	-1.11409	0.0154928	0.230675	-0.155869
High	Q00169	Phosphatidylinositol transfer protein alpha isoform OS=Homo sapiens GN=PITPNA PE=1 SV=2	33	9	8	1	31.8	0.951	1.03	0.909	0.959	0.954	0.934	0.973	1.06	0.96225	0.98025	1.01871	0.645325	0.856259	0.026738
High	P26440	Isovaleryl-CoA dehydrogenase, mitochondrial OS=Homo sapiens GN=IVD PE=1 SV=1	22	8	8	1	46.3	0.834	0.975	0.837	1.041	0.951	1.111	0.989	0.934	0.92175	0.99625	1.08082	0.288263	0.612366	0.112132
High	Q08945	FACT complex subunit SSRP1 OS=Homo sapiens GN=SSRP1 PE=1 SV=1	12	8	8	1	81	0.94	0.896	0.959	0.931	0.976	0.966	1.074	1.017	0.9315	1.00825	1.08239	0.0386368	0.298012	0.114226
High	Q96EY7	Pentatricopeptide repeat domain-containing protein 3, mitochondrial OS=Homo sapiens GN=PTCD3 PE=1 SV=3	14	8	8	1	78.5	0.87	0.927	0.854	0.927	1.051	1.183	1.021	0.969	0.8945	1.056	1.18055	0.0217818	0.250009	0.239456
High	Q8N9R8	Protein SCAI OS=Homo sapiens GN=SCAI PE=1 SV=2	14	8	8	1	70.4	0.974	0.888	0.845	0.947	1.078	0.89	1.049	1.142	0.9135	1.03975	1.1382	0.0985568	0.410086	0.18676
High	Q07960	Rho GTPase-activating protein 1 OS=Homo sapiens GN=ARHGAP1 PE=1 SV=1	20	8	8	1	50.4	0.96	1.045	0.944	1.013	0.985	0.939	0.942	1.03	0.9905	0.974	-1.01694	0.622008	0.843286	-0.0242352
High	P42566	Epidermal growth factor receptor substrate 15 OS=Homo sapiens GN=EPS15 PE=1 SV=2	12	8	8	1	98.6	0.833	0.989	0.969	0.983	1.018	1.024	1.047	0.924	0.9435	1.00325	1.06333	0.257668	0.584539	0.0885867
High	Q01814	Plasma membrane calcium-transporting ATPase 2 OS=Homo sapiens GN=ATP2B2 PE=1 SV=2	18	19	8	1	136.8	1.032	0.998	0.999	0.988	0.942	1.064	0.934	1.02	1.00425	0.99	-1.01439	0.662407	0.862175	-0.020618
High	Q9BRK5	45 kDa calcium-binding protein OS=Homo sapiens GN=SDF4 PE=1 SV=1	24	8	8	1	41.8	1.048	1.095	0.946	1.065	0.851	0.879	1.014	0.799	1.0385	0.88575	-1.17245	0.0418607	0.305425	-0.22953
High	Q9H845	Acyl-CoA dehydrogenase family member 9, mitochondrial OS=Homo sapiens GN=ACAD9 PE=1 SV=1	13	8	8	1	68.7	1.113	1.121	0.944	1.041	0.922	0.981	0.866	0.88	1.05475	0.91225	-1.15621	0.0289298	0.2679	-0.2094
High	O14827	Ras-specific guanine nucleotide-releasing factor 2 OS=Homo sapiens GN=RASGRF2 PE=1 SV=2	8	8	8	1	140.7	0.895	1.038	0.952	1.098	1.006	0.794	0.943	1.216	0.99575	0.98975	-1.00606	0.889028	0.960776	-0.00871941
High	Q96ER9	Coiled-coil domain-containing protein 51 OS=Homo sapiens GN=CCDC51 PE=1 SV=2	21	8	8	1	45.8	0.934	0.986	0.762	0.892	1.053	1.126	1.035	1.052	0.8935	1.0665	1.19362	0.0409628	0.304038	0.255344
High	Q9P227	Rho GTPase-activating protein 23 OS=Homo sapiens GN=ARHGAP23 PE=1 SV=2	8	8	8	1	162.1	0.9	0.977	0.801	0.86	1.192	0.943	0.913	1.19	0.8845	1.0595	1.19785	0.0922242	0.403223	0.26045
High	Q9NRR5	Ubiquilin-4 OS=Homo sapiens GN=UBQLN4 PE=1 SV=2	36	11	8	1	63.8	1.014	0.99	0.786	0.955	1.053	0.931	1.053	1.114	0.93625	1.03775	1.10841	0.185818	0.516766	0.148493
High	Q9NRF8	CTP synthase 2 OS=Homo sapiens GN=CTPS2 PE=1 SV=1	25	11	8	1	65.6	0.876	0.896	1.015	1.022	1.078	0.97	1.077	0.95	0.95225	1.01875	1.06983	0.244014	0.575003	0.0973878
High	P35613	Basigin OS=Homo sapiens GN=BSG PE=1 SV=2	26	8	8	1	42.2	0.985	1.023	0.934	0.998	0.97	1.049	0.97	0.923	0.985	0.978	-1.00716	0.823733	0.933877	-0.0102893
High	Q9Y2Q0	Phospholipid-transporting ATPase IA OS=Homo sapiens GN=ATP8A1 PE=1 SV=1	8	9	8	1	131.3	1.033	0.992	0.944	0.944	0.965	1.089	0.98	1.05	0.97825	1.021	1.0437	0.287086	0.611848	0.0617078
High	P56945	Breast cancer anti-estrogen resistance protein 1 OS=Homo sapiens GN=BCAR1 PE=1 SV=2	14	8	8	1	93.3	0.931	0.997	0.873	0.981	1.031	0.988	1.001	0.997	0.9455	1.00425	1.06214	0.129937	0.455071	0.0869691
High	Q9Y6D5	Brefeldin A-inhibited guanine nucleotide-exchange protein 2 OS=Homo sapiens GN=ARFGEF2 PE=1 SV=3	6	12	8	1	201.9	0.965	0.917	0.939	1.074	0.935	1.062	0.968	0.926	0.97375	0.97275	-1.00103	0.98924	0.997062	-0.00148235
High	Q14432	cGMP-inhibited 3',5'-cyclic phosphodiesterase A OS=Homo sapiens GN=PDE3A PE=1 SV=3	8	8	8	1	124.9	0.906	1.061	1.041	0.945	1.032	0.822	1.002	0.847	0.98825	0.92575	-1.06751	0.3676	0.679487	-0.0942534
High	Q01968	Inositol polyphosphate 5-phosphatase OCRL-1 OS=Homo sapiens GN=OCRL PE=1 SV=3	10	8	8	1	104.1	1.043	1.074	0.968	1.062	1.058	0.793	0.946	0.985	1.03675	0.9455	-1.09651	0.216781	0.548336	-0.132919
High	P00568	Adenylate kinase isoenzyme 1 OS=Homo sapiens GN=AK1 PE=1 SV=3	52	9	8	1	21.6	1.008	1.025	1.209	1.083	0.892	0.974	0.95	0.877	1.08125	0.92325	-1.17113	0.0229191	0.252461	-0.227907
High	O75688	Protein phosphatase 1B OS=Homo sapiens GN=PPM1B PE=1 SV=1	24	9	8	1	52.6	0.955	0.969	0.917	0.896	1.001	0.983	1	1.024	0.93425	1.002	1.07252	0.0218996	0.250934	0.101002
High	O60568	Procollagen-lysine,2-oxoglutarate 5-dioxygenase 3 OS=Homo sapiens GN=PLOD3 PE=1 SV=1	13	8	8	1	84.7	1.268	1.013	0.915	0.884	0.943	0.993	1.058	0.877	1.02	0.96775	-1.05399	0.645132	0.856243	-0.0758628
High	Q15008	26S proteasome non-ATPase regulatory subunit 6 OS=Homo sapiens GN=PSMD6 PE=1 SV=1	23	8	8	1	45.5	1.043	1.097	1.012	0.98	0.916	0.935	0.966	1.027	1.033	0.961	-1.07492	0.0818091	0.385565	-0.104232
High	P10909	Clusterin OS=Homo sapiens GN=CLU PE=1 SV=1	24	8	8	1	52.5	1.023	1.137	1.019	1.234	0.714	0.8	0.863	0.882	1.10325	0.81475	-1.3541	0.00380319	0.172244	-0.43733
High	P07195	L-lactate dehydrogenase B chain OS=Homo sapiens GN=LDHB PE=1 SV=2	33	10	8	1	36.6	0.954	1.03	0.902	0.957	0.949	1.115	0.986	1.031	0.96075	1.02025	1.06193	0.228753	0.55876	0.0866897
High	Q9UJV9	Probable ATP-dependent RNA helicase DDX41 OS=Homo sapiens GN=DDX41 PE=1 SV=2	16	8	8	1	69.8	0.948	1.066	0.937	0.996	0.898	1.099	0.871	1.025	0.98675	0.97325	-1.01387	0.796526	0.921947	-0.0198742
High	A1L0T0	Acetolactate synthase-like protein OS=Homo sapiens GN=ILVBL PE=1 SV=2	17	8	8	1	67.8	1.046	1.027	1.069	0.963	0.986	0.919	1.013	0.912	1.02625	0.9575	-1.0718	0.0900866	0.399208	-0.100038
High	O95861	3'(2'),5'-bisphosphate nucleotidase 1 OS=Homo sapiens GN=BPNT1 PE=1 SV=1	32	8	8	1	33.4	0.964	1.012	0.926	1.001	0.951	1.026	1.021	1.056	0.97575	1.0135	1.03869	0.254747	0.582257	0.0547626
High	O95352	Ubiquitin-like modifier-activating enzyme ATG7 OS=Homo sapiens GN=ATG7 PE=1 SV=1	14	8	8	1	77.9	0.856	0.972	0.959	1.046	1.005	1.03	0.982	1.052	0.95825	1.01725	1.06157	0.236247	0.565802	0.0862003
High	P50453	Serpin B9 OS=Homo sapiens GN=SERPINB9 PE=1 SV=1	29	8	8	1	42.4	0.914	0.765	0.669	0.768	1.192	1.659	1.186	0.854	0.779	1.22275	1.56964	0.0422267	0.306768	0.650434
High	Q8NBJ4	Golgi membrane protein 1 OS=Homo sapiens GN=GOLM1 PE=1 SV=1	22	8	8	1	45.3	1.043	1.032	0.963	0.984	0.909	0.976	1.014	0.971	1.0055	0.9675	-1.03928	0.240084	0.569136	-0.0555795
High	Q8IY22	C-Maf-inducing protein OS=Homo sapiens GN=CMIP PE=1 SV=3	13	8	8	1	86.3	0.965	1.065	1.094	1.059	1.016	0.864	0.99	0.978	1.04575	0.962	-1.08706	0.115471	0.434155	-0.120429
High	Q9Y3R5	Protein dopey-2 OS=Homo sapiens GN=DOPEY2 PE=1 SV=5	4	8	8	1	258.1	0.965	0.962	1	0.962	1.156	0.906	0.972	1.083	0.97225	1.02925	1.05863	0.407008	0.707415	0.0821942
High	P27144	Adenylate kinase 4, mitochondrial OS=Homo sapiens GN=AK4 PE=1 SV=1	47	8	8	1	25.3	0.834	0.831	0.836	0.961	1.154	1.435	1.064	0.813	0.8655	1.1165	1.29001	0.135455	0.459853	0.367378
High	Q9UMS4	Pre-mRNA-processing factor 19 OS=Homo sapiens GN=PRPF19 PE=1 SV=1	21	8	8	1	55.1	0.974	0.94	1.029	1.036	0.952	0.978	1.014	0.918	0.99475	0.9655	-1.0303	0.379477	0.689392	-0.0430577
High	Q9UBH6	Xenotropic and polytropic retrovirus receptor 1 OS=Homo sapiens GN=XPR1 PE=1 SV=1	15	8	8	1	81.5	0.913	0.923	0.95	1.002	1.007	1.108	0.998	0.928	0.947	1.01025	1.06679	0.193993	0.524543	0.093276
High	Q9ULU4	Protein kinase C-binding protein 1 OS=Homo sapiens GN=ZMYND8 PE=1 SV=2	9	8	8	1	131.6	0.941	0.912	1.051	0.9	1.063	0.976	1.085	0.987	0.951	1.02775	1.0807	0.128884	0.453935	0.111972
High	Q9BYV8	Centrosomal protein of 41 kDa OS=Homo sapiens GN=CEP41 PE=1 SV=1	30	8	8	1	41.3	0.975	1.106	0.935	0.937	0.998	1.029	0.987	1.055	0.98825	1.01725	1.02934	0.506026	0.774941	0.0417263
High	P15880	40S ribosomal protein S2 OS=Homo sapiens GN=RPS2 PE=1 SV=2	28	8	8	1	31.3	0.959	1.049	1.071	0.993	0.999	0.946	0.956	0.992	1.018	0.97325	-1.04598	0.187853	0.518113	-0.0648552
High	O75400	Pre-mRNA-processing factor 40 homolog A OS=Homo sapiens GN=PRPF40A PE=1 SV=2	11	9	8	1	108.7	0.96	0.944	1.07	0.985	1.017	0.913	0.969	0.965	0.98975	0.966	-1.02459	0.527827	0.790001	-0.035041
High	O76021	Ribosomal L1 domain-containing protein 1 OS=Homo sapiens GN=RSL1D1 PE=1 SV=3	19	8	8	1	54.9	1.004	1.009	1.151	1.015	0.923	0.863	1.011	0.934	1.04475	0.93275	-1.12008	0.0496703	0.322409	-0.163595
High	Q96B97	SH3 domain-containing kinase-binding protein 1 OS=Homo sapiens GN=SH3KBP1 PE=1 SV=2	17	8	8	1	73.1	1.304	1.141	1.054	0.967	0.977	0.886	0.697	0.925	1.1165	0.87125	-1.28149	0.0442347	0.312933	-0.357825
High	O60524	Nuclear export mediator factor NEMF OS=Homo sapiens GN=NEMF PE=1 SV=4	8	8	8	1	122.9	0.911	0.991	0.966	1.021	0.916	1.122	0.989	0.928	0.97225	0.98875	1.01697	0.795043	0.921947	0.0242785
High	P42262	Glutamate receptor 2 OS=Homo sapiens GN=GRIA2 PE=1 SV=3	12	10	8	1	98.8	0.934	1.001	0.959	1.015	0.926	0.886	0.926	1.118	0.97725	0.964	-1.01374	0.771318	0.911592	-0.0196945
High	Q96FC7	Phytanoyl-CoA hydroxylase-interacting protein-like OS=Homo sapiens GN=PHYHIPL PE=1 SV=3	24	8	8	1	42.5	1.034	0.936	0.806	1.09	1.082	0.797	1.004	1.296	0.9665	1.04475	1.08096	0.589245	0.82659	0.112316
High	Q9Y2T2	AP-3 complex subunit mu-1 OS=Homo sapiens GN=AP3M1 PE=1 SV=1	32	10	8	1	46.9	0.932	0.952	0.946	0.944	1.045	1.014	1.007	1.109	0.9435	1.04375	1.10625	0.0176084	0.237163	0.145682
High	Q96KG9	N-terminal kinase-like protein OS=Homo sapiens GN=SCYL1 PE=1 SV=1	11	8	8	1	89.6	0.984	1	0.924	1.035	0.997	0.958	0.93	1.079	0.98575	0.991	1.00533	0.912913	0.968628	0.00766325
High	Q8IVD9	NudC domain-containing protein 3 OS=Homo sapiens GN=NUDCD3 PE=1 SV=3	28	8	8	1	40.8	1.019	1.075	0.948	0.937	0.996	0.977	0.971	1.103	0.99475	1.01175	1.01709	0.709183	0.885053	0.0244469
High	P35240	Merlin OS=Homo sapiens GN=NF2 PE=1 SV=1	14	8	8	1	69.6	0.972	1.087	0.936	0.992	0.923	0.916	0.94	1.043	0.99675	0.9555	-1.04317	0.373523	0.683893	-0.0609758
High	Q92747	Actin-related protein 2/3 complex subunit 1A OS=Homo sapiens GN=ARPC1A PE=2 SV=2	19	8	8	1	41.5	0.896	1.028	0.981	0.992	1.015	0.866	1.03	1.045	0.97425	0.989	1.01514	0.807269	0.925557	0.0216785
High	Q13164	Mitogen-activated protein kinase 7 OS=Homo sapiens GN=MAPK7 PE=1 SV=2	14	8	8	1	88.3	0.918	0.886	0.873	0.923	1.037	0.963	1.038	1.082	0.9	1.03	1.14444	0.00554397	0.182509	0.194647
High	P51812	Ribosomal protein S6 kinase alpha-3 OS=Homo sapiens GN=RPS6KA3 PE=1 SV=1	23	15	8	1	83.7	1.059	1.072	1.103	1.324	0.922	0.788	0.646	0.988	1.1395	0.836	-1.36304	0.0344113	0.286423	-0.446826
High	P11310	Medium-chain specific acyl-CoA dehydrogenase, mitochondrial OS=Homo sapiens GN=ACADM PE=1 SV=1	19	8	8	1	46.6	0.965	1.013	1.096	1.037	0.991	1.152	0.994	0.836	1.02775	0.99325	-1.03473	0.606389	0.834769	-0.0492606
High	Q14498	RNA-binding protein 39 OS=Homo sapiens GN=RBM39 PE=1 SV=2	18	8	8	1	59.3	1.075	1.004	1.233	1.147	1.03	0.956	1.082	0.997	1.11475	1.01625	-1.09692	0.138086	0.464224	-0.133465
High	Q14160	Protein scribble homolog OS=Homo sapiens GN=SCRIB PE=1 SV=4	6	8	8	1	174.8	0.862	1.022	1.043	1.06	1.121	0.999	0.951	0.983	0.99675	1.0135	1.0168	0.773621	0.912313	0.0240425
High	P48556	26S proteasome non-ATPase regulatory subunit 8 OS=Homo sapiens GN=PSMD8 PE=1 SV=2	27	8	8	1	39.6	1.078	1.078	0.938	0.989	0.953	0.941	0.989	1.033	1.02075	0.979	-1.04265	0.358025	0.671756	-0.0602488
High	Q06830	Peroxiredoxin-1 OS=Homo sapiens GN=PRDX1 PE=1 SV=1	60	11	8	1	22.1	0.964	1.024	1.108	0.957	1.005	1.01	1.042	0.941	1.01325	0.9995	-1.01376	0.766223	0.910732	-0.0197117
High	Q9UKG1	DCC-interacting protein 13-alpha OS=Homo sapiens GN=APPL1 PE=1 SV=1	13	8	8	1	79.6	1.003	1.005	1.147	0.969	0.943	0.924	1.003	0.995	1.031	0.96625	-1.06701	0.199102	0.528615	-0.0935759
High	P04062	Glucosylceramidase OS=Homo sapiens GN=GBA PE=1 SV=3	16	8	8	1	59.7	1.029	1.217	1.011	1.142	0.913	1.012	0.925	0.911	1.09975	0.94025	-1.16964	0.0299176	0.272121	-0.226059
High	Q9NX46	Poly(ADP-ribose) glycohydrolase ARH3 OS=Homo sapiens GN=ADPRHL2 PE=1 SV=1	30	8	8	1	38.9	1.055	0.877	1.062	0.998	0.949	0.967	1.013	1.002	0.998	0.98275	-1.01552	0.798596	0.922898	-0.0222154
High	P25789	Proteasome subunit alpha type-4 OS=Homo sapiens GN=PSMA4 PE=1 SV=1	27	8	8	1	29.5	1.061	0.949	0.874	0.931	1.085	1.031	1.058	0.939	0.95375	1.02825	1.07811	0.190302	0.520611	0.108508
High	Q9NZR1	Tropomodulin-2 OS=Homo sapiens GN=TMOD2 PE=1 SV=1	29	9	8	1	39.6	1.044	1.081	0.766	0.873	1.003	0.984	0.999	1.163	0.941	1.03725	1.10228	0.30245	0.626198	0.140497
High	Q92890	Ubiquitin recognition factor in ER-associated degradation protein 1 OS=Homo sapiens GN=UFD1 PE=1 SV=3	34	8	8	1	34.5	1.041	1.057	1.005	1.124	0.957	0.908	0.988	1.104	1.05675	0.98925	-1.06823	0.215578	0.547003	-0.095227
High	Q9H7D7	WD repeat-containing protein 26 OS=Homo sapiens GN=WDR26 PE=1 SV=3	12	8	8	1	72.1	1.065	0.967	1.06	1.039	1.025	0.896	0.952	0.994	1.03275	0.96675	-1.06827	0.123194	0.446216	-0.0952763
High	Q05655	Protein kinase C delta type OS=Homo sapiens GN=PRKCD PE=1 SV=2	16	10	8	1	77.5	0.974	0.801	0.803	0.834	1.285	1.215	1.034	1.082	0.853	1.154	1.35287	0.00456769	0.176156	0.436026
High	Q9BSF4	Mitochondrial import inner membrane translocase subunit Tim29 OS=Homo sapiens GN=TIMM29 PE=1 SV=2	39	8	8	1	29.2	1.045	1.035	0.768	0.979	0.998	1.077	1.022	1.059	0.95675	1.039	1.08597	0.306281	0.627703	0.118982
High	Q6P1M0	Long-chain fatty acid transport protein 4 OS=Homo sapiens GN=SLC27A4 PE=1 SV=1	17	9	8	1	72	1.009	1.028	0.948	1.061	0.985	0.979	1.001	0.955	1.0115	0.98	-1.03214	0.294356	0.619267	-0.0456427
High	P37802	Transgelin-2 OS=Homo sapiens GN=TAGLN2 PE=1 SV=3	51	9	8	1	22.4	0.876	0.941	1.095	1.008	1.135	0.909	1.141	0.95	0.98	1.03375	1.05485	0.523821	0.78754	0.0770337
High	P62701	40S ribosomal protein S4, X isoform OS=Homo sapiens GN=RPS4X PE=1 SV=2	36	8	8	1	29.6	0.907	0.971	1.106	1.071	0.967	1.015	1.045	0.96	1.01375	0.99675	-1.01706	0.785514	0.917879	-0.0243983
High	P61981	14-3-3 protein gamma OS=Homo sapiens GN=YWHAG PE=1 SV=2	57	13	8	1	28.3	1.057	0.998	0.845	0.886	1.047	0.971	1.018	1.158	0.9465	1.0485	1.10777	0.158114	0.489268	0.147652
High	Q9Y6Y8	SEC23-interacting protein OS=Homo sapiens GN=SEC23IP PE=1 SV=1	8	8	8	1	111	1.001	0.996	1.15	1.043	0.958	0.991	1.034	0.833	1.0475	0.954	-1.09801	0.154599	0.485974	-0.134889
High	Q8IU81	Interferon regulatory factor 2-binding protein 1 OS=Homo sapiens GN=IRF2BP1 PE=1 SV=1	17	8	8	1	61.6	0.975	0.822	1.096	0.97	1.089	1.123	1.035	0.952	0.96575	1.04975	1.08698	0.266853	0.594441	0.120324
High	P22676	Calretinin OS=Homo sapiens GN=CALB2 PE=2 SV=2	29	8	8	1	31.5	1.063	1.098	0.858	0.732	1.026	0.732	1.097	1.246	0.93775	1.02525	1.09331	0.59143	0.827609	0.1287
High	Q8WTW3	Conserved oligomeric Golgi complex subunit 1 OS=Homo sapiens GN=COG1 PE=1 SV=1	9	8	8	1	108.9	1.085	0.999	1.048	1.104	0.927	0.907	0.966	0.884	1.059	0.921	-1.14984	0.0031615	0.171872	-0.20143
High	Q9UPQ3	Arf-GAP with GTPase, ANK repeat and PH domain-containing protein 1 OS=Homo sapiens GN=AGAP1 PE=1 SV=4	16	10	8	1	94.4	1.004	1.026	0.924	0.995	1.049	0.875	0.968	1.124	0.98725	1.004	1.01697	0.831563	0.937557	0.0242719
High	P29590	Protein PML OS=Homo sapiens GN=PML PE=1 SV=3	9	8	8	1	97.5	1.11	0.845	1.012	0.953	0.999	1.104	1.002	0.943	0.98	1.012	1.03265	0.615105	0.840242	0.0463556
High	Q8TDZ2	[F-actin]-monooxygenase MICAL1 OS=Homo sapiens GN=MICAL1 PE=1 SV=2	9	8	8	1	117.8	0.909	0.922	0.853	0.999	1.164	0.998	1.042	1.235	0.92075	1.10975	1.20527	0.0243452	0.256129	0.269353
High	Q9NP72	Ras-related protein Rab-18 OS=Homo sapiens GN=RAB18 PE=1 SV=1	43	8	8	1	23	1.034	1.052	1.026	1.012	0.975	0.951	0.971	0.995	1.031	0.973	-1.05961	0.0034571	0.172244	-0.0835326
High	Q8WWY3	U4/U6 small nuclear ribonucleoprotein Prp31 OS=Homo sapiens GN=PRPF31 PE=1 SV=2	15	8	8	1	55.4	0.875	0.92	1.062	1.001	0.978	1.061	1.057	0.928	0.9645	1.006	1.04303	0.454457	0.738124	0.0607772
High	O43390	Heterogeneous nuclear ribonucleoprotein R OS=Homo sapiens GN=HNRNPR PE=1 SV=1	25	14	8	1	70.9	0.94	0.964	1.222	1	0.979	0.974	1.021	1.009	1.0315	0.99575	-1.0359	0.653959	0.858328	-0.0508883
High	Q96AG4	Leucine-rich repeat-containing protein 59 OS=Homo sapiens GN=LRRC59 PE=1 SV=1	24	8	8	1	34.9	1.199	1.02	0.985	0.986	0.976	0.968	1.026	0.949	1.0475	0.97975	-1.06915	0.272524	0.598544	-0.0964647
High	P31146	Coronin-1A OS=Homo sapiens GN=CORO1A PE=1 SV=4	18	8	8	1	51	0.936	0.973	0.802	0.924	1.195	1.055	0.996	1.231	0.90875	1.11925	1.23164	0.0205363	0.245476	0.300577
High	Q86UU1	Pleckstrin homology-like domain family B member 1 OS=Homo sapiens GN=PHLDB1 PE=1 SV=1	6	8	8	1	151.1	0.947	0.953	0.94	0.916	1.014	1.01	1.036	0.974	0.939	1.0085	1.07401	0.00506918	0.17991	0.103014
High	O43172	U4/U6 small nuclear ribonucleoprotein Prp4 OS=Homo sapiens GN=PRPF4 PE=1 SV=2	20	8	8	1	58.4	0.902	0.919	0.907	0.961	1.046	0.958	1.085	1.016	0.92225	1.02625	1.11277	0.0186861	0.239773	0.154152
High	Q15118	[Pyruvate dehydrogenase (acetyl-transferring)] kinase isozyme 1, mitochondrial OS=Homo sapiens GN=PDK1 PE=1 SV=1	21	8	8	1	49.2	0.995	0.865	0.801	0.839	1.169	1.233	1.023	1.065	0.875	1.1225	1.28286	0.00767706	0.194393	0.359361
High	Q1L5Z9	LON peptidase N-terminal domain and RING finger protein 2 OS=Homo sapiens GN=LONRF2 PE=2 SV=3	15	8	8	1	83.6	0.815	0.947	0.987	0.949	1.097	1.101	1.06	1.055	0.9245	1.07825	1.16631	0.0301938	0.273796	0.221946
High	Q9Y371	Endophilin-B1 OS=Homo sapiens GN=SH3GLB1 PE=1 SV=1	23	9	8	1	40.8	0.961	0.998	0.873	0.971	0.996	0.959	1.059	1.057	0.95075	1.01775	1.07047	0.122097	0.444941	0.0982453
High	Q9Y2D5	A-kinase anchor protein 2 OS=Homo sapiens GN=AKAP2 PE=1 SV=3	15	8	8	1	94.6	0.931	0.889	1.064	0.993	1.039	1.227	1.069	0.855	0.96925	1.0475	1.08073	0.436053	0.727545	0.11201
High	P48163	NADP-dependent malic enzyme OS=Homo sapiens GN=ME1 PE=1 SV=1	13	8	8	1	64.1	0.963	1.13	1.104	1.158	0.825	1.19	0.911	0.83	1.08875	0.939	-1.15948	0.1694	0.501052	-0.213476
High	Q5JTZ9	Alanine--tRNA ligase, mitochondrial OS=Homo sapiens GN=AARS2 PE=1 SV=1	9	8	8	1	107.3	0.962	0.88	0.982	0.944	1.04	1.145	0.989	0.92	0.942	1.0235	1.08652	0.186323	0.516766	0.119712
High	Q8TEA8	D-aminoacyl-tRNA deacylase 1 OS=Homo sapiens GN=DTD1 PE=1 SV=2	56	8	8	1	23.4	0.953	1.097	0.834	0.906	1.123	0.95	1.01	1.226	0.9475	1.07725	1.13694	0.161963	0.492428	0.185155
High	Q16698	2,4-dienoyl-CoA reductase, mitochondrial OS=Homo sapiens GN=DECR1 PE=1 SV=1	31	8	8	1	36	0.864	0.981	1.03	1.109	0.971	1.203	1.037	0.898	0.996	1.02725	1.03138	0.732605	0.894816	0.0445697
High	P78362	SRSF protein kinase 2 OS=Homo sapiens GN=SRPK2 PE=1 SV=3	16	8	8	1	77.5	1.031	1.065	0.993	0.994	1.006	0.946	1.063	1.125	1.02075	1.035	1.01396	0.778479	0.914423	0.0200012
High	Q12874	Splicing factor 3A subunit 3 OS=Homo sapiens GN=SF3A3 PE=1 SV=1	20	8	8	1	58.8	0.969	0.961	0.986	0.938	1.006	0.954	0.987	0.955	0.9635	0.9755	1.01245	0.489646	0.763443	0.0178572
High	Q9Y233	cAMP and cAMP-inhibited cGMP 3',5'-cyclic phosphodiesterase 10A OS=Homo sapiens GN=PDE10A PE=1 SV=1	12	8	8	1	88.4	0.983	0.875	0.984	1.03	0.975	1.179	1.116	0.996	0.968	1.0665	1.10176	0.149467	0.479915	0.139805
High	Q9NUQ6	SPATS2-like protein OS=Homo sapiens GN=SPATS2L PE=1 SV=2	18	8	8	1	61.7	1.028	1.039	1.14	0.983	1.033	0.942	1.072	0.916	1.0475	0.99075	-1.05728	0.291207	0.616872	-0.0803573
High	Q9UI08	Ena/VASP-like protein OS=Homo sapiens GN=EVL PE=1 SV=2	28	8	8	1	44.6	1.076	0.995	0.861	0.873	1.014	0.932	1.095	1.149	0.95125	1.0475	1.10118	0.216624	0.548336	0.139054
High	P02511	Alpha-crystallin B chain OS=Homo sapiens GN=CRYAB PE=1 SV=2	53	8	8	1	20.1	1.108	1.307	1.515	1.291	0.707	0.57	0.682	0.76	1.30525	0.67975	-1.92019	0.000323298	0.0744774	-0.94125
High	Q06323	Proteasome activator complex subunit 1 OS=Homo sapiens GN=PSME1 PE=1 SV=1	33	8	8	1	28.7	0.961	0.925	0.881	0.926	1.009	1.072	1.081	1.023	0.92325	1.04625	1.13323	0.00228801	0.159679	0.180434
High	Q5VT25	Serine/threonine-protein kinase MRCK alpha OS=Homo sapiens GN=CDC42BPA PE=1 SV=1	8	12	8	1	197.2	0.986	1.02	1.031	1.197	1.066	1.057	1.037	1.008	1.0585	1.042	-1.01583	0.786262	0.918182	-0.022666
High	Q93100	Phosphorylase b kinase regulatory subunit beta OS=Homo sapiens GN=PHKB PE=1 SV=3	7	8	8	1	124.8	0.957	1.062	1.089	1.129	0.946	1.012	0.981	1.07	1.05925	1.00225	-1.05687	0.266429	0.594441	-0.0798007
High	P61158	Actin-related protein 3 OS=Homo sapiens GN=ACTR3 PE=1 SV=3	33	11	8	1	47.3	0.978	1.066	0.893	0.998	0.962	0.923	1.045	1.077	0.98375	1.00175	1.0183	0.734069	0.894911	0.0261589
High	O96005	Cleft lip and palate transmembrane protein 1 OS=Homo sapiens GN=CLPTM1 PE=1 SV=1	21	8	8	1	76	1.018	1.092	0.935	1.03	0.989	0.981	0.955	1.077	1.01875	1.0005	-1.01824	0.685383	0.874066	-0.0260789
High	P67775	Serine/threonine-protein phosphatase 2A catalytic subunit alpha isoform OS=Homo sapiens GN=PPP2CA PE=1 SV=1	36	8	8	1	35.6	0.921	1.002	0.965	0.988	1.109	0.982	1.008	1.151	0.969	1.0625	1.09649	0.092668	0.404027	0.132894
High	P47756	F-actin-capping protein subunit beta OS=Homo sapiens GN=CAPZB PE=1 SV=4	30	8	8	1	31.3	0.998	1.066	0.932	0.959	0.981	0.999	1.015	1.09	0.98875	1.02125	1.03287	0.412587	0.711252	0.0466584
High	P83436	Conserved oligomeric Golgi complex subunit 7 OS=Homo sapiens GN=COG7 PE=1 SV=1	10	8	8	1	86.3	1.018	0.966	1.026	1.128	0.998	0.933	0.951	0.974	1.0345	0.964	-1.07313	0.118914	0.440074	-0.101829
High	Q9C0J8	pre-mRNA 3' end processing protein WDR33 OS=Homo sapiens GN=WDR33 PE=1 SV=2	8	8	8	1	145.8	0.993	1.009	1.346	0.993	1.011	0.982	1.091	0.98	1.08525	1.016	-1.06816	0.505851	0.774941	-0.095127
High	Q6WKZ4	Rab11 family-interacting protein 1 OS=Homo sapiens GN=RAB11FIP1 PE=1 SV=3	7	8	8	1	137.1	1.06	1.164	0.997	0.891	0.976	0.876	1.058	1.067	1.028	0.99425	-1.03395	0.676467	0.869284	-0.0481597
High	Q9NZJ7	Mitochondrial carrier homolog 1 OS=Homo sapiens GN=MTCH1 PE=1 SV=1	26	8	8	1	41.5	0.982	1.171	0.954	1.026	0.969	0.983	0.948	1.055	1.03325	0.98875	-1.04501	0.453916	0.737798	-0.0635117
High	Q9NRW7	Vacuolar protein sorting-associated protein 45 OS=Homo sapiens GN=VPS45 PE=1 SV=1	15	8	8	1	65	0.949	0.967	0.913	0.985	0.978	0.902	1.037	1.132	0.9535	1.01225	1.06162	0.329618	0.646872	0.0862608
High	Q8N158	Glypican-2 OS=Homo sapiens GN=GPC2 PE=2 SV=1	18	8	8	1	62.8	1.072	1.074	0.809	0.997	1.053	0.881	1.057	1.209	0.988	1.05	1.06275	0.536403	0.795994	0.0878064
High	Q9Y6N7	Roundabout homolog 1 OS=Homo sapiens GN=ROBO1 PE=1 SV=1	6	8	8	1	180.8	0.854	0.78	0.941	1.068	1.138	1.119	1.117	0.924	0.91075	1.0745	1.1798	0.0941019	0.404027	0.238538
High	P08559	Pyruvate dehydrogenase E1 component subunit alpha, somatic form, mitochondrial OS=Homo sapiens GN=PDHA1 PE=1 SV=3	19	8	8	1	43.3	1.054	1.01	0.896	0.907	1.034	1.24	0.923	0.998	0.96675	1.04875	1.08482	0.341436	0.654854	0.117456
High	Q9NR46	Endophilin-B2 OS=Homo sapiens GN=SH3GLB2 PE=1 SV=1	27	9	8	1	43.9	0.994	1.021	0.913	0.952	0.957	0.895	1.032	1.186	0.97	1.0175	1.04897	0.544458	0.799858	0.0689721
High	Q9UQN3	Charged multivesicular body protein 2b OS=Homo sapiens GN=CHMP2B PE=1 SV=1	32	8	8	1	23.9	1.233	1.238	0.934	0.927	0.943	0.858	1.058	0.954	1.083	0.95325	-1.13611	0.255023	0.582257	-0.184107
High	Q9HA65	TBC1 domain family member 17 OS=Homo sapiens GN=TBC1D17 PE=1 SV=2	16	8	8	1	72.7	0.968	1.154	1.058	1.066	1.017	0.96	0.899	1.022	1.0615	0.9745	-1.08928	0.121209	0.443659	-0.12337
High	Q9UMZ2	Synergin gamma OS=Homo sapiens GN=SYNRG PE=1 SV=2	9	8	8	1	140.6	1.018	0.938	1.031	0.904	1.105	1.174	1.052	1.127	0.97275	1.1145	1.14572	0.0151337	0.230041	0.196256
High	Q9Y2L1	Exosome complex exonuclease RRP44 OS=Homo sapiens GN=DIS3 PE=1 SV=2	9	8	8	1	108.9	0.928	0.837	1.016	0.945	1.055	0.955	0.973	1.052	0.9315	1.00875	1.08293	0.148099	0.477662	0.114941
High	O75339	Cartilage intermediate layer protein 1 OS=Homo sapiens GN=CILP PE=1 SV=4	7	8	8	1	132.5	0.801	1.271	1.175	1.445	0.76	1.068	1.007	0.565	1.173	0.85	-1.38	0.140173	0.466504	-0.464668
High	P50213	Isocitrate dehydrogenase [NAD] subunit alpha, mitochondrial OS=Homo sapiens GN=IDH3A PE=1 SV=1	21	8	8	1	39.6	1.05	0.973	0.912	0.959	1.055	1.166	1.025	0.907	0.9735	1.03825	1.06651	0.348872	0.662316	0.092901
High	Q96GD0	Pyridoxal phosphate phosphatase OS=Homo sapiens GN=PDXP PE=1 SV=2	30	8	8	1	31.7	1.023	1.003	0.895	0.903	1.095	0.955	1.038	1.118	0.956	1.0515	1.0999	0.102359	0.415907	0.137366
High	Q9Y6W5	Wiskott-Aldrich syndrome protein family member 2 OS=Homo sapiens GN=WASF2 PE=1 SV=3	14	8	8	1	54.3	0.988	0.973	1.17	1.072	1.005	0.991	1.106	0.834	1.05075	0.984	-1.06784	0.387886	0.695275	-0.0946892
High	O95470	Sphingosine-1-phosphate lyase 1 OS=Homo sapiens GN=SGPL1 PE=1 SV=3	16	8	8	1	63.5	0.944	1.096	1.1	1.196	0.886	0.905	0.943	0.94	1.084	0.9185	-1.18019	0.0403576	0.301966	-0.239013
High	O15069	NAC-alpha domain-containing protein 1 OS=Homo sapiens GN=NACAD PE=1 SV=3	7	8	8	1	161	1.049	1.031	0.852	0.9	1.088	1.005	1.004	1.093	0.958	1.0475	1.09342	0.171949	0.503416	0.128853
High	Q9P016	Thymocyte nuclear protein 1 OS=Homo sapiens GN=THYN1 PE=1 SV=1	31	8	8	1	25.7	1.114	0.887	1.118	1.019	1.043	1.017	1.055	0.981	1.0345	1.024	-1.01025	0.917758	0.970838	-0.0147179
High	Q8WVT3	Trafficking protein particle complex subunit 12 OS=Homo sapiens GN=TRAPPC12 PE=1 SV=3	15	8	8	1	79.3	1.01	1.007	0.973	0.992	0.934	1.023	0.928	0.96	0.9955	0.96125	-1.03563	0.211465	0.543065	-0.0505096
High	Q12905	Interleukin enhancer-binding factor 2 OS=Homo sapiens GN=ILF2 PE=1 SV=2	30	8	8	1	43	1.041	1.001	0.991	0.954	1.055	1.034	1.088	1.009	0.99675	1.0465	1.04991	0.0888684	0.396879	0.0702687
High	P16070	CD44 antigen OS=Homo sapiens GN=CD44 PE=1 SV=3	13	8	8	1	81.5	0.906	0.964	1.178	1.094	1.133	0.805	1.193	0.912	1.0355	1.01075	-1.02449	0.785549	0.917879	-0.0349013
High	P43146	Netrin receptor DCC OS=Homo sapiens GN=DCC PE=1 SV=2	7	8	8	1	158.4	1.28	0.974	0.789	0.852	1.143	0.898	1.044	1.137	0.97375	1.0555	1.08395	0.475223	0.75304	0.116303
High	Q9H2P0	Activity-dependent neuroprotector homeobox protein OS=Homo sapiens GN=ADNP PE=1 SV=1	8	8	8	1	123.5	0.968	0.939	1.068	1.009	0.998	1.009	1.123	1.031	0.996	1.04025	1.04443	0.302652	0.626198	0.0627126
High	O14828	Secretory carrier-associated membrane protein 3 OS=Homo sapiens GN=SCAMP3 PE=1 SV=3	40	8	8	1	38.3	1.09	1.022	0.925	0.999	1.042	1.083	1.047	1.07	1.009	1.0605	1.05104	0.228156	0.558443	0.0718184
High	Q9Y2H6	Fibronectin type-III domain-containing protein 3A OS=Homo sapiens GN=FNDC3A PE=1 SV=4	8	8	8	1	131.8	0.971	1.125	1.099	1.092	0.948	0.906	1.046	1.014	1.07175	0.9785	-1.0953	0.0968794	0.407099	-0.131325
High	Q9UJ14	Glutathione hydrolase 7 OS=Homo sapiens GN=GGT7 PE=1 SV=2	15	8	8	1	70.4	1.126	1.033	0.941	1.053	0.933	0.961	0.996	1.088	1.03825	0.9945	-1.04399	0.424687	0.71907	-0.0621106
High	P30050	60S ribosomal protein L12 OS=Homo sapiens GN=RPL12 PE=1 SV=1	63	8	8	1	17.8	1.082	1.051	1.123	1.1	1.059	1.063	1.062	1.022	1.089	1.0515	-1.03566	0.0909902	0.401237	-0.0505551
High	O75061	Putative tyrosine-protein phosphatase auxilin OS=Homo sapiens GN=DNAJC6 PE=1 SV=3	10	8	8	1	99.9	0.975	0.998	0.893	0.953	0.992	0.919	1.02	1.17	0.95475	1.02525	1.07384	0.284178	0.610906	0.102781
High	Q9UQ16	Dynamin-3 OS=Homo sapiens GN=DNM3 PE=1 SV=4	16	15	8	1	97.7	0.982	0.881	0.874	0.963	1.106	1.178	1.026	1.12	0.925	1.1075	1.1973	0.00482823	0.179042	0.259781
High	Q96EK7	Constitutive coactivator of peroxisome proliferator-activated receptor gamma OS=Homo sapiens GN=FAM120B PE=1 SV=1	12	8	8	1	103.7	0.973	0.932	1.069	0.988	1.189	1.067	1.03	0.987	0.9905	1.06825	1.0785	0.18507	0.51661	0.10902
High	Q8N8S7	Protein enabled homolog OS=Homo sapiens GN=ENAH PE=1 SV=2	18	8	8	1	66.5	0.959	1.041	0.989	0.997	1.03	0.925	1.041	1.067	0.9965	1.01575	1.01932	0.636857	0.851456	0.0276037
High	Q02410	Amyloid-beta A4 precursor protein-binding family A member 1 OS=Homo sapiens GN=APBA1 PE=1 SV=3	15	9	8	1	92.8	1.033	1.117	0.775	0.89	0.991	0.995	1.023	1.273	0.95375	1.0705	1.12241	0.284149	0.610906	0.166602
High	Q96T23	Remodeling and spacing factor 1 OS=Homo sapiens GN=RSF1 PE=1 SV=2	8	8	8	1	163.7	0.964	0.907	1.11	1.02	1.113	0.97	1.09	1.018	1.00025	1.04775	1.04749	0.408474	0.707959	0.0669339
High	Q9Y5V3	Melanoma-associated antigen D1 OS=Homo sapiens GN=MAGED1 PE=1 SV=3	16	10	8	1	86.1	1.119	1.284	1.069	0.872	0.909	1.082	0.949	1.042	1.086	0.9955	-1.09091	0.418295	0.714522	-0.125531
High	P62280	40S ribosomal protein S11 OS=Homo sapiens GN=RPS11 PE=1 SV=3	48	8	8	1	18.4	0.918	1.004	1.422	1.062	0.957	0.935	1.009	0.973	1.1015	0.9685	-1.13733	0.312658	0.632314	-0.185646
High	Q9H6W3	Ribosomal oxygenase 1 OS=Homo sapiens GN=RIOX1 PE=1 SV=2	17	8	8	1	71	1.047	1.018	1.022	0.956	1.075	0.973	1.01	1.058	1.01075	1.029	1.01806	0.575362	0.819516	0.0258168
High	P78318	Immunoglobulin-binding protein 1 OS=Homo sapiens GN=IGBP1 PE=1 SV=1	27	8	8	1	39.2	1.139	1.281	0.831	0.868	0.936	1.054	0.889	1.21	1.02975	1.02225	-1.00734	0.987388	0.996446	-0.0105461
High	Q8IWV7	E3 ubiquitin-protein ligase UBR1 OS=Homo sapiens GN=UBR1 PE=1 SV=1	5	8	8	1	200.1	0.95	1.012	1.138	1.149	1.066	1.008	1.006	1.036	1.06225	1.029	-1.03231	0.585593	0.82545	-0.0458804
High	Q99719	Septin-5 OS=Homo sapiens GN=SEPT5 PE=1 SV=1	34	11	8	1	42.8	0.865	0.932	0.813	0.996	1.213	1.074	1.063	1.177	0.9015	1.13175	1.25541	0.00709759	0.19306	0.328156
High	Q9NR30	Nucleolar RNA helicase 2 OS=Homo sapiens GN=DDX21 PE=1 SV=5	12	9	8	1	87.3	1.107	0.921	1.188	1.129	1.004	0.954	0.983	0.88	1.08625	0.95525	-1.13714	0.10799	0.423781	-0.185406
High	P35813	Protein phosphatase 1A OS=Homo sapiens GN=PPM1A PE=1 SV=1	27	9	8	1	42.4	1.02	1.005	1.115	0.987	1.101	1	1.068	1.066	1.03175	1.05875	1.02617	0.467794	0.747764	0.0372685
High	Q70UQ0	Inhibitor of nuclear factor kappa-B kinase-interacting protein OS=Homo sapiens GN=IKBIP PE=1 SV=1	22	8	8	1	39.3	1.218	1.164	1.05	1.239	0.814	1.09	0.926	0.747	1.16775	0.89425	-1.30584	0.0360261	0.289254	-0.384981
High	Q9P1W3	Calcium permeable stress-gated cation channel 1 OS=Homo sapiens GN=TMEM63C PE=2 SV=1	13	8	8	1	93.3	1.044	1.036	0.95	0.989	1.035	0.983	1.062	1.139	1.00475	1.05475	1.04976	0.255795	0.583427	0.0700645
High	Q7Z417	Nuclear fragile X mental retardation-interacting protein 2 OS=Homo sapiens GN=NUFIP2 PE=1 SV=1	16	8	8	1	76.1	1.167	0.937	1.021	1.047	1.018	1.025	0.988	0.847	1.043	0.9695	-1.07581	0.295466	0.620032	-0.105426
High	Q9NZ32	Actin-related protein 10 OS=Homo sapiens GN=ACTR10 PE=1 SV=1	23	8	8	1	46.3	0.981	1.066	0.965	1.03	1.055	0.973	1.051	1.138	1.0105	1.05425	1.0433	0.333953	0.649524	0.0611477
High	Q9Y485	DmX-like protein 1 OS=Homo sapiens GN=DMXL1 PE=1 SV=3	2	8	8	1	337.6	0.987	0.979	1.169	1.174	1.036	0.967	0.93	1.001	1.07725	0.9835	-1.09532	0.185992	0.516766	-0.131356
High	Q8N126	Cell adhesion molecule 3 OS=Homo sapiens GN=CADM3 PE=1 SV=1	31	8	8	1	43.3	0.959	0.969	0.91	1.052	1.133	1.041	0.947	1.176	0.9725	1.07425	1.10463	0.146464	0.476271	0.14356
High	Q15404	Ras suppressor protein 1 OS=Homo sapiens GN=RSU1 PE=1 SV=3	26	8	8	1	31.5	1.095	1.14	0.9	1.033	1.078	0.993	1.009	0.982	1.042	1.0155	-1.0261	0.707183	0.884142	-0.037165
High	Q53GS9	U4/U6.U5 tri-snRNP-associated protein 2 OS=Homo sapiens GN=USP39 PE=1 SV=2	16	8	8	1	65.3	1.006	0.953	1.119	1.013	0.944	0.993	1.004	0.999	1.02275	0.985	-1.03832	0.374984	0.685102	-0.0542579
High	Q96JG8	Melanoma-associated antigen D4 OS=Homo sapiens GN=MAGED4 PE=1 SV=3	17	8	8	1	81.3	1.078	1.519	0.858	0.85	0.791	1.165	0.751	1.161	1.07625	0.967	-1.11298	0.60415	0.833825	-0.154425
High	P31689	DnaJ homolog subfamily A member 1 OS=Homo sapiens GN=DNAJA1 PE=1 SV=2	25	8	8	1	44.8	0.972	0.988	0.942	0.937	0.954	0.961	0.902	1.027	0.95975	0.961	1.0013	0.987704	0.996564	0.00187778
High	Q9NSK0	Kinesin light chain 4 OS=Homo sapiens GN=KLC4 PE=1 SV=3	21	11	8	1	68.6	0.998	0.992	1.075	1.007	1.056	1.019	0.996	1.045	1.018	1.029	1.01081	0.647407	0.856547	0.0155054
High	O15372	Eukaryotic translation initiation factor 3 subunit H OS=Homo sapiens GN=EIF3H PE=1 SV=1	25	8	8	1	39.9	1.046	1.016	1.027	1.03	1.037	1.013	1.01	0.948	1.02975	1.002	-1.02769	0.246985	0.577325	-0.0394116
High	P05413	Fatty acid-binding protein, heart OS=Homo sapiens GN=FABP3 PE=1 SV=4	58	8	8	1	14.8	1.193	0.781	0.766	0.863	1.077	1.707	1.095	0.912	0.90075	1.19775	1.32973	0.160393	0.491077	0.411128
High	O15126	Secretory carrier-associated membrane protein 1 OS=Homo sapiens GN=SCAMP1 PE=1 SV=2	34	8	8	1	37.9	1.027	1.069	1.043	1.019	1.058	1.014	1.07	1.173	1.0395	1.07875	1.03776	0.336122	0.651238	0.0534708
High	P35442	Thrombospondin-2 OS=Homo sapiens GN=THBS2 PE=1 SV=2	9	8	8	1	129.9	3.28	0.551	1.023	0.876	0.808	1.064	0.575	0.474	1.4325	0.73025	-1.96166	0.309626	0.630638	-0.972073
High	Q8IYB7	DIS3-like exonuclease 2 OS=Homo sapiens GN=DIS3L2 PE=1 SV=4	8	8	8	1	99.2	0.942	1.059	0.872	1.031	1.119	1.086	1.045	1.173	0.976	1.10575	1.13294	0.0575357	0.34122	0.180072
High	O95870	Protein ABHD16A OS=Homo sapiens GN=ABHD16A PE=1 SV=3	18	8	8	1	63.2	1	1.074	1.2	1.109	1.074	0.996	1.027	1.098	1.09575	1.04875	-1.04482	0.378008	0.688183	-0.0632479
High	O95819	Mitogen-activated protein kinase kinase kinase kinase 4 OS=Homo sapiens GN=MAP4K4 PE=1 SV=2	13	14	8	1	142	0.941	1.04	0.98	0.922	1.182	1.115	1.17	1.074	0.97075	1.13525	1.16946	0.00428783	0.172856	0.225838
High	P29762	Cellular retinoic acid-binding protein 1 OS=Homo sapiens GN=CRABP1 PE=1 SV=2	77	9	8	1	15.6	0.572	0.539	0.591	0.585	1.618	2.522	1.681	0.549	0.57175	1.5925	2.78531	0.0715319	0.367684	1.47784
High	Q96S55	ATPase WRNIP1 OS=Homo sapiens GN=WRNIP1 PE=1 SV=2	13	8	8	1	72.1	1.024	0.918	1.149	1.034	1.079	1.045	1.102	1.028	1.03125	1.0635	1.03127	0.52948	0.790073	0.0444259
High	Q15154	Pericentriolar material 1 protein OS=Homo sapiens GN=PCM1 PE=1 SV=4	5	9	8	1	228.4	0.985	0.948	1.244	1.076	1.079	1.085	1.134	0.979	1.06325	1.06925	1.00564	0.891724	0.96215	0.00811835
High	Q9BY44	Eukaryotic translation initiation factor 2A OS=Homo sapiens GN=EIF2A PE=1 SV=3	16	8	8	1	64.9	1.012	1.146	1.145	1.103	0.991	1.036	1.021	0.95	1.1015	0.9995	-1.10205	0.0383256	0.297436	-0.140191
High	Q9Y5K5	Ubiquitin carboxyl-terminal hydrolase isozyme L5 OS=Homo sapiens GN=UCHL5 PE=1 SV=3	33	8	8	1	37.6	1.019	1.009	0.987	1.025	1.154	1.098	1.076	1.011	1.01	1.08475	1.07401	0.0777625	0.38058	0.103007
High	P46777	60S ribosomal protein L5 OS=Homo sapiens GN=RPL5 PE=1 SV=3	30	8	8	1	34.3	1.006	1.007	1.326	1.039	1	1.018	1.049	1.002	1.0945	1.01725	-1.07594	0.394843	0.699968	-0.105598
High	Q92804	TATA-binding protein-associated factor 2N OS=Homo sapiens GN=TAF15 PE=1 SV=1	29	10	8	1	61.8	1.03	1.008	1.484	0.997	1.005	0.904	1.03	0.997	1.12975	0.984	-1.14812	0.289814	0.614696	-0.199273
High	Q86VP1	Tax1-binding protein 1 OS=Homo sapiens GN=TAX1BP1 PE=1 SV=2	9	8	8	1	90.8	1.003	1.066	1.015	1.098	1.09	0.978	0.977	1.032	1.0455	1.01925	-1.02575	0.472875	0.75145	-0.0366851
High	O95817	BAG family molecular chaperone regulator 3 OS=Homo sapiens GN=BAG3 PE=1 SV=3	14	8	8	1	61.6	1.269	1.043	1.133	1.015	1.017	1.124	0.989	0.941	1.115	1.01775	-1.09555	0.206404	0.53581	-0.13166
High	Q96RU3	Formin-binding protein 1 OS=Homo sapiens GN=FNBP1 PE=1 SV=2	12	8	8	1	71.3	0.983	1.108	1.019	1.135	1.099	1.085	1.043	1.117	1.06125	1.086	1.02332	0.544176	0.799858	0.0332595
High	P15848	Arylsulfatase B OS=Homo sapiens GN=ARSB PE=1 SV=1	16	8	8	1	59.6	1.118	1.157	0.993	1.114	0.91	0.907	0.895	0.888	1.0955	0.9	-1.21722	0.00882833	0.20306	-0.283593
High	Q96HC4	PDZ and LIM domain protein 5 OS=Homo sapiens GN=PDLIM5 PE=1 SV=5	20	8	8	1	63.9	1.153	1.457	1.758	1.252	0.809	0.603	0.706	0.921	1.405	0.75975	-1.84929	0.00323623	0.171872	-0.886973
High	Q14BN4	Sarcolemmal membrane-associated protein OS=Homo sapiens GN=SLMAP PE=1 SV=1	10	8	8	1	95.1	1.047	1.053	1.042	1.111	1.091	1.066	1.073	1.101	1.06325	1.08275	1.01834	0.325383	0.643391	0.0262193
High	Q63HN8	E3 ubiquitin-protein ligase RNF213 OS=Homo sapiens GN=RNF213 PE=1 SV=3	1	8	8	1	591	0.985	1.049	1.16	1.202	1.14	1.027	1.131	0.997	1.099	1.07375	-1.02352	0.715303	0.888076	-0.0335333
High	Q92729	Receptor-type tyrosine-protein phosphatase U OS=Homo sapiens GN=PTPRU PE=1 SV=2	6	8	8	1	162.3	1.06	1.026	1.167	1.146	1.131	0.83	1.057	0.971	1.09975	0.99725	-1.10278	0.230351	0.560028	-0.141148
High	Q96SB3	Neurabin-2 OS=Homo sapiens GN=PPP1R9B PE=1 SV=2	13	8	8	1	89.1	0.952	1.019	1.035	1.055	1.057	0.866	0.978	1.072	1.01525	0.99325	-1.02215	0.668861	0.866485	-0.0316062
High	P15924	Desmoplakin OS=Homo sapiens GN=DSP PE=1 SV=3	3	8	8	1	331.6	0.735	0.912	1.989	0.829	0.78	0.977	0.911	0.732	1.11625	0.85	-1.31324	0.460653	0.743467	-0.393125
High	Q9UKG9	Peroxisomal carnitine O-octanoyltransferase OS=Homo sapiens GN=CROT PE=1 SV=2	12	8	8	1	70.1	1.19	1.17	1.396	1.45	0.79	0.757	0.78	0.924	1.3015	0.81275	-1.60135	0.000656382	0.0868403	-0.679292
High	Q5VWQ8	Disabled homolog 2-interacting protein OS=Homo sapiens GN=DAB2IP PE=1 SV=2	7	10	8	1	131.5	1.106	1.162	1.063	1.08	1.146	1	1.071	1.249	1.10275	1.1165	1.01247	0.861272	0.950663	0.0178775
High	O94766	Galactosylgalactosylxylosylprotein 3-beta-glucuronosyltransferase 3 OS=Homo sapiens GN=B3GAT3 PE=1 SV=2	26	8	8	1	37.1	1.181	1.097	1.099	1.006	0.896	0.905	0.925	0.96	1.09575	0.9215	-1.18909	0.00774499	0.194393	-0.249863
High	P23921	Ribonucleoside-diphosphate reductase large subunit OS=Homo sapiens GN=RRM1 PE=1 SV=1	15	8	8	1	90	0.944	0.889	1.395	1.172	1.124	1.031	1.019	1.022	1.1	1.049	-1.04862	0.780157	0.914993	-0.0684888
High	P12532	Creatine kinase U-type, mitochondrial OS=Homo sapiens GN=CKMT1A PE=1 SV=1	26	7	7	1	47	0.885	0.941	0.762	0.867	1.107	1.336	1.028	1.018	0.86375	1.12225	1.29928	0.0180263	0.238163	0.377708
High	Q15005	Signal peptidase complex subunit 2 OS=Homo sapiens GN=SPCS2 PE=1 SV=3	35	7	7	1	25	0.961	1.019	0.861	0.989	0.867	0.908	0.886	0.856	0.9575	0.87925	-1.089	0.103598	0.417514	-0.122999
High	P51116	Fragile X mental retardation syndrome-related protein 2 OS=Homo sapiens GN=FXR2 PE=1 SV=2	21	10	7	1	74.2	0.908	0.917	0.974	0.878	0.909	0.958	0.901	0.911	0.91925	0.91975	1.00054	0.971678	0.991961	0.0007845
High	Q9UK41	Vacuolar protein sorting-associated protein 28 homolog OS=Homo sapiens GN=VPS28 PE=1 SV=1	38	7	7	1	25.4	0.922	0.995	0.869	0.897	0.917	0.858	0.871	0.893	0.92075	0.88475	-1.04069	0.28964	0.614696	-0.0575396
High	Q9ULH1	Arf-GAP with SH3 domain, ANK repeat and PH domain-containing protein 1 OS=Homo sapiens GN=ASAP1 PE=1 SV=4	8	7	7	1	125.4	0.85	0.896	0.871	0.952	0.982	1.068	1.032	1.058	0.89225	1.035	1.15999	0.00345915	0.172244	0.214111
High	Q8N6Y2	Leucine-rich repeat-containing protein 17 OS=Homo sapiens GN=LRRC17 PE=2 SV=1	16	7	7	1	51.8	0.977	0.988	0.997	1.194	0.85	0.636	1.054	0.707	1.039	0.81175	-1.27995	0.0944803	0.404086	-0.356088
High	Q86VN1	Vacuolar protein-sorting-associated protein 36 OS=Homo sapiens GN=VPS36 PE=1 SV=1	17	7	7	1	43.8	0.929	0.877	0.883	1.039	0.97	0.992	0.94	0.96	0.932	0.9655	1.03594	0.416868	0.713709	0.0509463
High	O75787	Renin receptor OS=Homo sapiens GN=ATP6AP2 PE=1 SV=2	22	7	7	1	39	1.129	1.166	0.855	0.969	0.755	0.917	0.838	0.995	1.02975	0.87625	-1.17518	0.140549	0.466725	-0.23288
High	Q99714	3-hydroxyacyl-CoA dehydrogenase type-2 OS=Homo sapiens GN=HSD17B10 PE=1 SV=3	43	7	7	1	26.9	1.139	1.307	0.708	0.884	0.817	1.189	0.817	0.967	1.0095	0.9475	-1.06544	0.777091	0.914089	-0.0914431
High	Q12904	Aminoacyl tRNA synthase complex-interacting multifunctional protein 1 OS=Homo sapiens GN=AIMP1 PE=1 SV=2	25	7	7	1	34.3	0.93	0.923	0.909	0.906	0.941	1.072	0.975	0.971	0.917	0.98975	1.07933	0.0725406	0.369991	0.110142
High	Q99497	Protein/nucleic acid deglycase DJ-1 OS=Homo sapiens GN=PARK7 PE=1 SV=2	46	7	7	1	19.9	0.989	0.996	0.962	0.913	0.928	0.887	0.961	0.949	0.965	0.93125	-1.03624	0.229171	0.558903	-0.0513604
High	Q9UKF7	Cytoplasmic phosphatidylinositol transfer protein 1 OS=Homo sapiens GN=PITPNC1 PE=1 SV=3	22	7	7	1	38.4	0.903	0.919	0.863	1.061	1.006	0.772	0.965	0.977	0.9365	0.93	-1.00699	0.906724	0.96567	-0.0100483
High	Q9BWS9	Chitinase domain-containing protein 1 OS=Homo sapiens GN=CHID1 PE=1 SV=1	19	7	7	1	44.9	1.058	1.14	0.975	1.094	0.899	0.878	0.952	0.936	1.06675	0.91625	-1.16426	0.0119558	0.216188	-0.219409
High	P49006	MARCKS-related protein OS=Homo sapiens GN=MARCKSL1 PE=1 SV=2	76	7	7	1	19.5	0.944	1.02	0.751	0.753	1.043	0.861	1.008	1.159	0.867	1.01775	1.17388	0.15392	0.484787	0.231279
High	Q96I59	Probable asparagine--tRNA ligase, mitochondrial OS=Homo sapiens GN=NARS2 PE=1 SV=3	17	7	7	1	54.1	0.876	0.872	0.787	0.796	1.161	1.079	1.156	1.034	0.83275	1.1075	1.32993	0.000393043	0.0779554	0.411351
High	Q7Z4V5	Hepatoma-derived growth factor-related protein 2 OS=Homo sapiens GN=HDGFL2 PE=1 SV=1	11	7	7	1	74.3	0.931	0.933	0.974	0.923	1.024	0.99	1.085	0.919	0.94025	1.0045	1.06833	0.159086	0.490322	0.0953613
High	P10515	Dihydrolipoyllysine-residue acetyltransferase component of pyruvate dehydrogenase complex, mitochondrial OS=Homo sapiens GN=DLAT PE=1 SV=3	11	7	7	1	69	0.94	0.936	0.874	0.936	0.992	1.221	1.028	0.819	0.9215	1.015	1.10147	0.368901	0.680423	0.139424
High	Q9UHL4	Dipeptidyl peptidase 2 OS=Homo sapiens GN=DPP7 PE=1 SV=3	17	7	7	1	54.3	0.93	1.081	1.191	1.367	0.758	0.823	0.939	0.573	1.14225	0.77325	-1.47721	0.0259578	0.2565	-0.562872
High	P07585	Decorin OS=Homo sapiens GN=DCN PE=1 SV=1	21	7	7	1	39.7	1.492	1.057	1.122	1.252	0.611	0.409	0.477	0.962	1.23075	0.61475	-2.00203	0.0217406	0.250009	-1.00147
High	O43581	Synaptotagmin-7 OS=Homo sapiens GN=SYT7 PE=1 SV=3	23	7	7	1	45.5	1.136	1.018	0.741	0.997	0.934	0.845	0.872	1.062	0.973	0.92825	-1.04821	0.725141	0.891246	-0.0679264
High	Q96FV2	Secernin-2 OS=Homo sapiens GN=SCRN2 PE=1 SV=3	27	7	7	1	46.6	0.924	0.861	1.146	0.926	1.021	0.946	0.937	0.855	0.96425	0.93975	-1.02607	0.774043	0.912408	-0.0371302
High	Q16822	Phosphoenolpyruvate carboxykinase [GTP], mitochondrial OS=Homo sapiens GN=PCK2 PE=1 SV=3	14	8	7	1	70.7	0.902	0.763	0.94	1.122	1.06	1.023	1.124	0.701	0.93175	0.977	1.04856	0.770727	0.911592	0.0684156
High	P06865	Beta-hexosaminidase subunit alpha OS=Homo sapiens GN=HEXA PE=1 SV=2	13	8	7	1	60.7	0.887	1.062	0.907	1.062	0.77	1.029	0.864	0.868	0.9795	0.88275	-1.1096	0.221474	0.552051	-0.150041
High	Q9NVH1	DnaJ homolog subfamily C member 11 OS=Homo sapiens GN=DNAJC11 PE=1 SV=2	13	7	7	1	63.2	0.909	1.007	0.935	0.94	0.908	1.036	0.994	0.981	0.94775	0.97975	1.03376	0.387926	0.695275	0.0479071
High	Q15018	BRISC complex subunit Abraxas 2 OS=Homo sapiens GN=ABRAXAS2 PE=1 SV=2	20	7	7	1	46.9	0.968	1.035	0.86	0.882	0.886	0.926	0.922	0.997	0.93625	0.93275	-1.00375	0.970719	0.991961	-0.00540336
High	O00233	26S proteasome non-ATPase regulatory subunit 9 OS=Homo sapiens GN=PSMD9 PE=1 SV=3	39	7	7	1	24.7	1.014	1.128	0.953	1.005	0.794	0.973	0.909	0.923	1.025	0.89975	-1.13921	0.0588794	0.344487	-0.188028
High	Q9UHD1	Cysteine and histidine-rich domain-containing protein 1 OS=Homo sapiens GN=CHORDC1 PE=1 SV=2	29	7	7	1	37.5	0.877	0.977	0.811	0.918	0.956	0.919	0.976	1.084	0.89575	0.98375	1.09824	0.12509	0.448346	0.135196
High	Q99962	Endophilin-A1 OS=Homo sapiens GN=SH3GL2 PE=1 SV=1	33	10	7	1	39.9	1.086	1.157	0.741	0.962	0.924	0.964	0.842	1.05	0.9865	0.945	-1.04392	0.781021	0.915282	-0.0620047
High	Q13554	Calcium/calmodulin-dependent protein kinase type II subunit beta OS=Homo sapiens GN=CAMK2B PE=1 SV=3	24	12	7	1	72.6	0.935	1.033	0.956	0.957	1.168	0.951	0.992	1.155	0.97025	1.0665	1.0992	0.183116	0.515153	0.136456
High	O94760	N(G),N(G)-dimethylarginine dimethylaminohydrolase 1 OS=Homo sapiens GN=DDAH1 PE=1 SV=3	33	8	7	1	31.1	0.943	0.849	0.748	0.868	1.017	1.294	0.99	0.963	0.852	1.066	1.25117	0.0421608	0.30662	0.323282
High	P28161	Glutathione S-transferase Mu 2 OS=Homo sapiens GN=GSTM2 PE=1 SV=2	32	7	7	1	25.7	0.965	0.917	0.722	0.892	1.007	1.005	0.864	0.979	0.874	0.96375	1.10269	0.227531	0.557997	0.141026
High	Q08752	Peptidyl-prolyl cis-trans isomerase D OS=Homo sapiens GN=PPID PE=1 SV=3	19	8	7	1	40.7	0.912	0.969	0.991	1.008	0.971	1.05	0.898	0.98	0.97	0.97475	1.0049	0.920364	0.972071	0.0070475
High	O75569	Interferon-inducible double-stranded RNA-dependent protein kinase activator A OS=Homo sapiens GN=PRKRA PE=1 SV=1	25	7	7	1	34.4	0.911	0.929	0.91	0.954	0.935	0.977	0.948	0.98	0.926	0.96	1.03672	0.0647246	0.354884	0.0520222
High	P30048	Thioredoxin-dependent peroxide reductase, mitochondrial OS=Homo sapiens GN=PRDX3 PE=1 SV=3	38	7	7	1	27.7	0.998	0.891	0.897	0.969	0.942	1.052	1.058	0.897	0.93875	0.98725	1.05166	0.367061	0.679083	0.0726745
High	Q12981	Vesicle transport protein SEC20 OS=Homo sapiens GN=BNIP1 PE=1 SV=3	38	7	7	1	26.1	0.927	1.019	0.822	0.965	0.903	0.895	0.917	1.044	0.93325	0.93975	1.00696	0.895098	0.963561	0.0100134
High	Q9UBV2	Protein sel-1 homolog 1 OS=Homo sapiens GN=SEL1L PE=1 SV=3	13	7	7	1	88.7	1.009	1.026	0.958	0.985	0.871	0.965	0.942	0.959	0.9945	0.93425	-1.06449	0.0733938	0.371594	-0.0901627
High	Q8TF05	Serine/threonine-protein phosphatase 4 regulatory subunit 1 OS=Homo sapiens GN=PPP4R1 PE=1 SV=1	9	7	7	1	106.9	0.869	1.051	0.821	1.013	0.926	0.932	1.045	0.955	0.9385	0.9645	1.0277	0.655762	0.859006	0.0394245
High	P12955	Xaa-Pro dipeptidase OS=Homo sapiens GN=PEPD PE=1 SV=3	17	7	7	1	54.5	1.062	1.13	0.986	1.112	0.918	1.104	0.825	0.865	1.0725	0.928	-1.15571	0.0971107	0.407099	-0.208781
High	Q9BW30	Tubulin polymerization-promoting protein family member 3 OS=Homo sapiens GN=TPPP3 PE=1 SV=1	39	7	7	1	19	0.782	1.041	1.124	1.029	1.041	1.178	1.119	0.734	0.994	1.018	1.02414	0.90364	0.964938	0.0344198
High	P13073	Cytochrome c oxidase subunit 4 isoform 1, mitochondrial OS=Homo sapiens GN=COX4I1 PE=1 SV=1	39	7	7	1	19.6	1.118	1.22	0.844	1.107	0.814	1.041	0.854	0.953	1.07225	0.9155	-1.17122	0.170899	0.502672	-0.22801
High	Q05209	Tyrosine-protein phosphatase non-receptor type 12 OS=Homo sapiens GN=PTPN12 PE=1 SV=3	10	7	7	1	88.1	0.875	0.954	1.004	1.006	0.918	1.017	1.009	0.937	0.95975	0.97025	1.01094	0.793054	0.921226	0.0156979
High	Q9Y2X3	Nucleolar protein 58 OS=Homo sapiens GN=NOP58 PE=1 SV=1	19	7	7	1	59.5	0.9	0.928	0.992	1.037	1.104	0.958	1.062	0.901	0.96425	1.00625	1.04356	0.499871	0.77041	0.0615096
High	Q13409	Cytoplasmic dynein 1 intermediate chain 2 OS=Homo sapiens GN=DYNC1I2 PE=1 SV=3	16	7	7	1	71.4	0.936	0.974	1.047	0.911	0.943	0.937	1.049	0.979	0.967	0.977	1.01034	0.798258	0.922783	0.0148427
High	Q9H8Y8	Golgi reassembly-stacking protein 2 OS=Homo sapiens GN=GORASP2 PE=1 SV=3	22	8	7	1	47.1	1.01	1.024	0.957	0.953	0.947	0.991	0.978	0.873	0.986	0.94725	-1.04091	0.281224	0.608133	-0.0578424
High	P50148	Guanine nucleotide-binding protein G(q) subunit alpha OS=Homo sapiens GN=GNAQ PE=1 SV=4	33	11	7	1	42.1	0.852	0.969	0.831	0.941	1.006	1.003	1.019	1.224	0.89825	1.063	1.18341	0.0363209	0.290095	0.242953
High	Q9UJ41	Rab5 GDP/GTP exchange factor OS=Homo sapiens GN=RABGEF1 PE=1 SV=2	12	7	7	1	79.3	0.968	1.009	0.926	1.13	1.017	0.832	0.971	1.008	1.00825	0.957	-1.05355	0.437986	0.72922	-0.0752626
High	O14562	Ubiquitin domain-containing protein UBFD1 OS=Homo sapiens GN=UBFD1 PE=1 SV=2	30	7	7	1	33.4	0.927	1.026	0.906	0.964	0.892	0.964	0.957	0.976	0.95575	0.94725	-1.00897	0.812872	0.927733	-0.0128881
High	O95825	Quinone oxidoreductase-like protein 1 OS=Homo sapiens GN=CRYZL1 PE=1 SV=2	24	7	7	1	38.7	1.004	1.022	0.833	0.99	0.966	0.863	0.968	1.149	0.96225	0.9865	1.0252	0.773385	0.912194	0.0359073
High	P40818	Ubiquitin carboxyl-terminal hydrolase 8 OS=Homo sapiens GN=USP8 PE=1 SV=1	7	7	7	1	127.4	0.875	1.009	0.968	1.015	0.901	0.986	0.964	0.951	0.96675	0.9505	-1.0171	0.705964	0.883469	-0.0244562
High	Q5H9R7	Serine/threonine-protein phosphatase 6 regulatory subunit 3 OS=Homo sapiens GN=PPP6R3 PE=1 SV=2	11	7	7	1	97.6	0.949	0.886	0.985	0.969	0.99	0.888	0.95	0.938	0.94725	0.9415	-1.00611	0.8581	0.949864	-0.00878414
High	P39019	40S ribosomal protein S19 OS=Homo sapiens GN=RPS19 PE=1 SV=2	46	7	7	1	16.1	0.922	0.974	0.945	1.004	0.924	0.986	0.979	0.916	0.96125	0.95125	-1.01051	0.706681	0.883711	-0.0150871
High	P42224	Signal transducer and activator of transcription 1-alpha/beta OS=Homo sapiens GN=STAT1 PE=1 SV=2	12	7	7	1	87.3	0.893	0.979	1.102	0.977	0.946	1.058	1.019	0.896	0.98775	0.97975	-1.00817	0.901029	0.964	-0.0117323
High	A5PKW4	PH and SEC7 domain-containing protein 1 OS=Homo sapiens GN=PSD PE=1 SV=2	6	7	7	1	109.5	0.873	0.945	0.855	0.905	1.06	0.852	0.958	1.2	0.8945	1.0175	1.13751	0.194617	0.525269	0.185875
High	Q01995	Transgelin OS=Homo sapiens GN=TAGLN PE=1 SV=4	39	7	7	1	22.6	1.078	1.282	0.889	1.02	0.8	0.826	0.976	0.929	1.06725	0.88275	-1.20901	0.0933425	0.404027	-0.273821
High	Q9BZL4	Protein phosphatase 1 regulatory subunit 12C OS=Homo sapiens GN=PPP1R12C PE=1 SV=1	14	7	7	1	84.8	1.011	0.913	0.959	1.001	0.994	1.031	1.023	1.018	0.971	1.0165	1.04686	0.13755	0.464076	0.066067
High	Q96C19	EF-hand domain-containing protein D2 OS=Homo sapiens GN=EFHD2 PE=1 SV=1	37	8	7	1	26.7	0.975	1.006	0.872	0.791	1.021	0.944	0.924	0.965	0.911	0.9635	1.05763	0.369438	0.680517	0.0808336
High	Q13873	Bone morphogenetic protein receptor type-2 OS=Homo sapiens GN=BMPR2 PE=1 SV=2	8	7	7	1	115.1	0.994	1.002	0.803	0.954	0.996	0.91	0.99	1.026	0.93825	0.9805	1.04503	0.458106	0.741538	0.0635452
High	Q12996	Cleavage stimulation factor subunit 3 OS=Homo sapiens GN=CSTF3 PE=1 SV=1	10	7	7	1	82.9	0.969	0.974	1.029	0.931	0.979	0.93	0.949	0.991	0.97575	0.96225	-1.01403	0.610158	0.836984	-0.0200998
High	Q8TC07	TBC1 domain family member 15 OS=Homo sapiens GN=TBC1D15 PE=1 SV=2	10	7	7	1	79.4	1.095	0.949	1.075	1.035	0.972	0.907	0.919	0.867	1.0385	0.91625	-1.13342	0.0221324	0.252157	-0.180688
High	Q13155	Aminoacyl tRNA synthase complex-interacting multifunctional protein 2 OS=Homo sapiens GN=AIMP2 PE=1 SV=2	27	7	7	1	35.3	0.939	1.012	0.851	0.993	0.942	1.027	0.959	0.955	0.94875	0.97075	1.02319	0.598977	0.830949	0.0330718
High	P32119	Peroxiredoxin-2 OS=Homo sapiens GN=PRDX2 PE=1 SV=5	48	8	7	1	21.9	0.932	0.951	0.808	0.91	1.014	1.082	1.064	1.073	0.90025	1.05825	1.17551	0.0147297	0.228933	0.233283
High	Q99733	Nucleosome assembly protein 1-like 4 OS=Homo sapiens GN=NAP1L4 PE=1 SV=1	22	8	7	1	42.8	0.993	1.093	0.928	1.016	0.977	0.928	0.98	1.035	1.0075	0.98	-1.02806	0.537028	0.79601	-0.0399262
High	P20618	Proteasome subunit beta type-1 OS=Homo sapiens GN=PSMB1 PE=1 SV=2	34	7	7	1	26.5	1.019	0.978	0.826	0.913	0.98	1.035	1.027	1.06	0.934	1.0255	1.09797	0.124373	0.447675	0.134833
High	Q86VW0	SEC14 domain and spectrin repeat-containing protein 1 OS=Homo sapiens GN=SESTD1 PE=1 SV=2	10	7	7	1	79.3	0.896	0.923	0.824	0.85	1.126	0.978	1.12	1.071	0.87325	1.07375	1.2296	0.00294239	0.17146	0.298191
High	Q9Y2C4	Nuclease EXOG, mitochondrial OS=Homo sapiens GN=EXOG PE=1 SV=2	24	7	7	1	41.1	0.972	1.052	0.853	0.993	1.017	0.995	1.085	1.047	0.9675	1.036	1.0708	0.214437	0.546252	0.0986904
High	P50416	Carnitine O-palmitoyltransferase 1, liver isoform OS=Homo sapiens GN=CPT1A PE=1 SV=2	10	7	7	1	88.3	0.851	1.067	1.076	1.08	0.898	1.347	0.912	0.869	1.0185	1.0065	-1.01192	0.848147	0.945344	-0.0170988
High	Q7Z3B1	Neuronal growth regulator 1 OS=Homo sapiens GN=NEGR1 PE=1 SV=3	27	7	7	1	38.7	0.95	1.089	0.77	0.935	1.001	0.844	0.876	1.354	0.936	1.01875	1.08841	0.588752	0.826564	0.12222
High	P32929	Cystathionine gamma-lyase OS=Homo sapiens GN=CTH PE=1 SV=3	20	7	7	1	44.5	0.997	1.047	1.231	0.879	0.966	0.874	0.994	0.972	1.0385	0.9515	-1.09143	0.340941	0.654255	-0.126226
High	O15498	Synaptobrevin homolog YKT6 OS=Homo sapiens GN=YKT6 PE=1 SV=1	34	7	7	1	22.4	1.118	1.065	0.908	0.896	0.892	0.921	0.979	1.033	0.99675	0.95625	-1.04235	0.579883	0.821846	-0.0598439
High	Q92783	Signal transducing adapter molecule 1 OS=Homo sapiens GN=STAM PE=1 SV=3	17	8	7	1	59.1	0.977	0.952	0.842	0.957	0.932	1.031	1.025	1.026	0.932	1.0035	1.07672	0.127808	0.45256	0.106639
High	P31943	Heterogeneous nuclear ribonucleoprotein H OS=Homo sapiens GN=HNRNPH1 PE=1 SV=4	40	11	7	1	49.2	0.979	0.813	1.03	0.899	1.114	1.016	1.115	0.905	0.93025	1.0375	1.11529	0.177221	0.506761	0.157421
High	P22570	NADPH:adrenodoxin oxidoreductase, mitochondrial OS=Homo sapiens GN=FDXR PE=1 SV=3	17	7	7	1	53.8	0.971	0.928	1.016	1.108	0.855	1.015	1	0.866	1.00575	0.934	-1.07682	0.254715	0.582257	-0.106777
High	Q8TBC4	NEDD8-activating enzyme E1 catalytic subunit OS=Homo sapiens GN=UBA3 PE=1 SV=2	21	7	7	1	51.8	0.994	1.052	0.994	0.968	1.026	0.92	1.051	0.931	1.002	0.982	-1.02037	0.599935	0.831474	-0.0290876
High	Q15691	Microtubule-associated protein RP/EB family member 1 OS=Homo sapiens GN=MAPRE1 PE=1 SV=3	37	8	7	1	30	1.014	1.078	0.808	0.898	1.008	0.98	1.152	0.978	0.9495	1.0295	1.08425	0.310797	0.630849	0.116704
High	P62906	60S ribosomal protein L10a OS=Homo sapiens GN=RPL10A PE=1 SV=2	36	7	7	1	24.8	0.975	1.015	1.082	1.039	0.942	0.987	1.019	0.965	1.02775	0.97825	-1.0506	0.127493	0.451787	-0.0712143
High	Q99614	Tetratricopeptide repeat protein 1 OS=Homo sapiens GN=TTC1 PE=1 SV=1	30	7	7	1	33.5	1.009	0.933	0.972	0.963	1.066	0.983	1.047	0.963	0.96925	1.01475	1.04694	0.179442	0.509488	0.0661836
High	O60884	DnaJ homolog subfamily A member 2 OS=Homo sapiens GN=DNAJA2 PE=1 SV=1	17	7	7	1	45.7	0.971	0.98	0.907	0.933	0.945	0.95	0.953	1.006	0.94775	0.9635	1.01662	0.500647	0.770964	0.0237781
High	P00387	NADH-cytochrome b5 reductase 3 OS=Homo sapiens GN=CYB5R3 PE=1 SV=3	33	7	7	1	34.2	0.955	1.069	1.024	1.011	0.965	0.986	0.994	0.962	1.01475	0.97675	-1.0389	0.208056	0.538614	-0.0550631
High	P15586	N-acetylglucosamine-6-sulfatase OS=Homo sapiens GN=GNS PE=1 SV=3	13	7	7	1	62	1.131	1.226	1.032	1.124	0.823	0.952	0.858	0.797	1.12825	0.8575	-1.31574	0.00196159	0.154178	-0.395878
High	Q8TB36	Ganglioside-induced differentiation-associated protein 1 OS=Homo sapiens GN=GDAP1 PE=1 SV=3	27	7	7	1	41.3	0.927	0.954	0.837	0.941	1.028	1.079	1.044	0.986	0.91475	1.03425	1.13064	0.0167207	0.235016	0.177136
High	P21266	Glutathione S-transferase Mu 3 OS=Homo sapiens GN=GSTM3 PE=1 SV=3	33	7	7	1	26.5	0.818	0.791	0.867	0.903	1.153	1.065	1.078	1.076	0.84475	1.093	1.29387	0.000694825	0.0868403	0.371697
High	Q9NP81	Serine--tRNA ligase, mitochondrial OS=Homo sapiens GN=SARS2 PE=1 SV=1	19	7	7	1	58.2	0.997	0.908	0.906	0.935	1.088	1.212	0.989	0.86	0.9365	1.03725	1.10758	0.287961	0.612238	0.147413
High	O14744	Protein arginine N-methyltransferase 5 OS=Homo sapiens GN=PRMT5 PE=1 SV=4	9	7	7	1	72.6	0.942	1.131	0.959	1.02	0.94	0.949	0.99	0.974	1.013	0.96325	-1.05165	0.33485	0.650453	-0.072652
High	Q9UI15	Transgelin-3 OS=Homo sapiens GN=TAGLN3 PE=1 SV=2	46	8	7	1	22.5	0.872	0.95	0.822	0.985	1.108	0.882	1.091	1.102	0.90725	1.04575	1.15266	0.0921938	0.403223	0.204966
High	O43157	Plexin-B1 OS=Homo sapiens GN=PLXNB1 PE=1 SV=3	4	7	7	1	232.2	0.727	0.956	0.769	0.851	1.122	1.028	1.111	1.28	0.82575	1.13525	1.37481	0.00633706	0.186764	0.459233
High	P62736	Actin, aortic smooth muscle OS=Homo sapiens GN=ACTA2 PE=1 SV=1	55	14	7	1	42	1.027	1.317	0.878	0.921	0.783	0.823	0.815	1.138	1.03575	0.88975	-1.16409	0.273316	0.599483	-0.219204
High	P51797	Chloride transport protein 6 OS=Homo sapiens GN=CLCN6 PE=1 SV=2	12	7	7	1	97.2	1.063	0.975	0.886	1.026	1.031	0.895	0.893	1.01	0.9875	0.95725	-1.0316	0.5944	0.829092	-0.044885
High	Q9NZ43	Vesicle transport protein USE1 OS=Homo sapiens GN=USE1 PE=1 SV=2	30	7	7	1	29.4	0.966	1.026	0.856	1.095	0.986	0.908	0.989	0.999	0.98575	0.9705	-1.01571	0.839791	0.941464	-0.0224936
High	O43149	Zinc finger ZZ-type and EF-hand domain-containing protein 1 OS=Homo sapiens GN=ZZEF1 PE=1 SV=6	4	7	7	1	330.9	0.945	0.969	1	1.066	1.003	1.024	0.951	0.907	0.995	0.97125	-1.02445	0.544281	0.799858	-0.0348538
High	P07737	Profilin-1 OS=Homo sapiens GN=PFN1 PE=1 SV=2	58	7	7	1	15	0.926	1	1.184	1.063	0.93	0.901	0.969	0.95	1.04325	0.9375	-1.1128	0.138853	0.465765	-0.154194
High	Q8NBU5	ATPase family AAA domain-containing protein 1 OS=Homo sapiens GN=ATAD1 PE=1 SV=1	27	7	7	1	40.7	0.873	0.932	0.881	1.068	1.166	1.251	1.083	0.905	0.9385	1.10125	1.17342	0.118496	0.439163	0.230713
High	Q00059	Transcription factor A, mitochondrial OS=Homo sapiens GN=TFAM PE=1 SV=1	22	7	7	1	29.1	0.957	0.972	0.852	0.824	1.002	1.192	1.108	1.021	0.90125	1.08075	1.19917	0.0195213	0.242074	0.262034
High	O60687	Sushi repeat-containing protein SRPX2 OS=Homo sapiens GN=SRPX2 PE=1 SV=1	16	7	7	1	52.9	2.007	0.843	1.138	1.141	0.946	0.567	0.915	0.597	1.28225	0.75625	-1.69554	0.0713675	0.367679	-0.761742
High	P55010	Eukaryotic translation initiation factor 5 OS=Homo sapiens GN=EIF5 PE=1 SV=2	22	7	7	1	49.2	0.907	0.949	0.999	1.018	0.971	0.888	0.981	1.164	0.96825	1.001	1.03382	0.66015	0.861104	0.0479905
High	Q96RL7	Vacuolar protein sorting-associated protein 13A OS=Homo sapiens GN=VPS13A PE=1 SV=2	3	7	7	1	360	0.953	0.953	0.984	0.853	1.077	1.075	0.882	1.056	0.93575	1.0225	1.09271	0.190983	0.521206	0.127906
High	P21359	Neurofibromin OS=Homo sapiens GN=NF1 PE=1 SV=2	3	7	7	1	319.2	0.906	0.92	0.943	1.013	1.063	1.092	1.029	1.012	0.9455	1.049	1.10947	0.0159538	0.232052	0.149865
High	P35659	Protein DEK OS=Homo sapiens GN=DEK PE=1 SV=1	19	7	7	1	42.6	0.914	0.819	1.041	0.951	1.111	0.92	1.105	1.097	0.93125	1.05825	1.13638	0.106141	0.420234	0.18444
High	Q12907	Vesicular integral-membrane protein VIP36 OS=Homo sapiens GN=LMAN2 PE=1 SV=1	30	7	7	1	40.2	0.984	1.071	1.008	1.047	0.919	0.9	0.955	0.918	1.0275	0.923	-1.11322	0.00479802	0.178905	-0.154736
High	P04844	Dolichyl-diphosphooligosaccharide--protein glycosyltransferase subunit 2 OS=Homo sapiens GN=RPN2 PE=1 SV=3	14	7	7	1	69.2	1.088	1.142	1.002	1.073	0.818	0.93	0.953	0.874	1.07625	0.89375	-1.2042	0.00586757	0.183334	-0.26807
High	P22234	Multifunctional protein ADE2 OS=Homo sapiens GN=PAICS PE=1 SV=3	20	7	7	1	47	0.965	1.013	1.041	1.032	0.918	0.874	1.032	0.969	1.01275	0.94825	-1.06802	0.159193	0.490367	-0.0949387
High	P62269	40S ribosomal protein S18 OS=Homo sapiens GN=RPS18 PE=1 SV=3	43	7	7	1	17.7	1.007	1.09	0.978	1.027	0.871	0.952	1.028	0.929	1.0255	0.945	-1.08519	0.0983539	0.409792	-0.117941
High	P30566	Adenylosuccinate lyase OS=Homo sapiens GN=ADSL PE=1 SV=2	13	7	7	1	54.9	0.98	0.96	0.893	1.023	0.969	0.996	1.01	1.036	0.964	1.00275	1.0402	0.265866	0.594441	0.0568569
High	Q9NRL3	Striatin-4 OS=Homo sapiens GN=STRN4 PE=1 SV=2	21	9	7	1	80.5	0.905	0.999	0.958	0.999	1.057	0.937	1.046	1.065	0.96525	1.02625	1.0632	0.165189	0.495939	0.0884077
High	P61604	10 kDa heat shock protein, mitochondrial OS=Homo sapiens GN=HSPE1 PE=1 SV=2	63	7	7	1	10.9	0.98	1.057	0.906	0.871	0.933	1.156	1.048	1.01	0.9535	1.03675	1.08731	0.225577	0.556644	0.120763
High	Q13033	Striatin-3 OS=Homo sapiens GN=STRN3 PE=1 SV=3	13	9	7	1	87.2	0.974	0.998	0.893	0.998	0.98	0.979	1.002	1.013	0.96575	0.9935	1.02873	0.356653	0.670686	0.0408702
High	Q96I24	Far upstream element-binding protein 3 OS=Homo sapiens GN=FUBP3 PE=1 SV=2	22	10	7	1	61.6	0.902	1.043	1.141	1.089	0.874	0.987	0.956	0.835	1.04375	0.913	-1.14321	0.0871833	0.394727	-0.193089
High	Q8N3J6	Cell adhesion molecule 2 OS=Homo sapiens GN=CADM2 PE=2 SV=1	20	7	7	1	47.5	1.205	1.133	0.96	1.242	0.903	0.649	0.766	1.09	1.135	0.852	-1.33216	0.0670688	0.356977	-0.413767
High	P27695	DNA-(apurinic or apyrimidinic site) lyase OS=Homo sapiens GN=APEX1 PE=1 SV=2	30	7	7	1	35.5	0.981	0.894	1.02	0.923	1.01	0.996	1.094	0.861	0.9545	0.99025	1.03745	0.579527	0.821568	0.0530476
High	P11182	Lipoamide acyltransferase component of branched-chain alpha-keto acid dehydrogenase complex, mitochondrial OS=Homo sapiens GN=DBT PE=1 SV=3	17	7	7	1	53.5	0.933	0.963	0.898	0.995	0.975	1.163	1.014	0.896	0.94725	1.012	1.06836	0.348137	0.661853	0.0953922
High	Q15642	Cdc42-interacting protein 4 OS=Homo sapiens GN=TRIP10 PE=1 SV=3	15	7	7	1	68.3	1.012	0.965	0.988	0.962	1.03	0.858	1.02	0.975	0.98175	0.97075	-1.01133	0.772394	0.911682	-0.0162559
High	O75152	Zinc finger CCCH domain-containing protein 11A OS=Homo sapiens GN=ZC3H11A PE=1 SV=3	11	7	7	1	89.1	1.028	0.889	0.967	1.037	1.052	0.956	1.076	0.867	0.98025	0.98775	1.00765	0.926567	0.974505	0.0109962
High	P17050	Alpha-N-acetylgalactosaminidase OS=Homo sapiens GN=NAGA PE=1 SV=2	21	7	7	1	46.5	0.935	1.077	1.111	1.122	0.825	0.885	1.031	0.752	1.06125	0.87325	-1.21529	0.0520631	0.328963	-0.281298
High	Q6ZXV5	Transmembrane and TPR repeat-containing protein 3 OS=Homo sapiens GN=TMTC3 PE=1 SV=2	11	8	7	1	103.9	0.938	1.1	1.036	1.159	0.947	0.902	0.908	0.906	1.05825	0.91575	-1.15561	0.0484101	0.321627	-0.208655
High	Q9BXW7	Haloacid dehalogenase-like hydrolase domain-containing 5 OS=Homo sapiens GN=HDHD5 PE=1 SV=1	25	7	7	1	46.3	0.987	1.056	0.951	1.089	0.935	1.013	0.898	0.871	1.02075	0.92925	-1.09847	0.0816525	0.385413	-0.135491
High	P13693	Translationally-controlled tumor protein OS=Homo sapiens GN=TPT1 PE=1 SV=1	66	7	7	1	19.6	1.088	1.036	0.969	1.013	0.93	0.867	0.941	1.055	1.0265	0.94825	-1.08252	0.148872	0.479358	-0.114394
High	Q9NWZ5	Uridine-cytidine kinase-like 1 OS=Homo sapiens GN=UCKL1 PE=1 SV=2	15	7	7	1	61.1	0.958	1.132	0.951	0.92	1.025	0.926	0.962	1.095	0.99025	1.002	1.01187	0.833076	0.93805	0.0170178
High	Q9Y4J8	Dystrobrevin alpha OS=Homo sapiens GN=DTNA PE=1 SV=2	13	7	7	1	83.8	0.895	1.021	0.862	0.925	1.069	0.983	1.059	0.971	0.92575	1.0205	1.10235	0.0721226	0.36984	0.140582
High	Q9NX63	MICOS complex subunit MIC19 OS=Homo sapiens GN=CHCHD3 PE=1 SV=1	32	7	7	1	26.1	0.936	1.057	0.911	0.998	0.915	1.125	1.005	0.957	0.9755	1.0005	1.02563	0.682237	0.872489	0.0365074
High	P23381	Tryptophan--tRNA ligase, cytoplasmic OS=Homo sapiens GN=WARS PE=1 SV=2	16	7	7	1	53.1	0.919	0.877	0.785	0.819	0.934	1.201	1.077	0.965	0.85	1.04425	1.22853	0.0293427	0.268702	0.296932
High	P51114	Fragile X mental retardation syndrome-related protein 1 OS=Homo sapiens GN=FXR1 PE=1 SV=3	17	9	7	1	69.7	0.934	0.995	1.106	0.975	0.896	1.046	1.037	0.949	1.0025	0.982	-1.02088	0.701697	0.882855	-0.0298073
High	P19784	Casein kinase II subunit alpha' OS=Homo sapiens GN=CSNK2A2 PE=1 SV=1	24	7	7	1	41.2	0.864	1.027	0.939	0.953	0.886	0.959	0.882	1.009	0.94575	0.934	-1.01258	0.80803	0.925557	-0.0180363
High	Q8N3C0	Activating signal cointegrator 1 complex subunit 3 OS=Homo sapiens GN=ASCC3 PE=1 SV=3	4	7	7	1	251.3	0.927	0.978	0.983	1.021	0.949	1.025	0.972	0.878	0.97725	0.956	-1.02223	0.570616	0.816274	-0.0317171
High	Q9NPQ8	Synembryn-A OS=Homo sapiens GN=RIC8A PE=1 SV=3	17	8	7	1	59.7	0.979	0.987	0.855	1.096	1.051	0.926	0.946	1.082	0.97925	1.00125	1.02247	0.721987	0.890846	0.0320531
High	Q13905	Rap guanine nucleotide exchange factor 1 OS=Homo sapiens GN=RAPGEF1 PE=1 SV=3	8	7	7	1	120.5	0.918	1.036	0.879	0.922	0.986	0.877	1.024	1.134	0.93875	1.00525	1.07084	0.344807	0.65849	0.0987414
High	O95433	Activator of 90 kDa heat shock protein ATPase homolog 1 OS=Homo sapiens GN=AHSA1 PE=1 SV=1	23	7	7	1	38.3	1.036	0.874	0.857	0.939	0.985	0.975	0.916	1.127	0.9265	1.00075	1.08014	0.255189	0.582439	0.111219
High	Q15768	Ephrin-B3 OS=Homo sapiens GN=EFNB3 PE=1 SV=1	29	8	7	1	35.8	0.762	0.989	0.978	0.996	1.145	0.874	1	1.138	0.93125	1.03925	1.11597	0.27354	0.599779	0.158302
High	Q00796	Sorbitol dehydrogenase OS=Homo sapiens GN=SORD PE=1 SV=4	23	7	7	1	38.3	0.888	0.871	0.762	0.744	1.159	1.334	1.093	1.005	0.81625	1.14775	1.40613	0.00475534	0.178905	0.491725
High	P06858	Lipoprotein lipase OS=Homo sapiens GN=LPL PE=1 SV=1	17	7	7	1	53.1	0.995	0.987	0.954	1.033	0.989	1.343	0.756	0.913	0.99225	1.00025	1.00806	0.917545	0.970765	0.0115851
High	Q7Z3U7	Protein MON2 homolog OS=Homo sapiens GN=MON2 PE=1 SV=3	4	7	7	1	190.2	0.906	0.985	0.918	1	1.045	0.996	0.981	0.984	0.95225	1.0015	1.05172	0.137856	0.46408	0.0727501
High	O75223	Gamma-glutamylcyclotransferase OS=Homo sapiens GN=GGCT PE=1 SV=1	37	7	7	1	21	0.954	1.017	1.223	0.953	0.946	0.977	0.997	0.944	1.03675	0.966	-1.07324	0.349822	0.663189	-0.101973
High	Q9NT68	Teneurin-2 OS=Homo sapiens GN=TENM2 PE=1 SV=3	4	10	7	1	307.6	1.081	0.93	0.928	0.942	0.914	0.89	1.048	0.974	0.97025	0.9565	-1.01438	0.793423	0.921496	-0.0205916
High	Q9HA64	Ketosamine-3-kinase OS=Homo sapiens GN=FN3KRP PE=1 SV=2	25	7	7	1	34.4	0.928	1.007	0.981	0.994	0.914	0.937	0.923	1.086	0.9775	0.965	-1.01295	0.752957	0.902843	-0.0185678
High	P16401	Histone H1.5 OS=Homo sapiens GN=HIST1H1B PE=1 SV=3	40	9	7	1	22.6	0.907	0.992	1.176	0.96	1.089	0.783	1.093	0.966	1.00875	0.98275	-1.02646	0.765389	0.909919	-0.0376723
High	Q92820	Gamma-glutamyl hydrolase OS=Homo sapiens GN=GGH PE=1 SV=2	24	7	7	1	35.9	1.033	1.062	1.019	1.068	0.947	0.886	1.003	0.903	1.0455	0.93475	-1.11848	0.0197899	0.24289	-0.161541
High	O15400	Syntaxin-7 OS=Homo sapiens GN=STX7 PE=1 SV=4	35	7	7	1	29.8	0.932	0.988	0.786	0.921	1.072	1.082	1.024	1.16	0.90675	1.0845	1.19603	0.0252138	0.2565	0.258253
High	Q9NS86	LanC-like protein 2 OS=Homo sapiens GN=LANCL2 PE=1 SV=1	21	7	7	1	50.8	0.924	0.876	1.037	0.945	1.062	0.963	1.034	0.998	0.9455	1.01425	1.07271	0.144022	0.473455	0.101264
High	Q5EBL4	RILP-like protein 1 OS=Homo sapiens GN=RILPL1 PE=1 SV=1	22	7	7	1	47.1	1.058	1.083	1.028	0.911	1.177	1.001	1.042	0.882	1.02	1.0255	1.00539	0.975774	0.99341	0.00775834
High	Q5VZE5	N-alpha-acetyltransferase 35, NatC auxiliary subunit OS=Homo sapiens GN=NAA35 PE=1 SV=1	11	7	7	1	83.6	1.012	0.982	0.79	1.021	1.054	0.988	1.039	1.149	0.95125	1.0575	1.1117	0.175852	0.506284	0.152761
High	Q14738	Serine/threonine-protein phosphatase 2A 56 kDa regulatory subunit delta isoform OS=Homo sapiens GN=PPP2R5D PE=1 SV=1	22	9	7	1	69.9	0.913	1.001	0.855	0.919	1.094	1.007	1.001	1.109	0.922	1.05275	1.14181	0.0203518	0.244925	0.191324
High	O60641	Clathrin coat assembly protein AP180 OS=Homo sapiens GN=SNAP91 PE=1 SV=2	12	8	7	1	92.4	1.061	0.985	0.871	0.93	0.993	1.015	1.033	1.035	0.96175	1.019	1.05953	0.247539	0.577677	0.0834202
High	P61026	Ras-related protein Rab-10 OS=Homo sapiens GN=RAB10 PE=1 SV=1	52	10	7	1	22.5	1	0.993	0.958	1.004	0.904	0.954	0.926	1.049	0.98875	0.95825	-1.03183	0.398675	0.702052	-0.0452037
High	P78540	Arginase-2, mitochondrial OS=Homo sapiens GN=ARG2 PE=1 SV=1	26	7	7	1	38.6	0.794	0.801	0.63	0.717	1.3	1.341	1.207	1.195	0.7355	1.26075	1.71414	0.000618692	0.0868403	0.777485
High	Q9BZH6	WD repeat-containing protein 11 OS=Homo sapiens GN=WDR11 PE=1 SV=1	7	7	7	1	136.6	0.969	1.02	0.97	1.075	1.022	0.979	1.053	1.082	1.0085	1.034	1.02529	0.470563	0.749756	0.0360251
High	Q96CX2	BTB/POZ domain-containing protein KCTD12 OS=Homo sapiens GN=KCTD12 PE=1 SV=1	34	7	7	1	35.7	0.986	1.027	0.888	0.981	1.121	0.969	1.001	1.012	0.9705	1.02575	1.05693	0.256824	0.583952	0.079879
High	Q86TI2	Dipeptidyl peptidase 9 OS=Homo sapiens GN=DPP9 PE=1 SV=3	15	8	7	1	98.2	1.028	0.971	1.09	0.989	0.909	0.916	0.916	0.932	1.0195	0.91825	-1.11026	0.0244779	0.256129	-0.150903
High	O94919	Endonuclease domain-containing 1 protein OS=Homo sapiens GN=ENDOD1 PE=1 SV=2	17	7	7	1	55	0.919	0.997	0.956	1.021	0.951	1.131	0.975	0.943	0.97325	1	1.02749	0.627936	0.846614	0.0391177
High	Q96JB2	Conserved oligomeric Golgi complex subunit 3 OS=Homo sapiens GN=COG3 PE=1 SV=3	10	7	7	1	94	1.049	1.009	1.03	1.088	0.924	0.9	0.959	0.943	1.044	0.9315	-1.12077	0.00177597	0.146171	-0.164494
High	Q9UH03	Neuronal-specific septin-3 OS=Homo sapiens GN=SEPT3 PE=1 SV=3	20	7	7	1	40.7	0.899	1.011	0.711	1.001	1.089	0.989	0.964	1.166	0.9055	1.052	1.16179	0.157556	0.488849	0.216348
High	P29218	Inositol monophosphatase 1 OS=Homo sapiens GN=IMPA1 PE=1 SV=1	28	7	7	1	30.2	0.967	0.979	0.886	0.918	0.996	1.005	0.993	0.976	0.9375	0.9925	1.05867	0.0849075	0.391421	0.0822484
High	P51148	Ras-related protein Rab-5C OS=Homo sapiens GN=RAB5C PE=1 SV=2	61	9	7	1	23.5	0.989	1.042	0.932	0.96	0.949	0.89	0.942	1.115	0.98075	0.974	-1.00693	0.866029	0.952392	-0.00996366
High	Q9H479	Fructosamine-3-kinase OS=Homo sapiens GN=FN3K PE=1 SV=1	29	7	7	1	35.1	1.073	0.916	0.941	0.976	0.974	1.019	0.979	0.975	0.9765	0.98675	1.0105	0.757293	0.906138	0.0150646
High	P16298	Serine/threonine-protein phosphatase 2B catalytic subunit beta isoform OS=Homo sapiens GN=PPP3CB PE=1 SV=2	27	12	7	1	59	1.099	1.096	0.856	0.949	1.036	0.843	1.099	1.075	1	1.01325	1.01325	0.882253	0.958212	0.0189902
High	Q9H444	Charged multivesicular body protein 4b OS=Homo sapiens GN=CHMP4B PE=1 SV=1	32	7	7	1	24.9	1.097	1.177	0.778	0.965	0.862	0.899	0.974	1.018	1.00425	0.93825	-1.07034	0.586715	0.825806	-0.0980742
High	Q9BX66	Sorbin and SH3 domain-containing protein 1 OS=Homo sapiens GN=SORBS1 PE=1 SV=3	7	7	7	1	142.4	0.999	0.919	0.935	0.877	1.042	1.376	0.952	0.972	0.9325	1.0855	1.16408	0.195403	0.525599	0.219184
High	Q8TC26	Transmembrane protein 163 OS=Homo sapiens GN=TMEM163 PE=2 SV=1	24	7	7	1	31.4	1.012	1.108	1	0.999	0.925	0.878	0.935	1.103	1.02975	0.96025	-1.07238	0.252763	0.581425	-0.100812
High	Q16775	Hydroxyacylglutathione hydrolase, mitochondrial OS=Homo sapiens GN=HAGH PE=1 SV=2	26	7	7	1	33.8	1.037	1.019	1.127	1.09	0.983	0.896	0.967	0.962	1.06825	0.952	-1.12211	0.0100133	0.207471	-0.166216
High	Q969X5	Endoplasmic reticulum-Golgi intermediate compartment protein 1 OS=Homo sapiens GN=ERGIC1 PE=1 SV=1	30	7	7	1	32.6	1.027	1.143	1.008	1.02	0.834	0.888	0.93	1.015	1.0495	0.91675	-1.14481	0.0396553	0.299588	-0.195102
High	Q9UH62	Armadillo repeat-containing X-linked protein 3 OS=Homo sapiens GN=ARMCX3 PE=1 SV=1	25	7	7	1	42.5	0.892	1.077	0.997	1.283	0.869	1.002	0.832	1.042	1.06225	0.93625	-1.13458	0.246463	0.577325	-0.182158
High	Q99598	Translin-associated protein X OS=Homo sapiens GN=TSNAX PE=1 SV=1	24	7	7	1	33.1	0.964	0.967	1.003	0.895	0.916	1.105	0.997	0.911	0.95725	0.98225	1.02612	0.667121	0.866013	0.0371945
High	Q16566	Calcium/calmodulin-dependent protein kinase type IV OS=Homo sapiens GN=CAMK4 PE=1 SV=1	19	8	7	1	51.9	0.806	0.827	0.745	0.725	1.24	1.54	1.181	1.04	0.77575	1.25025	1.61167	0.0064988	0.187928	0.688553
High	P54819	Adenylate kinase 2, mitochondrial OS=Homo sapiens GN=AK2 PE=1 SV=2	35	7	7	1	26.5	0.813	0.842	1.028	1.004	0.917	1.339	1.162	0.873	0.92175	1.07275	1.16382	0.281568	0.608485	0.218866
High	O75436	Vacuolar protein sorting-associated protein 26A OS=Homo sapiens GN=VPS26A PE=1 SV=2	33	7	7	1	38.1	0.987	1.063	0.871	0.989	0.988	1.111	0.933	1.024	0.9775	1.014	1.03734	0.526106	0.788773	0.052889
High	Q9NYQ7	Cadherin EGF LAG seven-pass G-type receptor 3 OS=Homo sapiens GN=CELSR3 PE=1 SV=2	3	7	7	1	358	0.936	0.896	0.816	0.95	1.037	0.999	1.01	1.052	0.8995	1.0245	1.13897	0.0251253	0.2565	0.187725
High	O94888	UBX domain-containing protein 7 OS=Homo sapiens GN=UBXN7 PE=1 SV=2	17	7	7	1	54.8	0.993	0.893	0.937	0.864	1.071	1.059	1.119	0.992	0.92175	1.06025	1.15026	0.0123389	0.219608	0.201957
High	Q8IZL8	Proline-, glutamic acid- and leucine-rich protein 1 OS=Homo sapiens GN=PELP1 PE=1 SV=2	10	7	7	1	119.6	1.004	0.951	1.091	1.103	1.076	1.114	1.061	0.88	1.03725	1.03275	-1.00436	0.921595	0.972557	-0.0062726
High	Q8N7H5	RNA polymerase II-associated factor 1 homolog OS=Homo sapiens GN=PAF1 PE=1 SV=2	17	7	7	1	59.9	0.96	0.918	1.002	0.931	1.02	0.917	1.001	0.975	0.95275	0.97825	1.02676	0.42095	0.716965	0.0381055
High	P45985	Dual specificity mitogen-activated protein kinase kinase 4 OS=Homo sapiens GN=MAP2K4 PE=1 SV=1	19	7	7	1	44.3	0.828	0.962	1.029	1.236	0.958	0.942	1.017	0.991	1.01375	0.977	-1.03762	0.769925	0.911592	-0.0532714
High	Q9NTX5	Ethylmalonyl-CoA decarboxylase OS=Homo sapiens GN=ECHDC1 PE=1 SV=2	26	7	7	1	33.7	0.854	0.949	0.884	0.989	1.016	1.232	1.055	1.023	0.919	1.0815	1.17682	0.0311726	0.277991	0.234897
High	Q92973	Transportin-1 OS=Homo sapiens GN=TNPO1 PE=1 SV=2	14	11	7	1	102.3	0.997	0.994	0.943	1.06	0.949	1.005	1.038	0.911	0.9985	0.97575	-1.02332	0.557349	0.807696	-0.0332509
High	Q8TB22	Spermatogenesis-associated protein 20 OS=Homo sapiens GN=SPATA20 PE=2 SV=3	10	7	7	1	87.8	0.992	1.035	0.815	1.014	1.16	1.209	1.033	1.15	0.964	1.138	1.1805	0.048005	0.320847	0.239396
High	Q9BXN1	Asporin OS=Homo sapiens GN=ASPN PE=1 SV=2	22	7	7	1	43.4	1.322	0.786	1.195	1.383	0.973	1.093	0.911	0.589	1.1715	0.8915	-1.31408	0.190807	0.520975	-0.39405
High	P80404	4-aminobutyrate aminotransferase, mitochondrial OS=Homo sapiens GN=ABAT PE=1 SV=3	18	7	7	1	56.4	0.887	0.944	0.89	0.891	1.033	1.449	1.054	0.966	0.903	1.1255	1.2464	0.103782	0.417514	0.317768
High	Q8N122	Regulatory-associated protein of mTOR OS=Homo sapiens GN=RPTOR PE=1 SV=1	8	7	7	1	148.9	0.906	0.933	1.002	1.115	0.999	1.083	0.996	1.006	0.989	1.021	1.03236	0.530034	0.790192	0.0459404
High	Q9Y680	Peptidyl-prolyl cis-trans isomerase FKBP7 OS=Homo sapiens GN=FKBP7 PE=1 SV=1	28	7	7	1	30	1.11	0.901	0.932	0.995	1.071	1.184	0.998	0.729	0.9845	0.9955	1.01117	0.991347	0.997423	0.0160301
High	P35237	Serpin B6 OS=Homo sapiens GN=SERPINB6 PE=1 SV=3	30	7	7	1	42.6	1.034	1.061	0.948	1.093	0.895	1.085	1.016	0.792	1.034	0.947	-1.09187	0.284316	0.610906	-0.1268
High	Q7Z4W1	L-xylulose reductase OS=Homo sapiens GN=DCXR PE=1 SV=2	31	7	7	1	25.9	0.938	0.908	0.951	0.966	1.062	1.266	1.058	0.991	0.94075	1.09425	1.16317	0.063689	0.354358	0.218059
High	P54619	5'-AMP-activated protein kinase subunit gamma-1 OS=Homo sapiens GN=PRKAG1 PE=1 SV=1	29	9	7	1	37.6	0.968	0.976	1.087	1.085	0.926	0.981	0.926	0.934	1.029	0.94175	-1.09265	0.0654462	0.354884	-0.127827
High	Q9H7Z7	Prostaglandin E synthase 2 OS=Homo sapiens GN=PTGES2 PE=1 SV=1	16	7	7	1	41.9	0.962	1.096	0.885	0.964	0.925	1.079	1.004	1.029	0.97675	1.00925	1.03327	0.557149	0.807603	0.0472223
High	Q9Y295	Developmentally-regulated GTP-binding protein 1 OS=Homo sapiens GN=DRG1 PE=1 SV=1	25	8	7	1	40.5	1.095	0.99	1.081	0.997	0.98	0.898	0.952	0.938	1.04075	0.942	-1.10483	0.0249272	0.2565	-0.143825
High	O60925	Prefoldin subunit 1 OS=Homo sapiens GN=PFDN1 PE=1 SV=2	61	7	7	1	14.2	1.287	0.944	0.937	0.938	0.835	1.041	1.147	1.194	1.0265	1.05425	1.02703	0.81665	0.929596	0.0384834
High	O15530	3-phosphoinositide-dependent protein kinase 1 OS=Homo sapiens GN=PDPK1 PE=1 SV=1	22	7	7	1	63.1	0.933	1.004	0.875	0.981	0.959	0.962	1.029	1.072	0.94825	1.0055	1.06037	0.199502	0.529064	0.0845737
High	P27694	Replication protein A 70 kDa DNA-binding subunit OS=Homo sapiens GN=RPA1 PE=1 SV=2	14	7	7	1	68.1	1.053	0.936	1.026	1.08	0.966	0.969	1.009	0.897	1.02375	0.96025	-1.06613	0.163444	0.495115	-0.0923815
High	P12931	Proto-oncogene tyrosine-protein kinase Src OS=Homo sapiens GN=SRC PE=1 SV=3	22	10	7	1	59.8	0.924	0.923	1.057	1.046	1.036	0.998	1.055	1.026	0.9875	1.02875	1.04177	0.343598	0.657088	0.0590398
High	Q96Q11	CCA tRNA nucleotidyltransferase 1, mitochondrial OS=Homo sapiens GN=TRNT1 PE=1 SV=2	16	7	7	1	50.1	1.01	0.958	0.995	0.981	1.027	1.027	1.057	0.904	0.986	1.00375	1.018	0.683522	0.872865	0.0257404
High	Q13510	Acid ceramidase OS=Homo sapiens GN=ASAH1 PE=1 SV=5	20	7	7	1	44.6	0.948	1.034	0.73	1.044	0.83	1.383	1.013	0.977	0.939	1.05075	1.11901	0.47006	0.749453	0.162222
High	P27105	Erythrocyte band 7 integral membrane protein OS=Homo sapiens GN=STOM PE=1 SV=3	29	7	7	1	31.7	0.967	0.996	0.915	1.052	1.057	1.28	1.056	0.685	0.9825	1.0195	1.03766	0.926175	0.974245	0.0533325
High	O76031	ATP-dependent Clp protease ATP-binding subunit clpX-like, mitochondrial OS=Homo sapiens GN=CLPX PE=1 SV=2	11	7	7	1	69.2	0.993	1.006	1.097	1.016	1.041	1.116	1.007	0.948	1.028	1.028	1	0.981783	0.994087	0
High	P48047	ATP synthase subunit O, mitochondrial OS=Homo sapiens GN=ATP5O PE=1 SV=1	34	7	7	1	23.3	1.001	1.055	0.824	0.996	1.009	1.178	1.035	1.01	0.969	1.058	1.09185	0.2252	0.556119	0.126771
High	Q9UBT2	SUMO-activating enzyme subunit 2 OS=Homo sapiens GN=UBA2 PE=1 SV=2	10	7	7	1	71.2	1.009	1.042	1.03	1.07	0.983	0.959	1.034	1.007	1.03775	0.99575	-1.04218	0.0899685	0.399208	-0.0596035
High	Q15599	Na(+)/H(+) exchange regulatory cofactor NHE-RF2 OS=Homo sapiens GN=SLC9A3R2 PE=1 SV=2	23	7	7	1	37.4	0.934	1.035	1.104	1.022	1.047	1.008	1.004	0.882	1.02375	0.98525	-1.03908	0.476506	0.754166	-0.0553017
High	Q99816	Tumor susceptibility gene 101 protein OS=Homo sapiens GN=TSG101 PE=1 SV=2	24	7	7	1	43.9	1.034	1.095	0.981	1.007	0.982	0.923	0.955	1.039	1.02925	0.97475	-1.05591	0.163768	0.495414	-0.0784893
High	Q15746	Myosin light chain kinase, smooth muscle OS=Homo sapiens GN=MYLK PE=1 SV=4	4	8	7	1	210.6	1.078	1.404	0.917	0.843	0.887	0.714	0.934	1.205	1.0605	0.935	-1.13422	0.455845	0.739365	-0.181706
High	P29692	Elongation factor 1-delta OS=Homo sapiens GN=EEF1D PE=1 SV=5	37	8	7	1	31.1	1	0.985	1.017	0.996	0.916	1.045	1.024	0.988	0.9995	0.99325	-1.00629	0.816864	0.929683	-0.00904968
High	Q15057	Arf-GAP with coiled-coil, ANK repeat and PH domain-containing protein 2 OS=Homo sapiens GN=ACAP2 PE=1 SV=3	9	7	7	1	88	1.114	0.984	1.16	1.076	1.038	0.937	0.958	0.966	1.0835	0.97475	-1.11157	0.0522126	0.328963	-0.152595
High	P46781	40S ribosomal protein S9 OS=Homo sapiens GN=RPS9 PE=1 SV=3	32	7	7	1	22.6	0.961	1.064	1.183	1.085	0.958	0.777	0.97	0.992	1.07325	0.92425	-1.16121	0.0805148	0.383753	-0.215631
High	O60547	GDP-mannose 4,6 dehydratase OS=Homo sapiens GN=GMDS PE=1 SV=1	22	7	7	1	41.9	1.035	1.059	0.832	0.99	0.939	0.91	0.987	1.176	0.979	1.003	1.02451	0.77636	0.913784	0.0349408
High	Q8IZQ1	WD repeat and FYVE domain-containing protein 3 OS=Homo sapiens GN=WDFY3 PE=1 SV=2	3	7	7	1	395	0.911	0.99	0.911	1.036	1.074	1.008	1.011	1.009	0.962	1.0255	1.06601	0.135079	0.459528	0.0922187
High	Q7Z3C6	Autophagy-related protein 9A OS=Homo sapiens GN=ATG9A PE=1 SV=3	9	7	7	1	94.4	1.008	0.96	0.972	0.977	1.037	1.089	0.978	1.044	0.97925	1.037	1.05897	0.0769141	0.377797	0.0826668
High	A8MWY0	UPF0577 protein KIAA1324-like OS=Homo sapiens GN=KIAA1324L PE=1 SV=2	9	7	7	1	113.8	1.025	1.131	0.873	0.963	0.864	0.846	0.889	1.09	0.998	0.92225	-1.08214	0.355904	0.6702	-0.113882
High	O00267	Transcription elongation factor SPT5 OS=Homo sapiens GN=SUPT5H PE=1 SV=1	9	7	7	1	120.9	0.997	0.988	1.041	1.023	1.022	0.973	1.019	1.071	1.01225	1.02125	1.00889	0.72675	0.891626	0.0127704
High	Q13438	Protein OS-9 OS=Homo sapiens GN=OS9 PE=1 SV=1	17	7	7	1	75.5	1.053	0.979	0.897	1.039	1.019	0.974	0.957	0.983	0.992	0.98325	-1.0089	0.863379	0.951027	-0.0127818
High	Q08495	Dematin OS=Homo sapiens GN=DMTN PE=1 SV=3	19	8	7	1	45.5	0.935	0.983	0.896	0.9	1.122	1.154	1.042	1.101	0.9285	1.10475	1.18982	0.00124721	0.125633	0.250746
High	Q7L0Y3	Mitochondrial ribonuclease P protein 1 OS=Homo sapiens GN=TRMT10C PE=1 SV=2	18	7	7	1	47.3	1.016	1.053	0.766	0.891	1.05	1.262	1.04	1.006	0.9315	1.0895	1.16962	0.125492	0.448835	0.226039
High	Q8WWQ0	PH-interacting protein OS=Homo sapiens GN=PHIP PE=1 SV=2	4	7	7	1	206.6	0.988	0.933	1.154	1.055	1.097	0.926	1.058	0.939	1.0325	1.005	-1.02736	0.685009	0.873771	-0.0389463
High	Q8NHP8	Putative phospholipase B-like 2 OS=Homo sapiens GN=PLBD2 PE=1 SV=2	12	7	7	1	65.4	1.064	1.16	0.83	1.137	0.889	1.044	0.987	0.983	1.04775	0.97575	-1.07379	0.485552	0.76137	-0.102711
High	Q9NUL3	Double-stranded RNA-binding protein Staufen homolog 2 OS=Homo sapiens GN=STAU2 PE=1 SV=1	16	9	7	1	62.6	0.893	1.014	1.127	0.949	0.944	1.032	1.086	0.998	0.99575	1.015	1.01933	0.724525	0.891035	0.0276242
High	Q8TDY2	RB1-inducible coiled-coil protein 1 OS=Homo sapiens GN=RB1CC1 PE=1 SV=3	5	7	7	1	183	0.948	0.921	0.943	1.005	1.102	0.934	0.979	1.055	0.95425	1.0175	1.06628	0.198558	0.527794	0.0925896
High	P28289	Tropomodulin-1 OS=Homo sapiens GN=TMOD1 PE=1 SV=1	31	8	7	1	40.5	0.887	1.116	0.797	1.022	0.933	1.075	1.003	1.079	0.9555	1.0225	1.07012	0.414196	0.712594	0.0977731
High	Q2M389	WASH complex subunit 4 OS=Homo sapiens GN=WASHC4 PE=1 SV=2	6	7	7	1	136.3	0.966	0.93	0.978	1.014	1.026	1.087	0.947	0.974	0.972	1.0085	1.03755	0.355727	0.670053	0.0531829
High	Q7L576	Cytoplasmic FMR1-interacting protein 1 OS=Homo sapiens GN=CYFIP1 PE=1 SV=1	15	18	7	1	145.1	0.896	1.016	1.251	1.071	1.001	0.95	0.904	0.902	1.0585	0.93925	-1.12696	0.20223	0.530852	-0.17244
High	P49756	RNA-binding protein 25 OS=Homo sapiens GN=RBM25 PE=1 SV=3	8	7	7	1	100.1	1.001	1.008	1.17	0.966	0.911	1.031	1.021	1.018	1.03625	0.99525	-1.0412	0.482521	0.759807	-0.0582412
High	Q49A26	Putative oxidoreductase GLYR1 OS=Homo sapiens GN=GLYR1 PE=1 SV=3	13	7	7	1	60.5	0.986	1.025	0.984	0.924	1.027	0.854	1	1.017	0.97975	0.9745	-1.00539	0.884812	0.960053	-0.00775148
High	P25685	DnaJ homolog subfamily B member 1 OS=Homo sapiens GN=DNAJB1 PE=1 SV=4	27	8	7	1	38	1.022	0.988	0.99	0.985	1.026	1.033	0.909	1.108	0.99625	1.019	1.02284	0.661069	0.861637	0.0325743
High	Q15417	Calponin-3 OS=Homo sapiens GN=CNN3 PE=1 SV=1	34	8	7	1	36.4	1.001	1.038	1.017	0.912	0.949	1.117	1.007	0.894	0.992	0.99175	-1.00025	0.966439	0.990368	-0.000363628
High	P33527	Multidrug resistance-associated protein 1 OS=Homo sapiens GN=ABCC1 PE=1 SV=3	5	7	7	1	171.5	0.982	0.939	1.118	1.161	0.976	0.993	0.951	0.795	1.05	0.92875	-1.13055	0.140245	0.466504	-0.177027
High	Q9NR50	Translation initiation factor eIF-2B subunit gamma OS=Homo sapiens GN=EIF2B3 PE=1 SV=1	20	7	7	1	50.2	0.987	1.006	0.9	1.072	1.077	1.099	0.998	1.042	0.99125	1.054	1.0633	0.196503	0.525939	0.088554
High	Q04828	Aldo-keto reductase family 1 member C1 OS=Homo sapiens GN=AKR1C1 PE=1 SV=1	24	7	7	1	36.8	0.852	1.037	0.775	0.917	1.074	1.155	1.09	1.124	0.89525	1.11075	1.24071	0.0327187	0.281297	0.311172
High	O60701	UDP-glucose 6-dehydrogenase OS=Homo sapiens GN=UGDH PE=1 SV=1	18	7	7	1	55	1.032	0.869	1.13	1.134	0.912	0.948	0.977	0.877	1.04125	0.9285	-1.12143	0.177743	0.507439	-0.165343
High	Q8IVT5	Kinase suppressor of Ras 1 OS=Homo sapiens GN=KSR1 PE=1 SV=3	9	7	7	1	102.1	1.024	0.934	1.052	1.021	1.086	0.95	1.089	0.924	1.00775	1.01225	1.00447	0.960586	0.988465	0.00642786
High	Q5JSZ5	Protein PRRC2B OS=Homo sapiens GN=PRRC2B PE=1 SV=2	4	7	7	1	242.8	0.91	0.956	1.075	0.978	1.127	1.127	1.064	1.028	0.97975	1.0865	1.10896	0.05257	0.329735	0.149203
High	Q15813	Tubulin-specific chaperone E OS=Homo sapiens GN=TBCE PE=1 SV=1	13	7	7	1	59.3	0.928	0.896	0.897	0.944	1.157	1.098	1.076	1.174	0.91625	1.12625	1.2292	0.000380253	0.0777675	0.297714
High	Q14766	Latent-transforming growth factor beta-binding protein 1 OS=Homo sapiens GN=LTBP1 PE=1 SV=4	4	7	7	1	186.7	1.311	0.937	1.37	1.125	0.805	1.026	0.742	0.767	1.18575	0.835	-1.42006	0.0223126	0.25233	-0.505952
High	Q9NPH2	Inositol-3-phosphate synthase 1 OS=Homo sapiens GN=ISYNA1 PE=1 SV=1	15	7	7	1	61	0.98	0.885	0.995	0.95	1.134	0.943	1.128	1.103	0.9525	1.077	1.13071	0.0645774	0.354884	0.177227
High	Q03426	Mevalonate kinase OS=Homo sapiens GN=MVK PE=1 SV=1	26	7	7	1	42.4	1.039	1.114	0.904	0.99	1.024	0.93	0.894	1.038	1.01175	0.9715	-1.04143	0.513227	0.780388	-0.0585669
High	O75694	Nuclear pore complex protein Nup155 OS=Homo sapiens GN=NUP155 PE=1 SV=1	7	7	7	1	155.1	1.008	0.896	1.157	1.081	1.052	1.057	1.044	0.894	1.0355	1.01175	-1.02347	0.766723	0.910732	-0.0334747
High	P63244	Receptor of activated protein C kinase 1 OS=Homo sapiens GN=RACK1 PE=1 SV=3	25	7	7	1	35.1	0.959	1.012	1.122	1.07	0.965	0.971	0.97	0.975	1.04075	0.97025	-1.07266	0.13761	0.464076	-0.101195
High	Q8NBJ7	Sulfatase-modifying factor 2 OS=Homo sapiens GN=SUMF2 PE=1 SV=2	31	7	7	1	33.8	0.953	0.984	1.137	1.043	1.074	0.958	1.105	0.878	1.02925	1.00375	-1.0254	0.696783	0.87988	-0.0361935
High	Q9C0H5	Rho GTPase-activating protein 39 OS=Homo sapiens GN=ARHGAP39 PE=1 SV=2	7	7	7	1	121.2	0.979	0.984	0.939	0.956	1.066	1.078	0.921	1.155	0.9645	1.055	1.09383	0.165711	0.496839	0.12939
High	P39060	Collagen alpha-1(XVIII) chain OS=Homo sapiens GN=COL18A1 PE=1 SV=5	6	7	7	1	178.1	0.967	0.84	0.936	0.892	0.968	1.721	0.964	0.725	0.90875	1.0945	1.2044	0.513179	0.780388	0.268317
High	P17655	Calpain-2 catalytic subunit OS=Homo sapiens GN=CAPN2 PE=1 SV=6	15	8	7	1	79.9	0.929	0.977	0.933	0.97	0.981	0.916	1.008	0.942	0.95225	0.96175	1.00998	0.718246	0.889516	0.0143215
High	P22303	Acetylcholinesterase OS=Homo sapiens GN=ACHE PE=1 SV=1	10	7	7	1	67.8	0.958	0.994	1.002	1.13	0.947	0.83	1.042	0.875	1.021	0.9235	-1.10558	0.15076	0.481379	-0.144799
High	Q9NR09	Baculoviral IAP repeat-containing protein 6 OS=Homo sapiens GN=BIRC6 PE=1 SV=2	2	7	7	1	529.9	1.017	1.118	0.855	1.055	1.036	0.983	0.991	1.076	1.01125	1.0215	1.01014	0.828111	0.935864	0.0145495
High	P23468	Receptor-type tyrosine-protein phosphatase delta OS=Homo sapiens GN=PTPRD PE=1 SV=2	10	13	7	1	214.6	0.738	0.742	1.018	1.023	1.189	1.265	1.077	1.084	0.88025	1.15375	1.31071	0.0487993	0.321627	0.390345
High	Q14914	Prostaglandin reductase 1 OS=Homo sapiens GN=PTGR1 PE=1 SV=2	35	7	7	1	35.8	0.819	0.844	1	1.035	1.062	1.207	1.045	0.931	0.9245	1.06125	1.14792	0.131304	0.456586	0.199019
High	Q9ULJ8	Neurabin-1 OS=Homo sapiens GN=PPP1R9A PE=1 SV=2	7	7	7	1	123.3	0.868	1.08	0.807	1.007	1.177	0.955	1.036	1.075	0.9405	1.06075	1.12786	0.177875	0.507439	0.173585
High	Q16630	Cleavage and polyadenylation specificity factor subunit 6 OS=Homo sapiens GN=CPSF6 PE=1 SV=2	15	7	7	1	59.2	1.01	1.014	1.093	0.975	1.091	1.056	1.16	1.104	1.023	1.10275	1.07796	0.0524422	0.329513	0.1083
High	Q96JJ3	Engulfment and cell motility protein 2 OS=Homo sapiens GN=ELMO2 PE=1 SV=2	13	8	7	1	82.6	0.882	1.033	1.023	1.138	1.052	1.11	1.04	1.073	1.019	1.06875	1.04882	0.406476	0.707172	0.0687704
High	P39656	Dolichyl-diphosphooligosaccharide--protein glycosyltransferase 48 kDa subunit OS=Homo sapiens GN=DDOST PE=1 SV=4	17	7	7	1	50.8	1.138	1.178	1.039	1.081	0.899	1.014	0.954	0.961	1.109	0.957	-1.15883	0.00757099	0.194393	-0.212669
High	Q9BYC5	Alpha-(1,6)-fucosyltransferase OS=Homo sapiens GN=FUT8 PE=1 SV=2	13	7	7	1	66.5	1.095	1.13	1.141	1.145	0.821	0.912	0.856	0.949	1.12775	0.8845	-1.27501	0.00292721	0.17146	-0.350513
High	Q9UKA9	Polypyrimidine tract-binding protein 2 OS=Homo sapiens GN=PTBP2 PE=1 SV=1	19	8	7	1	57.5	1.052	0.962	0.906	0.9	1.07	0.995	1.09	1.081	0.955	1.059	1.1089	0.0559987	0.338956	0.14913
High	Q13418	Integrin-linked protein kinase OS=Homo sapiens GN=ILK PE=1 SV=2	13	7	7	1	51.4	1.086	0.917	1.055	1.04	1.015	1.163	1.005	0.842	1.0245	1.00625	-1.01814	0.780518	0.915011	-0.0259312
High	Q14257	Reticulocalbin-2 OS=Homo sapiens GN=RCN2 PE=1 SV=1	26	7	7	1	36.9	1.079	1.135	0.87	0.919	0.894	1.031	0.953	1.039	1.00075	0.97925	-1.02196	0.819021	0.931038	-0.0313325
High	Q8NC51	Plasminogen activator inhibitor 1 RNA-binding protein OS=Homo sapiens GN=SERBP1 PE=1 SV=2	21	7	7	1	44.9	0.958	1.005	1.143	0.933	1.064	1.029	1.034	0.97	1.00975	1.02425	1.01436	0.748925	0.90077	0.0205697
High	Q96TA1	Niban-like protein 1 OS=Homo sapiens GN=FAM129B PE=1 SV=3	11	7	7	1	84.1	0.98	1.017	1.059	1.096	0.992	0.953	1.047	0.948	1.038	0.985	-1.05381	0.168709	0.500932	-0.0756108
High	P27448	MAP/microtubule affinity-regulating kinase 3 OS=Homo sapiens GN=MARK3 PE=1 SV=4	19	12	7	1	84.4	0.944	0.968	0.924	0.978	1.079	0.994	1.066	1.108	0.9535	1.06175	1.11353	0.0113649	0.215254	0.155139
High	Q8IUX7	Adipocyte enhancer-binding protein 1 OS=Homo sapiens GN=AEBP1 PE=1 SV=1	9	8	7	1	130.8	1.581	0.721	0.977	0.812	1.17	0.838	1.563	0.564	1.02275	1.03375	1.01076	0.969082	0.99156	0.0154338
High	Q8WVV9	Heterogeneous nuclear ribonucleoprotein L-like OS=Homo sapiens GN=HNRNPLL PE=1 SV=1	18	8	7	1	60	0.905	0.934	0.982	1.084	1.138	1.089	1.072	0.995	0.97625	1.0735	1.09962	0.0990802	0.410926	0.137
High	O75396	Vesicle-trafficking protein SEC22b OS=Homo sapiens GN=SEC22B PE=1 SV=4	38	7	7	1	24.6	1.1	1.012	1.058	1.065	0.992	1.083	0.992	0.902	1.05875	0.99225	-1.06702	0.17728	0.506761	-0.0935864
High	P49750	YLP motif-containing protein 1 OS=Homo sapiens GN=YLPM1 PE=1 SV=3	4	8	7	1	219.8	0.964	1.007	1.09	0.948	1.078	1.071	1.04	1.045	1.00225	1.0585	1.05612	0.169951	0.501091	0.0787789
High	Q7Z2K6	Endoplasmic reticulum metallopeptidase 1 OS=Homo sapiens GN=ERMP1 PE=1 SV=2	8	7	7	1	100.2	1.054	1.121	1.005	1.136	0.825	0.95	0.98	0.814	1.079	0.89225	-1.2093	0.0185795	0.239773	-0.274175
High	O15371	Eukaryotic translation initiation factor 3 subunit D OS=Homo sapiens GN=EIF3D PE=1 SV=1	19	7	7	1	63.9	0.977	1.025	1.023	0.988	0.947	0.967	1.046	1.004	1.00325	0.991	-1.01236	0.632799	0.849706	-0.0177242
High	Q96CN4	EVI5-like protein OS=Homo sapiens GN=EVI5L PE=1 SV=1	10	7	7	1	91.3	1.046	0.99	0.887	0.993	1.044	1.001	0.975	1.186	0.979	1.0515	1.07406	0.254802	0.582257	0.103068
High	Q9HAV7	GrpE protein homolog 1, mitochondrial OS=Homo sapiens GN=GRPEL1 PE=1 SV=2	37	7	7	1	24.3	1.075	1.022	1.06	0.968	1.094	1.166	1.214	1.069	1.03125	1.13575	1.10133	0.0441048	0.312933	0.139251
High	Q96K21	Abscission/NoCut checkpoint regulator OS=Homo sapiens GN=ZFYVE19 PE=1 SV=3	18	8	7	1	51.5	1.066	0.939	0.997	0.94	1.161	0.979	1.003	1.168	0.9855	1.07775	1.09361	0.17543	0.506284	0.129095
High	Q9UBX3	Mitochondrial dicarboxylate carrier OS=Homo sapiens GN=SLC25A10 PE=1 SV=2	26	7	7	1	31.3	1.152	1.001	0.999	1.064	1.071	1.101	1.008	0.97	1.054	1.0375	-1.0159	0.741067	0.897517	-0.0227635
High	Q96M27	Protein PRRC1 OS=Homo sapiens GN=PRRC1 PE=1 SV=1	18	7	7	1	46.7	1.13	1.067	1.086	1.036	0.896	1.075	1.061	0.893	1.07975	0.98125	-1.10038	0.147346	0.476994	-0.138005
High	P09497	Clathrin light chain B OS=Homo sapiens GN=CLTB PE=1 SV=1	26	7	7	1	25.2	1.127	1.046	0.923	0.976	0.967	0.85	0.896	1.026	1.018	0.93475	-1.08906	0.205349	0.534685	-0.123085
High	Q92765	Secreted frizzled-related protein 3 OS=Homo sapiens GN=FRZB PE=1 SV=2	24	7	7	1	36.2	0.696	0.61	0.649	0.693	1.452	1.137	1.591	1.135	0.662	1.32875	2.00718	0.00211918	0.156693	1.00517
High	Q27J81	Inverted formin-2 OS=Homo sapiens GN=INF2 PE=1 SV=2	9	8	7	1	135.5	1.067	0.899	1.136	0.94	1.141	1.202	1.145	0.879	1.0105	1.09175	1.08041	0.437756	0.72922	0.111573
High	O95260	Arginyl-tRNA--protein transferase 1 OS=Homo sapiens GN=ATE1 PE=1 SV=2	21	7	7	1	59.1	0.94	1.011	1.235	1.087	1.013	0.956	0.995	1.017	1.06825	0.99525	-1.07335	0.343459	0.657088	-0.102118
High	Q08AD1	Calmodulin-regulated spectrin-associated protein 2 OS=Homo sapiens GN=CAMSAP2 PE=1 SV=3	5	7	7	1	168	1.021	1.075	0.955	0.978	1.024	1.05	0.966	1.144	1.00725	1.046	1.03847	0.433453	0.726587	0.054461
High	Q9BY77	Polymerase delta-interacting protein 3 OS=Homo sapiens GN=POLDIP3 PE=1 SV=2	21	7	7	1	46.1	0.961	0.981	1.252	0.961	1.06	1.036	1.134	0.999	1.03875	1.05725	1.01781	0.757636	0.906196	0.0254681
High	Q9UBN7	Histone deacetylase 6 OS=Homo sapiens GN=HDAC6 PE=1 SV=2	9	7	7	1	131.3	0.978	0.914	0.924	1.032	1.217	1.09	0.971	1.079	0.962	1.08925	1.13228	0.0735858	0.372287	0.179226
High	P32322	Pyrroline-5-carboxylate reductase 1, mitochondrial OS=Homo sapiens GN=PYCR1 PE=1 SV=2	32	7	7	1	33.3	1.036	0.885	0.971	0.996	1.138	1.064	1.215	0.905	0.972	1.0805	1.11163	0.220092	0.551213	0.152671
High	Q6UXK2	Immunoglobulin superfamily containing leucine-rich repeat protein 2 OS=Homo sapiens GN=ISLR2 PE=2 SV=1	14	7	7	1	78.9	1.135	0.883	0.616	1.038	1.258	1.452	1.025	0.925	0.918	1.165	1.26906	0.194651	0.525269	0.343764
High	O00423	Echinoderm microtubule-associated protein-like 1 OS=Homo sapiens GN=EML1 PE=1 SV=3	9	7	7	1	89.8	0.902	1.007	0.972	0.979	1.098	1.237	1.17	0.878	0.965	1.09575	1.13549	0.211269	0.54277	0.183318
High	Q92522	Histone H1x OS=Homo sapiens GN=H1FX PE=1 SV=1	33	7	7	1	22.5	0.967	1.13	1.117	0.974	1.078	0.827	1.129	1.151	1.047	1.04625	-1.00072	0.944335	0.983439	-0.00103382
High	P55157	Microsomal triglyceride transfer protein large subunit OS=Homo sapiens GN=MTTP PE=1 SV=1	9	7	7	1	99.3	1.257	1.103	0.988	1.061	0.806	1.325	1.006	0.917	1.10225	1.0135	-1.08757	0.449052	0.734882	-0.121105
High	Q9ULK5	Vang-like protein 2 OS=Homo sapiens GN=VANGL2 PE=1 SV=2	18	8	7	1	59.7	1.186	1.172	0.963	1.011	1.053	0.906	1.07	1.088	1.083	1.02925	-1.05222	0.491602	0.763978	-0.0734398
High	Q96FN4	Copine-2 OS=Homo sapiens GN=CPNE2 PE=1 SV=3	16	8	7	1	61.2	0.981	1.154	0.992	0.911	0.964	0.845	0.979	1.203	1.0095	0.99775	-1.01178	0.862212	0.950663	-0.0168906
High	Q8NFZ8	Cell adhesion molecule 4 OS=Homo sapiens GN=CADM4 PE=1 SV=1	25	7	7	1	42.8	1	1.034	0.875	0.931	1.093	1.213	0.99	1.007	0.96	1.07575	1.12057	0.109823	0.42494	0.164237
High	Q8TCJ2	Dolichyl-diphosphooligosaccharide--protein glycosyltransferase subunit STT3B OS=Homo sapiens GN=STT3B PE=1 SV=1	8	8	7	1	93.6	1.11	1.128	1.138	1.142	1.006	0.838	1.054	0.981	1.1295	0.96975	-1.16473	0.0505788	0.324792	-0.219999
High	Q06203	Amidophosphoribosyltransferase OS=Homo sapiens GN=PPAT PE=1 SV=1	17	7	7	1	57.4	1.149	0.955	1.054	1.037	1.069	1.078	0.997	1.011	1.04875	1.03875	-1.00963	0.85942	0.950078	-0.0138223
High	Q92796	Disks large homolog 3 OS=Homo sapiens GN=DLG3 PE=1 SV=2	13	7	7	1	90.3	1.06	1.186	0.821	0.836	0.929	1.049	0.874	1.324	0.97575	1.044	1.06995	0.621957	0.843286	0.0975382
High	Q9Y450	HBS1-like protein OS=Homo sapiens GN=HBS1L PE=1 SV=1	13	7	7	1	75.4	1.063	0.979	1.043	1.102	0.981	1.001	1.033	1.071	1.04675	1.0215	-1.02472	0.473522	0.751697	-0.0352277
High	Q96AC1	Fermitin family homolog 2 OS=Homo sapiens GN=FERMT2 PE=1 SV=1	10	7	7	1	77.8	1.087	0.971	1.044	1.022	0.91	1.205	1.032	0.911	1.031	1.0145	-1.01626	0.770915	0.911592	-0.0232755
High	Q14139	Ubiquitin conjugation factor E4 A OS=Homo sapiens GN=UBE4A PE=1 SV=2	8	7	7	1	122.5	1.046	1.095	0.982	1.083	0.94	1.034	0.955	1.045	1.0515	0.9935	-1.05838	0.170231	0.501697	-0.081857
High	Q8IYQ7	Threonine synthase-like 1 OS=Homo sapiens GN=THNSL1 PE=1 SV=2	12	7	7	1	83	1.03	0.936	0.954	0.953	1.078	1.159	0.999	0.995	0.96825	1.05775	1.09243	0.0942815	0.404078	0.127547
High	Q13151	Heterogeneous nuclear ribonucleoprotein A0 OS=Homo sapiens GN=HNRNPA0 PE=1 SV=1	39	8	7	1	30.8	0.92	0.937	1.295	0.937	1.036	1.026	1.064	0.973	1.02225	1.02475	1.00245	0.889596	0.960929	0.00352393
High	O43150	Arf-GAP with SH3 domain, ANK repeat and PH domain-containing protein 2 OS=Homo sapiens GN=ASAP2 PE=1 SV=3	8	7	7	1	111.6	0.906	1.026	1.057	1.032	1.114	1.162	1.05	1.035	1.00525	1.09025	1.08456	0.114192	0.431768	0.117105
High	Q9Y217	Myotubularin-related protein 6 OS=Homo sapiens GN=MTMR6 PE=1 SV=3	14	7	7	1	71.9	1.044	1.019	0.951	1.066	1.129	1.041	1.021	1.037	1.02	1.057	1.03627	0.328062	0.645652	0.0514062
High	Q8IWW6	Rho GTPase-activating protein 12 OS=Homo sapiens GN=ARHGAP12 PE=1 SV=1	9	7	7	1	96.2	1.055	1.122	1.145	1.112	1.068	0.963	1.002	1.187	1.1085	1.055	-1.05071	0.347737	0.661853	-0.0713658
High	Q96Q42	Alsin OS=Homo sapiens GN=ALS2 PE=1 SV=2	4	7	7	1	183.5	0.941	0.99	0.986	1.075	1.047	1.121	1.023	1.018	0.998	1.05225	1.05436	0.185693	0.516766	0.0763658
High	Q9BXW6	Oxysterol-binding protein-related protein 1 OS=Homo sapiens GN=OSBPL1A PE=1 SV=2	9	7	7	1	108.4	1.014	0.99	1.069	1.013	1.17	0.989	0.923	1.175	1.0215	1.06425	1.04185	0.603502	0.833822	0.0591479
High	Q15637	Splicing factor 1 OS=Homo sapiens GN=SF1 PE=1 SV=4	17	7	7	1	68.3	0.983	0.895	1.197	0.963	1.108	1.109	1.128	0.96	1.0095	1.07625	1.06612	0.393263	0.698824	0.0923723
High	Q9NVI7	ATPase family AAA domain-containing protein 3A OS=Homo sapiens GN=ATAD3A PE=1 SV=2	29	14	7	1	71.3	1.106	1.045	1.042	1.047	1.059	0.988	1.042	0.974	1.06	1.01575	-1.04356	0.139322	0.466504	-0.0615189
High	P51991	Heterogeneous nuclear ribonucleoprotein A3 OS=Homo sapiens GN=HNRNPA3 PE=1 SV=2	25	8	7	1	39.6	1.012	0.946	1.393	0.95	1.003	1.034	1.131	0.933	1.07525	1.02525	-1.04877	0.733355	0.894816	-0.0686964
High	Q9GZT9	Egl nine homolog 1 OS=Homo sapiens GN=EGLN1 PE=1 SV=1	16	7	7	1	46	0.918	0.941	1.06	0.93	1.161	1.053	1.085	1.23	0.96225	1.13225	1.17667	0.0149414	0.230041	0.234709
High	O94855	Protein transport protein Sec24D OS=Homo sapiens GN=SEC24D PE=1 SV=2	8	8	7	1	112.9	1.123	0.915	1.339	1.138	1.027	0.942	1.042	0.85	1.12875	0.96525	-1.16939	0.159654	0.490516	-0.225751
High	P40121	Macrophage-capping protein OS=Homo sapiens GN=CAPG PE=1 SV=2	27	7	7	1	38.5	1.168	0.791	1.256	0.947	1.029	1.295	1.272	0.799	1.0405	1.09875	1.05598	0.746068	0.900356	0.0785862
High	Q6PJT7	Zinc finger CCCH domain-containing protein 14 OS=Homo sapiens GN=ZC3H14 PE=1 SV=1	13	7	7	1	82.8	1.025	0.997	1.155	1.022	1.07	1.125	1.095	0.978	1.04975	1.067	1.01643	0.724002	0.890846	0.0235144
High	Q9UBW8	COP9 signalosome complex subunit 7a OS=Homo sapiens GN=COPS7A PE=1 SV=1	26	7	7	1	30.3	0.983	1.082	1.073	1.053	0.967	0.987	0.985	0.983	1.04775	0.9805	-1.06859	0.0539184	0.333543	-0.095705
High	Q7Z3K3	Pogo transposable element with ZNF domain OS=Homo sapiens GN=POGZ PE=1 SV=2	6	7	7	1	155.2	0.932	0.926	1.131	1.063	1.037	1.042	1.031	0.964	1.013	1.0185	1.00543	0.878701	0.957471	0.00781181
High	Q16134	Electron transfer flavoprotein-ubiquinone oxidoreductase, mitochondrial OS=Homo sapiens GN=ETFDH PE=1 SV=2	12	7	7	1	68.5	1.055	1.089	0.961	0.983	1.006	1.191	0.997	1.043	1.022	1.05925	1.03645	0.522694	0.786546	0.0516479
High	P40429	60S ribosomal protein L13a OS=Homo sapiens GN=RPL13A PE=1 SV=2	32	7	7	1	23.6	0.867	1.081	1.683	1.082	0.989	0.829	0.934	1.033	1.17825	0.94625	-1.24518	0.266507	0.594441	-0.316352
High	Q9BR76	Coronin-1B OS=Homo sapiens GN=CORO1B PE=1 SV=1	18	7	7	1	54.2	0.966	0.998	0.983	1.144	1.075	1.067	0.985	1.044	1.02275	1.04275	1.01956	0.650436	0.857381	0.0279398
High	P51570	Galactokinase OS=Homo sapiens GN=GALK1 PE=1 SV=1	19	7	7	1	42.2	1.07	0.892	1.171	1.091	1.229	0.933	1.138	0.993	1.056	1.07325	1.01634	0.864756	0.952006	0.0233763
High	Q9UEU0	Vesicle transport through interaction with t-SNAREs homolog 1B OS=Homo sapiens GN=VTI1B PE=1 SV=3	36	7	7	1	26.7	1.121	1.233	0.869	1.151	0.945	1.027	0.989	1.089	1.0935	1.0125	-1.08	0.443883	0.732104	-0.111031
High	P04792	Heat shock protein beta-1 OS=Homo sapiens GN=HSPB1 PE=1 SV=2	50	7	7	1	22.8	1.122	1.167	1.389	1.043	0.769	0.931	0.94	0.852	1.18025	0.873	-1.35195	0.00905617	0.20306	-0.435039
High	Q8ND24	RING finger protein 214 OS=Homo sapiens GN=RNF214 PE=1 SV=2	11	7	7	1	77.6	1.101	0.94	1.047	0.996	1.108	1.105	1.07	1.06	1.021	1.08575	1.06342	0.158853	0.490214	0.0887091
High	Q8TD19	Serine/threonine-protein kinase Nek9 OS=Homo sapiens GN=NEK9 PE=1 SV=2	8	7	7	1	107.1	0.97	0.952	1.062	1.124	1.034	1.093	1.039	0.93	1.027	1.024	-1.00293	0.965436	0.990232	-0.00422047
High	P62424	60S ribosomal protein L7a OS=Homo sapiens GN=RPL7A PE=1 SV=2	29	7	7	1	30	0.959	1.066	1.478	1.027	0.927	0.859	1.006	0.974	1.1325	0.9415	-1.20287	0.172231	0.503416	-0.266478
High	O43852	Calumenin OS=Homo sapiens GN=CALU PE=1 SV=2	29	7	7	1	37.1	1.235	1.172	1.013	1.029	0.956	1.073	0.913	0.915	1.11225	0.96425	-1.15349	0.0643018	0.354884	-0.206002
High	P51688	N-sulphoglucosamine sulphohydrolase OS=Homo sapiens GN=SGSH PE=1 SV=1	19	7	7	1	56.7	0.929	1.042	1.146	1.268	0.97	0.932	1.105	0.835	1.09625	0.9605	-1.14133	0.189476	0.519995	-0.190719
High	Q3LXA3	Triokinase/FMN cyclase OS=Homo sapiens GN=TKFC PE=1 SV=2	16	7	7	1	58.9	0.989	0.976	1.128	1.043	1.019	0.97	1.079	1.051	1.034	1.02975	-1.00413	0.937981	0.980597	-0.00594206
High	Q12768	WASH complex subunit 5 OS=Homo sapiens GN=WASHC5 PE=1 SV=1	6	7	7	1	134.2	1.023	0.963	1.006	1.119	1.011	1.189	1.008	0.912	1.02775	1.03	1.00219	0.98938	0.997062	0.00315497
High	Q6ZVF9	G protein-regulated inducer of neurite outgrowth 3 OS=Homo sapiens GN=GPRIN3 PE=2 SV=2	12	7	7	1	82.4	1.173	1.055	0.989	1.071	1.284	0.97	0.996	1.146	1.072	1.099	1.02519	0.796115	0.921947	0.0358865
High	Q9NYB9	Abl interactor 2 OS=Homo sapiens GN=ABI2 PE=1 SV=1	22	9	7	1	55.6	1.079	1.155	0.93	0.957	0.996	1.003	1.113	1.117	1.03025	1.05725	1.02621	0.656758	0.85917	0.0373221
High	O94875	Sorbin and SH3 domain-containing protein 2 OS=Homo sapiens GN=SORBS2 PE=1 SV=3	9	7	7	1	124	1.395	0.927	1.42	1.039	0.952	1.046	0.887	0.823	1.19525	0.927	-1.28937	0.106085	0.420234	-0.366671
High	Q13505	Metaxin-1 OS=Homo sapiens GN=MTX1 PE=1 SV=2	16	7	7	1	51.4	1.099	0.991	0.941	1.046	1.037	1.114	1.065	0.987	1.01925	1.05075	1.03091	0.488355	0.762919	0.0439115
High	Q96CS3	FAS-associated factor 2 OS=Homo sapiens GN=FAF2 PE=1 SV=2	18	7	7	1	52.6	0.994	0.982	1.059	1.127	0.972	1.025	1.02	0.973	1.0405	0.9975	-1.04311	0.302821	0.626337	-0.0608882
High	Q96BY6	Dedicator of cytokinesis protein 10 OS=Homo sapiens GN=DOCK10 PE=1 SV=3	4	8	7	1	249.4	0.903	0.988	0.971	1.084	1.075	0.904	0.919	1.252	0.9865	1.0375	1.0517	0.632905	0.849706	0.0727204
High	P0DP23	Calmodulin-1 OS=Homo sapiens GN=CALM1 PE=1 SV=1	86	9	7	1	16.8	1.183	1.134	0.82	0.985	1.13	1.011	0.984	1.107	1.0305	1.058	1.02669	0.718273	0.889516	0.0379951
High	Q9BQ70	Transcription factor 25 OS=Homo sapiens GN=TCF25 PE=1 SV=1	18	7	7	1	76.6	1.112	1.202	0.962	0.899	1.18	1.182	1.09	1.166	1.04375	1.1545	1.10611	0.206215	0.535697	0.145492
High	Q765P7	MTSS1-like protein OS=Homo sapiens GN=MTSS1L PE=1 SV=1	14	8	7	1	79.9	0.997	1.267	1.196	1.019	1.198	0.896	0.99	1.043	1.11975	1.03175	-1.08529	0.368843	0.680423	-0.118083
High	Q9GZT8	NIF3-like protein 1 OS=Homo sapiens GN=NIF3L1 PE=1 SV=2	21	7	7	1	41.9	1.004	0.926	0.846	0.955	1.095	1.135	1.098	0.971	0.93275	1.07475	1.15224	0.0290169	0.2679	0.204439
High	Q9BZE4	Nucleolar GTP-binding protein 1 OS=Homo sapiens GN=GTPBP4 PE=1 SV=3	11	7	7	1	73.9	1.105	0.922	1.269	1.116	1.01	1.017	1.053	0.842	1.103	0.9805	-1.12494	0.217092	0.548336	-0.169843
High	O43684	Mitotic checkpoint protein BUB3 OS=Homo sapiens GN=BUB3 PE=1 SV=1	28	7	7	1	37.1	0.996	0.956	1.243	1.043	1.121	1.116	1.13	1.008	1.0595	1.09375	1.03233	0.601924	0.832476	0.0458994
High	Q96D71	RalBP1-associated Eps domain-containing protein 1 OS=Homo sapiens GN=REPS1 PE=1 SV=3	14	7	7	1	86.6	1.021	1.155	0.89	1.05	1.095	1.168	1.025	1.113	1.029	1.10025	1.06924	0.303099	0.626462	0.0965884
High	P28290	Sperm-specific antigen 2 OS=Homo sapiens GN=SSFA2 PE=1 SV=3	7	7	7	1	138.3	1.043	1.209	1.163	1.186	1.019	0.796	0.801	1.117	1.15025	0.93325	-1.23252	0.0782618	0.380739	-0.301612
High	Q5M775	Cytospin-B OS=Homo sapiens GN=SPECC1 PE=1 SV=1	8	8	7	1	118.5	1.084	1.14	1.1	1.056	0.945	0.992	1.058	0.938	1.095	0.98325	-1.11365	0.0208555	0.245644	-0.155301
High	Q8TEQ8	GPI ethanolamine phosphate transferase 3 OS=Homo sapiens GN=PIGO PE=1 SV=3	7	7	7	1	118.6	1.056	1.099	1.011	1.073	0.847	0.93	1.003	1.011	1.05975	0.94775	-1.11817	0.0630731	0.352932	-0.161146
High	Q86X02	Cerebellar degeneration-related protein 2-like OS=Homo sapiens GN=CDR2L PE=1 SV=2	16	7	7	1	53	1.027	1.057	0.974	1	0.998	1.01	1.024	1.142	1.0145	1.0435	1.02859	0.481789	0.759807	0.0406617
High	O75382	Tripartite motif-containing protein 3 OS=Homo sapiens GN=TRIM3 PE=1 SV=2	13	9	7	1	80.8	0.973	1.101	0.941	1.055	1.15	1.092	1.067	1.137	1.0175	1.1115	1.09238	0.0833113	0.389028	0.127479
High	Q5JTH9	RRP12-like protein OS=Homo sapiens GN=RRP12 PE=1 SV=2	5	7	7	1	143.6	1.098	0.971	1.399	1.123	1.042	0.995	1.075	0.928	1.14775	1.01	-1.13639	0.217006	0.548336	-0.184453
High	Q9NZR2	Low-density lipoprotein receptor-related protein 1B OS=Homo sapiens GN=LRP1B PE=1 SV=2	2	7	7	1	515.2	0.871	1.008	1.281	1.117	1.114	0.957	1.128	1.119	1.06925	1.0795	1.00959	0.858032	0.949864	0.013764
High	Q8N6T3	ADP-ribosylation factor GTPase-activating protein 1 OS=Homo sapiens GN=ARFGAP1 PE=1 SV=2	17	7	7	1	44.6	1.065	1.086	1.116	1.108	0.992	1.079	1.077	1.06	1.09375	1.052	-1.03969	0.14514	0.475048	-0.0561483
High	P62917	60S ribosomal protein L8 OS=Homo sapiens GN=RPL8 PE=1 SV=2	25	7	7	1	28	0.954	1.051	1.685	0.992	0.995	0.998	0.979	0.977	1.1705	0.98725	-1.18562	0.362259	0.676317	-0.245638
High	Q9P2B4	CTTNBP2 N-terminal-like protein OS=Homo sapiens GN=CTTNBP2NL PE=1 SV=2	10	7	7	1	70.1	0.957	0.92	0.988	1.074	1.107	1.266	1.187	1.105	0.98475	1.16625	1.18431	0.0105718	0.210901	0.244048
High	P62244	40S ribosomal protein S15a OS=Homo sapiens GN=RPS15A PE=1 SV=2	57	7	7	1	14.8	0.957	1.008	0.999	1.088	1.053	0.984	0.982	1.021	1.013	1.01	-1.00297	0.944387	0.983439	-0.00427888
High	Q13642	Four and a half LIM domains protein 1 OS=Homo sapiens GN=FHL1 PE=1 SV=4	23	7	7	1	36.2	1.073	1.294	1.597	1.406	0.766	0.905	0.841	0.895	1.3425	0.85175	-1.57617	0.00720942	0.19348	-0.65642
High	Q99805	Transmembrane 9 superfamily member 2 OS=Homo sapiens GN=TM9SF2 PE=1 SV=1	13	7	7	1	75.7	1.096	1.094	1.129	1.08	1.056	1.081	1.074	0.953	1.09975	1.041	-1.05644	0.151669	0.483237	-0.0792055
High	P26599	Polypyrimidine tract-binding protein 1 OS=Homo sapiens GN=PTBP1 PE=1 SV=1	26	10	7	1	57.2	1.107	0.987	1.338	1.081	1.254	1.037	1.148	0.925	1.12825	1.091	-1.03414	0.725323	0.891246	-0.0484357
High	Q9H1K0	Rabenosyn-5 OS=Homo sapiens GN=RBSN PE=1 SV=2	9	7	7	1	88.8	1.087	1.134	0.988	1.061	1.095	1.163	1.068	1.152	1.0675	1.1195	1.04871	0.226793	0.55724	0.0686185
High	Q13464	Rho-associated protein kinase 1 OS=Homo sapiens GN=ROCK1 PE=1 SV=1	5	7	7	1	158.1	1.149	1.02	1.276	1.086	1.088	1.071	1.068	1.056	1.13275	1.07075	-1.0579	0.347662	0.661853	-0.0812078
High	Q86UR5	Regulating synaptic membrane exocytosis protein 1 OS=Homo sapiens GN=RIMS1 PE=1 SV=1	5	7	7	1	189	0.965	1.057	1.185	1.083	1.173	1.125	1.146	1.165	1.0725	1.15225	1.07436	0.176143	0.506284	0.103476
High	Q96RS6	NudC domain-containing protein 1 OS=Homo sapiens GN=NUDCD1 PE=1 SV=2	13	7	7	1	66.7	1.023	0.994	1.119	1.116	0.952	0.936	0.859	0.92	1.063	0.91675	-1.15953	0.00922773	0.20306	-0.213541
High	P08779	Keratin, type I cytoskeletal 16 OS=Homo sapiens GN=KRT16 PE=1 SV=4	36	14	7	1	51.2	0.593	2.263	2.841	0.597	0.688	0.777	0.976	0.475	1.5735	0.729	-2.15844	0.286889	0.611848	-1.10999
High	Q96G01	Protein bicaudal D homolog 1 OS=Homo sapiens GN=BICD1 PE=1 SV=3	9	7	7	1	110.7	0.95	0.98	0.816	1.047	1.095	1.085	1.086	0.986	0.94825	1.063	1.12101	0.109911	0.42494	0.164802
High	Q8NBS9	Thioredoxin domain-containing protein 5 OS=Homo sapiens GN=TXNDC5 PE=1 SV=2	14	6	6	1	47.6	1.042	0.869	0.932	0.851	0.847	0.897	1.036	0.747	0.9235	0.88175	-1.04735	0.566252	0.813806	-0.0667423
High	O14917	Protocadherin-17 OS=Homo sapiens GN=PCDH17 PE=2 SV=2	9	6	6	1	126.2	0.872	0.817	0.951	0.959	1.031	0.846	0.771	1.014	0.89975	0.9155	1.0175	0.886874	0.960558	0.0250357
High	P49903	Selenide, water dikinase 1 OS=Homo sapiens GN=SEPHS1 PE=1 SV=2	28	6	6	1	42.9	0.967	0.854	0.909	0.91	0.882	1.008	0.957	0.82	0.91	0.91675	1.00742	0.923387	0.973006	0.0106618
High	Q8TAF3	WD repeat-containing protein 48 OS=Homo sapiens GN=WDR48 PE=1 SV=1	12	6	6	1	76.2	0.87	0.938	0.905	0.961	0.883	0.964	0.923	1.043	0.9185	0.95325	1.03783	0.427265	0.721625	0.0535749
High	Q99873	Protein arginine N-methyltransferase 1 OS=Homo sapiens GN=PRMT1 PE=1 SV=2	18	6	6	1	41.5	0.848	0.941	0.935	1.027	0.862	1.001	0.927	0.93	0.93775	0.93	-1.00833	0.886582	0.960558	-0.0119726
High	P50402	Emerin OS=Homo sapiens GN=EMD PE=1 SV=1	27	6	6	1	29	0.941	0.958	0.946	0.911	0.904	0.901	0.926	0.956	0.939	0.92175	-1.01871	0.326753	0.644071	-0.0267496
High	Q15059	Bromodomain-containing protein 3 OS=Homo sapiens GN=BRD3 PE=1 SV=1	15	8	6	1	79.5	0.866	0.943	1.057	0.968	1.036	0.783	0.896	1.054	0.9585	0.94225	-1.01725	0.799255	0.922947	-0.0246685
High	Q13523	Serine/threonine-protein kinase PRP4 homolog OS=Homo sapiens GN=PRPF4B PE=1 SV=3	6	6	6	1	116.9	0.873	0.925	1.018	1.029	0.888	0.829	0.911	0.966	0.96125	0.8985	-1.06984	0.23758	0.566782	-0.0973932
High	O75822	Eukaryotic translation initiation factor 3 subunit J OS=Homo sapiens GN=EIF3J PE=1 SV=2	31	6	6	1	29	0.983	0.947	0.859	0.884	0.943	0.93	0.958	0.95	0.91825	0.94525	1.0294	0.402156	0.703759	0.041809
High	Q7L5N1	COP9 signalosome complex subunit 6 OS=Homo sapiens GN=COPS6 PE=1 SV=1	20	6	6	1	36.1	1.031	0.985	0.847	1.023	0.876	0.812	0.934	1.039	0.9715	0.91525	-1.06146	0.416164	0.713026	-0.0860481
High	Q15181	Inorganic pyrophosphatase OS=Homo sapiens GN=PPA1 PE=1 SV=2	33	7	6	1	32.6	0.925	0.924	0.876	0.938	0.911	0.809	0.922	0.98	0.91575	0.9055	-1.01132	0.772405	0.911682	-0.0162392
High	Q9H7C9	Mth938 domain-containing protein OS=Homo sapiens GN=AAMDC PE=1 SV=1	51	6	6	1	13.3	0.827	1.013	1.201	0.857	0.875	0.715	0.822	1.01	0.9745	0.8555	-1.1391	0.301189	0.626032	-0.187894
High	Q9H074	Polyadenylate-binding protein-interacting protein 1 OS=Homo sapiens GN=PAIP1 PE=1 SV=1	18	6	6	1	53.5	0.98	0.95	0.883	0.912	0.882	0.842	0.904	0.856	0.93125	0.871	-1.06917	0.0589543	0.344487	-0.0964958
High	Q9Y512	Sorting and assembly machinery component 50 homolog OS=Homo sapiens GN=SAMM50 PE=1 SV=3	18	6	6	1	51.9	0.926	0.97	1.011	0.945	0.86	1.034	0.931	0.948	0.963	0.94325	-1.02094	0.622932	0.843682	-0.0298956
High	P36969	Phospholipid hydroperoxide glutathione peroxidase, mitochondrial OS=Homo sapiens GN=GPX4 PE=1 SV=3	32	6	6	1	22.2	1.019	0.968	1.019	1.075	0.911	0.892	0.846	0.915	1.02025	0.891	-1.14506	0.00312917	0.171872	-0.195425
High	P62277	40S ribosomal protein S13 OS=Homo sapiens GN=RPS13 PE=1 SV=2	34	6	6	1	17.2	0.951	1.055	0.964	0.961	0.914	0.903	0.942	0.918	0.98275	0.91925	-1.06908	0.0652423	0.354884	-0.0963672
High	P61160	Actin-related protein 2 OS=Homo sapiens GN=ACTR2 PE=1 SV=1	20	6	6	1	44.7	0.914	1.027	0.902	0.954	0.979	0.861	0.982	1.014	0.94925	0.959	1.01027	0.84371	0.943217	0.0147427
High	Q96AG3	Solute carrier family 25 member 46 OS=Homo sapiens GN=SLC25A46 PE=1 SV=1	18	6	6	1	46.1	0.988	1.065	0.841	0.937	1.036	1.167	1.04	1.107	0.95775	1.0875	1.13547	0.0753825	0.376021	0.183294
High	P49916	DNA ligase 3 OS=Homo sapiens GN=LIG3 PE=1 SV=2	5	6	6	1	112.8	0.803	0.865	1.129	1.031	0.931	0.893	0.948	0.827	0.957	0.89975	-1.06363	0.557064	0.807603	-0.0889947
High	Q96T83	Sodium/hydrogen exchanger 7 OS=Homo sapiens GN=SLC9A7 PE=1 SV=1	10	6	6	1	80.1	1.259	1.292	0.905	0.956	0.725	0.935	0.677	0.969	1.103	0.8265	-1.33454	0.0663755	0.356437	-0.416346
High	Q9NXG6	Transmembrane prolyl 4-hydroxylase OS=Homo sapiens GN=P4HTM PE=1 SV=2	18	6	6	1	56.6	0.726	0.979	0.971	1.074	0.963	1.007	0.942	0.893	0.9375	0.95125	1.01467	0.801787	0.924446	0.0210059
High	P41227	N-alpha-acetyltransferase 10 OS=Homo sapiens GN=NAA10 PE=1 SV=1	33	6	6	1	26.4	0.948	0.987	0.951	0.96	0.942	0.992	0.923	0.965	0.9615	0.9555	-1.00628	0.734057	0.894911	-0.00903098
High	Q16827	Receptor-type tyrosine-protein phosphatase O OS=Homo sapiens GN=PTPRO PE=1 SV=2	9	7	6	1	138.3	0.974	1.236	0.925	1.188	0.811	0.619	0.655	1.097	1.08075	0.7955	-1.35858	0.0835085	0.389388	-0.442099
High	Q9BXK5	Bcl-2-like protein 13 OS=Homo sapiens GN=BCL2L13 PE=1 SV=1	15	6	6	1	52.7	0.952	1.154	0.917	1.033	0.92	0.836	0.987	0.918	1.014	0.91525	-1.10789	0.159962	0.490719	-0.14782
High	O95864	Fatty acid desaturase 2 OS=Homo sapiens GN=FADS2 PE=1 SV=1	19	6	6	1	52.2	0.864	0.834	0.934	0.964	1.042	0.97	1.001	0.892	0.899	0.97625	1.08593	0.130145	0.455096	0.11893
High	Q99523	Sortilin OS=Homo sapiens GN=SORT1 PE=1 SV=3	9	6	6	1	92	0.922	1.091	1.019	0.939	0.831	1.084	0.872	0.867	0.99275	0.9135	-1.08675	0.278361	0.605044	-0.120026
High	Q5T8D3	Acyl-CoA-binding domain-containing protein 5 OS=Homo sapiens GN=ACBD5 PE=1 SV=1	12	6	6	1	60.1	0.957	0.997	0.973	0.967	0.854	0.842	0.924	0.862	0.9735	0.8705	-1.11832	0.00729219	0.19376	-0.161337
High	Q9Y5M8	Signal recognition particle receptor subunit beta OS=Homo sapiens GN=SRPRB PE=1 SV=3	27	6	6	1	29.7	1.017	0.916	0.965	0.987	0.892	0.934	1.032	0.846	0.97125	0.926	-1.04887	0.349226	0.662617	-0.0688305
High	P51798	H(+)/Cl(-) exchange transporter 7 OS=Homo sapiens GN=CLCN7 PE=1 SV=2	10	6	6	1	88.6	0.892	0.953	1.07	1.155	0.873	0.977	0.937	0.883	1.0175	0.9175	-1.10899	0.189197	0.519912	-0.149249
High	Q8IV38	Ankyrin repeat and MYND domain-containing protein 2 OS=Homo sapiens GN=ANKMY2 PE=1 SV=1	16	6	6	1	49.3	0.895	0.943	0.775	0.955	1.026	0.967	0.893	1.095	0.892	0.99525	1.11575	0.139802	0.466504	0.158015
High	Q9Y570	Protein phosphatase methylesterase 1 OS=Homo sapiens GN=PPME1 PE=1 SV=3	20	6	6	1	42.3	0.913	1.015	0.902	0.963	0.945	0.985	0.969	1.071	0.94825	0.9925	1.04666	0.279039	0.605542	0.0657996
High	Q96EI5	Transcription elongation factor A protein-like 4 OS=Homo sapiens GN=TCEAL4 PE=1 SV=2	38	7	6	1	24.6	0.941	0.939	1.005	0.968	0.953	0.675	1.094	1.026	0.96325	0.937	-1.02801	0.714415	0.887263	-0.0398612
High	Q6P4E1	Protein CASC4 OS=Homo sapiens GN=CASC4 PE=1 SV=1	16	6	6	1	48.8	1.082	1.001	0.902	0.924	0.921	0.973	0.943	0.894	0.97725	0.93275	-1.04771	0.377807	0.688183	-0.0672372
High	O43809	Cleavage and polyadenylation specificity factor subunit 5 OS=Homo sapiens GN=NUDT21 PE=1 SV=1	24	6	6	1	26.2	0.925	0.949	1	0.872	0.932	1.041	1.059	0.999	0.9365	1.00775	1.07608	0.11804	0.437719	0.105787
High	Q08722	Leukocyte surface antigen CD47 OS=Homo sapiens GN=CD47 PE=1 SV=1	16	6	6	1	35.2	0.925	1.016	0.825	0.979	0.907	1.028	0.969	0.946	0.93625	0.9625	1.02804	0.596946	0.830189	0.0398927
High	Q9H269	Vacuolar protein sorting-associated protein 16 homolog OS=Homo sapiens GN=VPS16 PE=1 SV=2	8	6	6	1	94.6	0.914	1.056	0.991	0.966	0.945	0.967	0.982	1.011	0.98175	0.97625	-1.00563	0.89655	0.963561	-0.00810505
High	Q14258	E3 ubiquitin/ISG15 ligase TRIM25 OS=Homo sapiens GN=TRIM25 PE=1 SV=2	12	6	6	1	70.9	0.838	1.099	0.874	0.991	0.949	1.068	0.908	1.018	0.9505	0.98575	1.03709	0.598594	0.830916	0.0525352
High	O60832	H/ACA ribonucleoprotein complex subunit 4 OS=Homo sapiens GN=DKC1 PE=1 SV=3	13	6	6	1	57.6	0.931	0.919	1.043	1.007	0.913	0.811	1.001	0.93	0.975	0.91375	-1.06703	0.26473	0.593772	-0.0936027
High	Q4G0J3	La-related protein 7 OS=Homo sapiens GN=LARP7 PE=1 SV=1	13	6	6	1	66.9	0.959	0.899	1.095	0.966	0.929	1.006	1.01	0.89	0.97975	0.95875	-1.0219	0.705652	0.883406	-0.031259
High	Q96HY7	Probable 2-oxoglutarate dehydrogenase E1 component DHKTD1, mitochondrial OS=Homo sapiens GN=DHTKD1 PE=1 SV=2	8	6	6	1	103	0.833	0.824	0.849	0.879	1.166	1.15	1.17	1.078	0.84625	1.141	1.3483	2.83359e-05	0.0273199	0.431143
High	Q9UIC8	Leucine carboxyl methyltransferase 1 OS=Homo sapiens GN=LCMT1 PE=1 SV=2	18	6	6	1	38.4	0.988	0.96	0.95	0.967	0.953	0.873	0.874	0.981	0.96625	0.92025	-1.04999	0.193416	0.524032	-0.0703707
High	Q86UY8	5'-nucleotidase domain-containing protein 3 OS=Homo sapiens GN=NT5DC3 PE=1 SV=1	10	6	6	1	63.4	0.949	1.068	0.656	0.8	1.081	1.011	1.053	1.203	0.86825	1.087	1.25194	0.105493	0.419923	0.32417
High	Q7Z2W4	Zinc finger CCCH-type antiviral protein 1 OS=Homo sapiens GN=ZC3HAV1 PE=1 SV=3	11	6	6	1	101.4	0.743	0.783	0.867	0.938	1.091	1.219	1.165	0.865	0.83275	1.085	1.30291	0.0347827	0.286847	0.38174
High	Q8IV08	Phospholipase D3 OS=Homo sapiens GN=PLD3 PE=1 SV=1	18	6	6	1	54.7	1.041	1.088	0.868	1.019	0.872	1.033	0.861	0.859	1.004	0.90625	-1.10786	0.176916	0.506761	-0.147778
High	P20042	Eukaryotic translation initiation factor 2 subunit 2 OS=Homo sapiens GN=EIF2S2 PE=1 SV=2	23	6	6	1	38.4	0.912	0.908	1.019	0.895	0.927	1.059	0.947	0.892	0.9335	0.95625	1.02437	0.640656	0.853554	0.0347378
High	Q9HAB8	Phosphopantothenate--cysteine ligase OS=Homo sapiens GN=PPCS PE=1 SV=2	19	6	6	1	34	1.076	0.986	0.847	1.05	0.957	0.887	0.969	1.016	0.98975	0.95725	-1.03395	0.640353	0.853525	-0.0481684
High	Q96DG6	Carboxymethylenebutenolidase homolog OS=Homo sapiens GN=CMBL PE=1 SV=1	23	6	6	1	28	0.81	1.078	1.019	1.102	0.902	0.908	0.858	0.982	1.00225	0.9125	-1.09836	0.312724	0.632314	-0.135346
High	Q96F86	Enhancer of mRNA-decapping protein 3 OS=Homo sapiens GN=EDC3 PE=1 SV=1	15	6	6	1	56	1.061	0.911	0.936	0.934	1.03	0.893	1.024	0.974	0.9605	0.98025	1.02056	0.68127	0.871804	0.0293641
High	Q8IU85	Calcium/calmodulin-dependent protein kinase type 1D OS=Homo sapiens GN=CAMK1D PE=1 SV=1	19	6	6	1	42.9	0.834	0.847	0.902	0.99	1.076	0.944	1.013	0.96	0.89325	0.99825	1.11755	0.0647407	0.354884	0.160337
High	Q5T160	Probable arginine--tRNA ligase, mitochondrial OS=Homo sapiens GN=RARS2 PE=1 SV=1	10	6	6	1	65.5	0.951	0.959	0.823	0.905	0.987	1.065	0.985	1.014	0.9095	1.01275	1.11352	0.0450227	0.313178	0.155133
High	Q7Z6G3	N-terminal EF-hand calcium-binding protein 2 OS=Homo sapiens GN=NECAB2 PE=1 SV=1	19	6	6	1	43.2	1.105	1.03	0.708	0.859	0.975	1.039	0.788	1.197	0.9255	0.99975	1.08023	0.565119	0.812993	0.111334
High	Q13123	Protein Red OS=Homo sapiens GN=IK PE=1 SV=3	15	6	6	1	65.6	0.924	0.958	1.09	0.966	0.922	0.916	0.936	0.935	0.9845	0.92725	-1.06174	0.204696	0.533394	-0.0864328
High	Q16720	Plasma membrane calcium-transporting ATPase 3 OS=Homo sapiens GN=ATP2B3 PE=1 SV=3	16	17	6	1	134.1	0.841	0.866	0.929	0.963	1.033	1.027	0.986	0.968	0.89975	1.0035	1.11531	0.0296804	0.270413	0.157445
High	Q96PE2	Rho guanine nucleotide exchange factor 17 OS=Homo sapiens GN=ARHGEF17 PE=1 SV=1	3	6	6	1	221.5	0.869	0.809	1.023	0.976	1.061	1.042	1.057	0.891	0.91925	1.01275	1.10171	0.200506	0.52951	0.139749
High	O75934	Pre-mRNA-splicing factor SPF27 OS=Homo sapiens GN=BCAS2 PE=1 SV=1	29	6	6	1	26.1	0.912	1.006	0.963	0.948	0.927	0.897	0.951	0.928	0.95725	0.92575	-1.03403	0.221232	0.552051	-0.0482731
High	Q00688	Peptidyl-prolyl cis-trans isomerase FKBP3 OS=Homo sapiens GN=FKBP3 PE=1 SV=1	28	6	6	1	25.2	0.956	1.039	0.972	0.921	0.944	1.052	0.952	1.006	0.972	0.9885	1.01698	0.654588	0.858328	0.0242847
High	P23470	Receptor-type tyrosine-protein phosphatase gamma OS=Homo sapiens GN=PTPRG PE=1 SV=4	4	6	6	1	161.9	0.85	1.032	1.026	0.99	1.07	0.846	0.968	1.002	0.9745	0.9715	-1.00309	0.958184	0.988465	-0.00444819
High	Q9UPZ6	Thrombospondin type-1 domain-containing protein 7A OS=Homo sapiens GN=THSD7A PE=1 SV=4	5	6	6	1	185.2	0.996	1.015	0.943	0.962	0.843	0.978	0.927	0.928	0.979	0.919	-1.06529	0.131892	0.456711	-0.091244
High	O43399	Tumor protein D54 OS=Homo sapiens GN=TPD52L2 PE=1 SV=2	38	6	6	1	22.2	1.003	0.891	0.96	0.947	0.874	1.037	0.951	0.915	0.95025	0.94425	-1.00635	0.871444	0.955503	-0.00913824
High	Q9Y6D9	Mitotic spindle assembly checkpoint protein MAD1 OS=Homo sapiens GN=MAD1L1 PE=1 SV=2	7	6	6	1	83	0.886	0.956	0.996	0.926	0.897	0.971	1.017	0.972	0.941	0.96425	1.02471	0.52439	0.787694	0.0352125
High	Q9Y3X0	Coiled-coil domain-containing protein 9 OS=Homo sapiens GN=CCDC9 PE=1 SV=1	12	6	6	1	59.7	1.107	0.949	1.332	0.959	0.864	0.907	0.907	0.839	1.08675	0.87925	-1.236	0.0799193	0.383753	-0.305675
High	O00116	Alkyldihydroxyacetonephosphate synthase, peroxisomal OS=Homo sapiens GN=AGPS PE=1 SV=1	11	6	6	1	72.9	0.852	0.974	0.992	1.051	0.994	1.053	0.968	0.942	0.96725	0.98925	1.02274	0.648426	0.856876	0.0324463
High	Q9NRN5	Olfactomedin-like protein 3 OS=Homo sapiens GN=OLFML3 PE=2 SV=1	16	6	6	1	46	2.11	0.687	0.848	0.986	0.857	1.085	0.665	0.401	1.15775	0.752	-1.53956	0.267954	0.594801	-0.622519
High	Q9Y696	Chloride intracellular channel protein 4 OS=Homo sapiens GN=CLIC4 PE=1 SV=4	40	6	6	1	28.8	0.975	1.015	1.01	0.99	0.875	1.061	1.025	0.954	0.9975	0.97875	-1.01916	0.652687	0.8582	-0.0273764
High	Q96M96	FYVE, RhoGEF and PH domain-containing protein 4 OS=Homo sapiens GN=FGD4 PE=1 SV=2	8	6	6	1	86.6	0.912	0.976	0.814	0.948	0.992	0.995	0.914	1.108	0.9125	1.00225	1.09836	0.145282	0.475281	0.135346
High	Q9ULF5	Zinc transporter ZIP10 OS=Homo sapiens GN=SLC39A10 PE=1 SV=2	7	6	6	1	94.1	1.037	0.959	0.916	0.997	0.962	0.935	0.983	0.989	0.97725	0.96725	-1.01034	0.762683	0.908805	-0.0148389
High	Q86U42	Polyadenylate-binding protein 2 OS=Homo sapiens GN=PABPN1 PE=1 SV=3	33	6	6	1	32.7	0.951	0.946	1.274	0.908	0.98	0.935	1.013	0.954	1.01975	0.9705	-1.05075	0.645599	0.856259	-0.0714154
High	Q96ID5	Immunoglobulin superfamily member 21 OS=Homo sapiens GN=IGSF21 PE=2 SV=1	19	6	6	1	51.8	1.074	1.007	0.891	0.919	0.97	0.77	0.906	1.133	0.97275	0.94475	-1.02964	0.709114	0.885053	-0.0421365
High	Q96MZ0	Ganglioside-induced differentiation-associated protein 1-like 1 OS=Homo sapiens GN=GDAP1L1 PE=2 SV=2	28	6	6	1	41.9	0.958	0.898	0.807	0.894	1.102	0.959	0.997	1.197	0.88925	1.06375	1.19623	0.0312187	0.277991	0.258498
High	Q9Y6K8	Adenylate kinase isoenzyme 5 OS=Homo sapiens GN=AK5 PE=1 SV=2	15	7	6	1	63.3	0.924	0.98	0.865	1.003	1.063	0.872	0.892	1.117	0.943	0.986	1.0456	0.592386	0.82832	0.0643299
High	P61088	Ubiquitin-conjugating enzyme E2 N OS=Homo sapiens GN=UBE2N PE=1 SV=1	43	6	6	1	17.1	1.004	1.076	0.837	0.91	0.955	0.912	0.95	1.037	0.95675	0.9635	1.00706	0.872076	0.955616	0.0101427
High	Q00577	Transcriptional activator protein Pur-alpha OS=Homo sapiens GN=PURA PE=1 SV=2	34	6	6	1	34.9	0.876	0.898	0.896	0.944	1.017	1.138	1.023	0.92	0.9035	1.0245	1.13392	0.0594556	0.345073	0.181323
High	P53597	Succinate--CoA ligase [ADP/GDP-forming] subunit alpha, mitochondrial OS=Homo sapiens GN=SUCLG1 PE=1 SV=4	19	6	6	1	36.2	0.972	1.04	0.924	1.013	0.959	1.146	0.95	0.972	0.98725	1.00675	1.01975	0.747754	0.900473	0.0282181
High	Q8N128	Protein FAM177A1 OS=Homo sapiens GN=FAM177A1 PE=1 SV=1	36	6	6	1	23.7	1.156	1.042	0.922	0.965	0.952	0.904	0.959	0.965	1.02125	0.945	-1.08069	0.233038	0.562486	-0.11195
High	Q6NVY1	3-hydroxyisobutyryl-CoA hydrolase, mitochondrial OS=Homo sapiens GN=HIBCH PE=1 SV=2	17	6	6	1	43.5	0.959	1.011	0.959	1.07	0.878	0.991	0.909	0.849	0.99975	0.90675	-1.10256	0.0614688	0.350087	-0.140863
High	Q13136	Liprin-alpha-1 OS=Homo sapiens GN=PPFIA1 PE=1 SV=1	13	14	6	1	135.7	1.037	1.025	0.917	1.03	0.972	1.031	0.923	0.879	1.00225	0.95125	-1.05361	0.287566	0.611848	-0.075346
High	P86790	Vacuolar fusion protein CCZ1 homolog B OS=Homo sapiens GN=CCZ1B PE=1 SV=1	14	6	6	1	55.8	0.98	0.981	0.841	0.923	0.914	1.018	0.986	1.034	0.93125	0.988	1.06094	0.238458	0.568276	0.0853425
High	O00625	Pirin OS=Homo sapiens GN=PIR PE=1 SV=1	21	6	6	1	32.1	0.885	1.176	1.174	1.046	0.861	0.825	0.803	0.759	1.07025	0.812	-1.31804	0.0206744	0.245476	-0.398396
High	Q9H4F8	SPARC-related modular calcium-binding protein 1 OS=Homo sapiens GN=SMOC1 PE=1 SV=1	14	6	6	1	48.1	1.905	0.97	1.055	1.224	0.8	0.51	0.739	0.541	1.2885	0.6475	-1.98996	0.0133036	0.223348	-0.99274
High	P61081	NEDD8-conjugating enzyme Ubc12 OS=Homo sapiens GN=UBE2M PE=1 SV=1	32	6	6	1	20.9	1.075	0.95	1.07	1.015	0.982	0.93	0.946	0.983	1.0275	0.96025	-1.07003	0.100191	0.413065	-0.0976564
High	P34913	Bifunctional epoxide hydrolase 2 OS=Homo sapiens GN=EPHX2 PE=1 SV=2	16	6	6	1	62.6	0.94	0.829	1.054	0.897	0.963	1.014	0.97	0.956	0.93	0.97575	1.04919	0.385678	0.694725	0.0692808
High	O95487	Protein transport protein Sec24B OS=Homo sapiens GN=SEC24B PE=1 SV=2	6	6	6	1	137.3	0.954	0.926	1.052	1.027	0.957	0.944	0.972	0.956	0.98975	0.95725	-1.03395	0.367353	0.679438	-0.0481684
High	P49902	Cytosolic purine 5'-nucleotidase OS=Homo sapiens GN=NT5C2 PE=1 SV=1	12	6	6	1	64.9	1.016	1.072	0.874	1.052	0.93	0.929	0.962	1.086	1.0035	0.97675	-1.02739	0.677395	0.869813	-0.0389794
High	Q6IQ22	Ras-related protein Rab-12 OS=Homo sapiens GN=RAB12 PE=1 SV=3	30	7	6	1	27.2	0.914	1.03	0.877	1.05	0.951	0.895	0.987	1.053	0.96775	0.9715	1.00387	0.931001	0.97643	0.00557959
High	P49746	Thrombospondin-3 OS=Homo sapiens GN=THBS3 PE=1 SV=1	9	6	6	1	104.1	2.137	0.635	0.902	0.831	0.898	1.123	0.732	0.519	1.12625	0.818	-1.37683	0.465945	0.745889	-0.461354
High	P53367	Arfaptin-1 OS=Homo sapiens GN=ARFIP1 PE=1 SV=2	21	7	6	1	41.7	0.933	1.122	0.864	1.067	0.955	0.954	1.024	0.98	0.9965	0.97825	-1.01866	0.840549	0.941465	-0.0266666
High	P61020	Ras-related protein Rab-5B OS=Homo sapiens GN=RAB5B PE=1 SV=1	54	8	6	1	23.7	0.961	0.97	0.851	0.958	0.94	0.952	0.911	0.968	0.935	0.94275	1.00829	0.792878	0.921226	0.0119089
High	Q15363	Transmembrane emp24 domain-containing protein 2 OS=Homo sapiens GN=TMED2 PE=1 SV=1	31	6	6	1	22.7	1.059	1.11	0.97	1.045	0.866	1.02	0.925	0.922	1.046	0.93325	-1.12081	0.0412205	0.304038	-0.164547
High	O00292	Left-right determination factor 2 OS=Homo sapiens GN=LEFTY2 PE=1 SV=2	43	12	6	1	40.9	1.032	1.302	1.037	1.253	0.747	0.661	0.788	0.746	1.156	0.7355	-1.57172	0.00160213	0.146124	-0.652344
High	P59998	Actin-related protein 2/3 complex subunit 4 OS=Homo sapiens GN=ARPC4 PE=1 SV=3	32	6	6	1	19.7	0.999	1.082	0.879	0.982	0.954	0.927	0.977	1.018	0.9855	0.969	-1.01703	0.769254	0.911592	-0.0243592
High	Q9UBQ5	Eukaryotic translation initiation factor 3 subunit K OS=Homo sapiens GN=EIF3K PE=1 SV=1	34	6	6	1	25	0.988	1.003	1.096	0.981	0.946	0.967	0.97	0.988	1.017	0.96775	-1.05089	0.153006	0.483671	-0.0716134
High	P26006	Integrin alpha-3 OS=Homo sapiens GN=ITGA3 PE=1 SV=5	6	6	6	1	116.5	0.937	1.043	0.88	1.119	0.897	0.858	1.124	0.934	0.99475	0.95325	-1.04354	0.604766	0.834164	-0.0614794
High	P62070	Ras-related protein R-Ras2 OS=Homo sapiens GN=RRAS2 PE=1 SV=1	40	8	6	1	23.4	0.983	0.999	0.792	0.937	1.088	0.993	0.942	1.163	0.92775	1.0465	1.128	0.138826	0.465765	0.173764
High	Q9H2U2	Inorganic pyrophosphatase 2, mitochondrial OS=Homo sapiens GN=PPA2 PE=1 SV=2	19	7	6	1	37.9	0.95	0.898	1.131	0.973	1.057	0.956	1.024	0.901	0.988	0.9845	-1.00356	0.978232	0.993778	-0.00511984
High	Q3ZCQ8	Mitochondrial import inner membrane translocase subunit TIM50 OS=Homo sapiens GN=TIMM50 PE=1 SV=2	22	6	6	1	39.6	0.939	1.023	0.856	0.911	0.963	1.2	0.928	0.929	0.93225	1.005	1.07804	0.368102	0.679704	0.108407
High	Q92597	Protein NDRG1 OS=Homo sapiens GN=NDRG1 PE=1 SV=1	25	6	6	1	42.8	1.112	1.042	0.753	0.915	1.012	0.777	0.953	1.141	0.9555	0.97075	1.01596	0.888883	0.960773	0.0228439
High	P50995	Annexin A11 OS=Homo sapiens GN=ANXA11 PE=1 SV=1	13	6	6	1	54.4	0.967	1.049	1.057	1.2	0.957	0.966	0.936	0.752	1.06825	0.90275	-1.18333	0.0653249	0.354884	-0.242851
High	P48723	Heat shock 70 kDa protein 13 OS=Homo sapiens GN=HSPA13 PE=1 SV=1	15	6	6	1	51.9	1.101	1.076	0.884	0.991	0.914	1.05	0.978	0.974	1.013	0.979	-1.03473	0.604024	0.833822	-0.0492534
High	Q9H0Q0	Protein FAM49A OS=Homo sapiens GN=FAM49A PE=2 SV=1	32	7	6	1	37.3	1.057	1.05	0.883	0.889	1.02	0.82	0.863	1.177	0.96975	0.97	1.00026	0.950516	0.986473	0.000371877
High	O94903	Pyridoxal phosphate homeostasis protein OS=Homo sapiens GN=PROSC PE=1 SV=1	23	6	6	1	30.3	0.92	0.909	0.907	0.933	1.203	1.083	1.097	0.964	0.91725	1.08675	1.18479	0.0336809	0.285263	0.244633
High	P84157	Matrix-remodeling-associated protein 7 OS=Homo sapiens GN=MXRA7 PE=1 SV=1	35	6	6	1	21.5	0.934	0.941	0.943	1.042	0.96	1.092	0.977	0.974	0.965	1.00075	1.03705	0.397705	0.701622	0.0524808
High	Q9Y5X3	Sorting nexin-5 OS=Homo sapiens GN=SNX5 PE=1 SV=1	18	7	6	1	46.8	0.989	1.016	1.005	1.023	0.919	1.001	0.881	0.861	1.00825	0.9155	-1.10131	0.0565085	0.339851	-0.139222
High	Q6DD88	Atlastin-3 OS=Homo sapiens GN=ATL3 PE=1 SV=1	16	6	6	1	60.5	1.104	0.908	1.094	1.106	0.871	0.984	0.958	0.72	1.053	0.88325	-1.19219	0.0868572	0.394481	-0.253612
High	Q9BS26	Endoplasmic reticulum resident protein 44 OS=Homo sapiens GN=ERP44 PE=1 SV=1	23	7	6	1	46.9	1.003	1.018	0.995	1.006	0.958	0.915	0.995	1.036	1.0055	0.976	-1.03023	0.33138	0.647683	-0.04296
High	Q8N3F8	MICAL-like protein 1 OS=Homo sapiens GN=MICALL1 PE=1 SV=2	8	6	6	1	93.4	0.914	0.963	0.966	1.019	0.966	0.958	0.932	0.947	0.9655	0.95075	-1.01551	0.567176	0.814512	-0.0222102
High	Q13330	Metastasis-associated protein MTA1 OS=Homo sapiens GN=MTA1 PE=1 SV=2	16	9	6	1	80.7	0.863	0.899	1.113	0.959	0.99	0.883	1.029	0.994	0.9585	0.974	1.01617	0.780014	0.914993	0.0231433
High	P82094	TATA element modulatory factor OS=Homo sapiens GN=TMF1 PE=1 SV=2	7	6	6	1	122.8	1.214	0.857	1.112	0.919	0.962	0.944	0.925	0.838	1.0255	0.91725	-1.11802	0.302661	0.626198	-0.160941
High	P57772	Selenocysteine-specific elongation factor OS=Homo sapiens GN=EEFSEC PE=1 SV=4	11	6	6	1	65.3	0.974	1.045	0.959	0.978	1.005	0.902	0.97	1.042	0.989	0.97975	-1.00944	0.788149	0.91882	-0.0135569
High	Q96JG6	Syndetin OS=Homo sapiens GN=VPS50 PE=1 SV=3	7	6	6	1	111.1	0.921	1.022	0.943	1.03	0.934	1.053	0.94	0.987	0.979	0.9785	-1.00051	0.990655	0.997423	-0.000737009
High	P19525	Interferon-induced, double-stranded RNA-activated protein kinase OS=Homo sapiens GN=EIF2AK2 PE=1 SV=2	11	6	6	1	62.1	0.835	1.067	0.959	1.015	0.93	1.105	1.036	1.006	0.969	1.01925	1.05186	0.44458	0.732357	0.0729394
High	Q04206	Transcription factor p65 OS=Homo sapiens GN=RELA PE=1 SV=2	13	6	6	1	60.2	0.965	1.009	1.133	0.988	0.933	0.954	1.015	1.041	1.02375	0.98575	-1.03855	0.436436	0.727957	-0.0545697
High	Q9BV20	Methylthioribose-1-phosphate isomerase OS=Homo sapiens GN=MRI1 PE=1 SV=1	15	6	6	1	39.1	1.023	1.08	1.141	1.143	0.867	0.822	0.741	0.833	1.09675	0.81575	-1.34447	0.000548437	0.0868403	-0.427036
High	P42167	Lamina-associated polypeptide 2, isoforms beta/gamma OS=Homo sapiens GN=TMPO PE=1 SV=2	35	11	6	1	50.6	1.034	0.929	1.112	0.975	0.953	0.881	1.073	0.885	1.0125	0.948	-1.06804	0.31074	0.630849	-0.0949629
High	Q96LB3	Intraflagellar transport protein 74 homolog OS=Homo sapiens GN=IFT74 PE=1 SV=1	13	6	6	1	69.2	0.911	1.019	0.986	1.001	1.012	0.954	1.007	0.979	0.97925	0.988	1.00894	0.750715	0.901888	0.0128338
High	P27348	14-3-3 protein theta OS=Homo sapiens GN=YWHAQ PE=1 SV=1	57	11	6	1	27.7	1.035	1.032	0.919	0.929	1.02	0.901	0.954	1.069	0.97875	0.986	1.00741	0.894707	0.96352	0.0106472
High	Q9H5N1	Rab GTPase-binding effector protein 2 OS=Homo sapiens GN=RABEP2 PE=1 SV=2	10	6	6	1	63.5	0.943	0.842	0.957	0.967	1.107	0.999	0.962	0.976	0.92725	1.011	1.09032	0.103722	0.417514	0.124753
High	Q16623	Syntaxin-1A OS=Homo sapiens GN=STX1A PE=1 SV=1	31	7	6	1	33	0.994	1.029	0.661	0.935	1.065	0.871	1.002	1.228	0.90475	1.0415	1.15115	0.284113	0.610906	0.203072
High	P85037	Forkhead box protein K1 OS=Homo sapiens GN=FOXK1 PE=1 SV=1	9	7	6	1	75.4	0.97	0.914	1.082	0.989	0.959	0.899	1.009	0.983	0.98875	0.9625	-1.02727	0.568665	0.815191	-0.0388192
High	O94915	Protein furry homolog-like OS=Homo sapiens GN=FRYL PE=1 SV=2	3	7	6	1	339.4	0.836	0.949	1.002	1.061	0.926	1.009	0.994	1.049	0.962	0.9945	1.03378	0.559293	0.809146	0.0479345
High	Q99471	Prefoldin subunit 5 OS=Homo sapiens GN=PFDN5 PE=1 SV=2	49	6	6	1	17.3	1.045	1.075	0.802	0.941	1.015	0.959	1.018	1.073	0.96575	1.01625	1.05229	0.468225	0.747764	0.0735337
High	Q9UL15	BAG family molecular chaperone regulator 5 OS=Homo sapiens GN=BAG5 PE=1 SV=1	14	6	6	1	51.2	0.957	0.952	0.949	0.948	1.027	0.969	0.943	1.042	0.9515	0.99525	1.04598	0.158681	0.490214	0.0648553
High	Q9BW27	Nuclear pore complex protein Nup85 OS=Homo sapiens GN=NUP85 PE=1 SV=1	10	6	6	1	75	0.991	0.877	1.117	1.076	1.01	1.007	0.982	0.909	1.01525	0.977	-1.03915	0.582416	0.823533	-0.0554046
High	Q9HCK4	Roundabout homolog 2 OS=Homo sapiens GN=ROBO2 PE=1 SV=2	6	6	6	1	151.1	1.122	1.044	0.94	1.128	1.073	1.042	0.9	0.965	1.0585	0.995	-1.06382	0.330525	0.647096	-0.0892528
High	Q9H857	5'-nucleotidase domain-containing protein 2 OS=Homo sapiens GN=NT5DC2 PE=1 SV=1	12	6	6	1	60.7	0.817	0.807	0.776	0.872	1.106	1.233	1.181	1.071	0.818	1.14775	1.40312	0.000211936	0.0703476	0.488636
High	Q9Y305	Acyl-coenzyme A thioesterase 9, mitochondrial OS=Homo sapiens GN=ACOT9 PE=1 SV=2	15	6	6	1	49.9	1.016	1.086	0.725	0.852	0.857	1.447	1.043	0.936	0.91975	1.07075	1.16418	0.365889	0.678016	0.219308
High	Q8NBL1	Protein O-glucosyltransferase 1 OS=Homo sapiens GN=POGLUT1 PE=1 SV=1	14	6	6	1	46.2	0.869	0.956	0.959	1.001	0.967	1.02	0.993	0.97	0.94625	0.9875	1.04359	0.247132	0.577325	0.0615594
High	Q9NQ84	G-protein coupled receptor family C group 5 member C OS=Homo sapiens GN=GPRC5C PE=1 SV=2	17	6	6	1	48.2	1.187	1.128	0.94	0.988	0.955	0.813	0.916	0.929	1.06075	0.90325	-1.17437	0.0585965	0.344063	-0.231887
High	Q9HAT2	Sialate O-acetylesterase OS=Homo sapiens GN=SIAE PE=1 SV=1	11	6	6	1	58.3	0.906	1.129	1.121	1.1	0.814	1.135	0.907	0.823	1.064	0.91975	-1.15684	0.163449	0.495115	-0.210184
High	Q9BZV1	UBX domain-containing protein 6 OS=Homo sapiens GN=UBXN6 PE=1 SV=1	20	6	6	1	49.7	0.991	1.126	1.105	1.013	0.922	0.933	0.902	1.009	1.05875	0.9415	-1.12454	0.0282955	0.266014	-0.169329
High	O75844	CAAX prenyl protease 1 homolog OS=Homo sapiens GN=ZMPSTE24 PE=1 SV=2	15	6	6	1	54.8	1.033	1.086	0.933	1.01	0.957	1.001	0.913	0.948	1.0155	0.95475	-1.06363	0.161323	0.491502	-0.0889953
High	Q9NRS6	Sorting nexin-15 OS=Homo sapiens GN=SNX15 PE=1 SV=1	20	6	6	1	38.3	0.964	1.025	0.87	0.887	1.012	0.886	0.895	1.046	0.9365	0.95975	1.02483	0.687629	0.874963	0.0353797
High	O75477	Erlin-1 OS=Homo sapiens GN=ERLIN1 PE=1 SV=1	27	9	6	1	38.9	1.014	1.224	0.99	1.172	0.89	0.834	0.903	0.81	1.1	0.85925	-1.28019	0.0116477	0.215998	-0.356354
High	Q16537	Serine/threonine-protein phosphatase 2A 56 kDa regulatory subunit epsilon isoform OS=Homo sapiens GN=PPP2R5E PE=1 SV=1	15	6	6	1	54.7	0.891	1.01	0.808	0.951	1.044	0.93	1.02	1.063	0.915	1.01425	1.10847	0.120484	0.44313	0.14857
High	Q9UL25	Ras-related protein Rab-21 OS=Homo sapiens GN=RAB21 PE=1 SV=3	36	6	6	1	24.3	0.95	0.928	1.055	1.02	1.015	1.035	0.99	1.011	0.98825	1.01275	1.02479	0.463273	0.744201	0.0353301
High	O15357	Phosphatidylinositol 3,4,5-trisphosphate 5-phosphatase 2 OS=Homo sapiens GN=INPPL1 PE=1 SV=2	5	6	6	1	138.5	1.043	0.986	1.09	1.035	0.907	0.88	0.943	0.848	1.0385	0.8945	-1.16098	0.00277766	0.165898	-0.215348
High	P29992	Guanine nucleotide-binding protein subunit alpha-11 OS=Homo sapiens GN=GNA11 PE=1 SV=2	26	10	6	1	42.1	0.929	0.991	0.89	0.98	0.997	0.943	0.928	1.135	0.9475	1.00075	1.0562	0.363525	0.677517	0.0788838
High	Q9Y2Z4	Tyrosine--tRNA ligase, mitochondrial OS=Homo sapiens GN=YARS2 PE=1 SV=2	16	6	6	1	53.2	0.999	0.932	0.804	0.934	0.964	1.235	1.041	1.013	0.91725	1.06325	1.15917	0.0849925	0.391546	0.213094
High	P51398	28S ribosomal protein S29, mitochondrial OS=Homo sapiens GN=DAP3 PE=1 SV=1	14	6	6	1	45.5	0.832	0.953	0.788	0.862	1.088	1.116	0.992	1.009	0.85875	1.05125	1.22416	0.00757319	0.194393	0.291796
High	Q12849	G-rich sequence factor 1 OS=Homo sapiens GN=GRSF1 PE=1 SV=3	17	6	6	1	53.1	0.857	0.903	0.861	1	1.04	1.204	0.989	0.924	0.90525	1.03925	1.14803	0.0970929	0.407099	0.199155
High	P60891	Ribose-phosphate pyrophosphokinase 1 OS=Homo sapiens GN=PRPS1 PE=1 SV=2	25	8	6	1	34.8	0.975	0.974	0.87	1.056	0.996	0.819	0.906	1.018	0.96875	0.93475	-1.03637	0.583379	0.824088	-0.0515438
High	Q9Y4X5	E3 ubiquitin-protein ligase ARIH1 OS=Homo sapiens GN=ARIH1 PE=1 SV=2	14	6	6	1	64.1	0.958	1.011	1	0.948	0.903	0.92	1.017	1.022	0.97925	0.9655	-1.01424	0.691605	0.877872	-0.020401
High	Q14141	Septin-6 OS=Homo sapiens GN=SEPT6 PE=1 SV=4	38	11	6	1	49.7	0.883	1.009	0.699	0.715	1.082	1.275	1.045	1.131	0.8265	1.13325	1.37114	0.0258817	0.2565	0.455379
High	P49841	Glycogen synthase kinase-3 beta OS=Homo sapiens GN=GSK3B PE=1 SV=2	29	9	6	1	46.7	0.964	1.079	0.928	1.063	1.112	1.006	1.032	1.097	1.0085	1.06175	1.0528	0.28344	0.610906	0.074233
High	Q6NUM9	All-trans-retinol 13,14-reductase OS=Homo sapiens GN=RETSAT PE=1 SV=2	11	6	6	1	66.8	0.872	1.122	1.006	1.159	0.908	0.9	0.813	0.939	1.03975	0.89	-1.16826	0.0966122	0.407099	-0.224359
High	Q96DZ1	Endoplasmic reticulum lectin 1 OS=Homo sapiens GN=ERLEC1 PE=1 SV=1	12	6	6	1	54.8	0.971	1.064	0.988	1.038	0.911	1.01	0.872	0.944	1.01525	0.93425	-1.0867	0.0730179	0.370524	-0.119954
High	Q8N9N7	Leucine-rich repeat-containing protein 57 OS=Homo sapiens GN=LRRC57 PE=1 SV=1	23	6	6	1	26.7	0.96	0.99	0.861	0.914	1.067	1.111	1.013	0.978	0.93125	1.04225	1.11919	0.0348843	0.286847	0.162461
High	Q8NF37	Lysophosphatidylcholine acyltransferase 1 OS=Homo sapiens GN=LPCAT1 PE=1 SV=2	13	6	6	1	59.1	1.086	1.113	0.987	1.028	0.866	0.863	0.938	1.046	1.0535	0.92825	-1.13493	0.0593831	0.345073	-0.182605
High	Q9H6Z4	Ran-binding protein 3 OS=Homo sapiens GN=RANBP3 PE=1 SV=1	13	6	6	1	60.2	0.97	0.906	0.934	0.932	1.06	0.987	1.035	1.049	0.9355	1.03275	1.10396	0.00349197	0.172244	0.142682
High	Q9UHQ9	NADH-cytochrome b5 reductase 1 OS=Homo sapiens GN=CYB5R1 PE=1 SV=1	19	6	6	1	34.1	0.93	1.078	0.999	1.134	0.875	1.069	0.893	0.872	1.03525	0.92725	-1.11647	0.141354	0.468067	-0.158949
High	P41208	Centrin-2 OS=Homo sapiens GN=CETN2 PE=1 SV=1	44	6	6	1	19.7	0.975	1.008	0.912	0.921	0.968	1.067	0.954	0.929	0.954	0.9795	1.02673	0.527718	0.790001	0.0380562
High	Q8IYS2	Uncharacterized protein KIAA2013 OS=Homo sapiens GN=KIAA2013 PE=1 SV=1	10	6	6	1	69.1	1.149	1.024	1.098	1.016	0.964	0.892	0.95	0.906	1.07175	0.928	-1.1549	0.00890125	0.20306	-0.207772
High	Q5T6V5	Queuosine salvage protein OS=Homo sapiens GN=C9orf64 PE=1 SV=1	15	6	6	1	39	0.367	0.355	1.22	1.364	1.121	1.217	1.197	0.795	0.8265	1.0825	1.30974	0.3159	0.634916	0.38928
High	O00442	RNA 3'-terminal phosphate cyclase OS=Homo sapiens GN=RTCA PE=1 SV=1	20	6	6	1	39.3	0.924	0.938	1.015	1.035	0.901	1.111	0.904	0.923	0.978	0.95975	-1.01902	0.724908	0.891246	-0.0271758
High	P46108	Adapter molecule crk OS=Homo sapiens GN=CRK PE=1 SV=2	23	6	6	1	33.8	1.008	1.047	0.949	0.998	0.908	0.918	1.022	1.033	1.0005	0.97025	-1.03118	0.460687	0.743467	-0.0442927
High	P46109	Crk-like protein OS=Homo sapiens GN=CRKL PE=1 SV=1	27	6	6	1	33.8	1	1.019	1.008	0.913	0.965	0.864	0.977	1.115	0.985	0.98025	-1.00485	0.89651	0.963561	-0.00697399
High	P43897	Elongation factor Ts, mitochondrial OS=Homo sapiens GN=TSFM PE=1 SV=2	27	6	6	1	35.4	0.904	0.902	0.922	1.029	1.027	1.165	1.023	0.873	0.93925	1.022	1.0881	0.286126	0.611848	0.121814
[truncated: 4,750 more rows]
